# Supplementary material for: Proteome, Lysine Acetylome, and Succinylome Identify Posttranslational Modification of STAT1 as a Novel Drug Target in Silicosis
Source: Mol Cell Proteomics. 2024 Apr 17;23(6):100770. doi: 10.1016/j.mcpro.2024.100770 (PMC11107463; doi:10.1016/j.mcpro.2024.100770)
Supplement: Supplemental Tables S1–S6 [file mmc1.xlsx]

## Sheet: Description
Description
Table S1: the primer sequences of qPCR
Table S2: the identified proteins and the related protein accession number, number of unique peptides assigned to each protein, protein sequence % coverage and relevant quantitation data
Table S3: the quantified proteins and the related protein accession number, number of unique peptides assigned to each protein, protein sequence % coverage and relevant quantitation data
Table S4: the identified acetylation site identification, reported by peptide sequence, precursor charge and mass/charge, all modifications observed, scores and relevant quantitation data
Table S5: the identified succinylation site identification, reported by peptide sequence, precursor charge and mass/charge, all modifications observed, scores and relevant quantitation data
Table S6: top 20 identified differentially proteins, acetylation site and succinylation sites

## Sheet: Table S1
Table S1: the primer sequences of qPCR
Gene	Primer
Col-1	F: 5'-GAGCAGACGGGAGTTTCTCCT-3'
	R: 5'-CTTCTTGGCCATGCGTCAG-3'
IL-1β	F: 5'-ACAGGCTCCGAGATGAACAA-3'
	R: 5'-GGGTGTGCCGTCTTTCATTAC-3'
TNF-α	F: 5'-TGAAAACGGAGCTGAGCTGT-3'
	R: 5'-CTCTCAATGACCCGTAGGGC-3'
β-actin	F: 5’-CATTGCTGACAGGATGCAGAAGG-3’
	R: 5’-TGCTGGAAGGTGGACAGTGAGG-3’

## Sheet: Table S2
Table S2: the identified proteins and the related protein accession number, number of unique peptides assigned to each protein, protein sequence % coverage and relevant quantitation data
Protein IDs	Unique peptides	Sequence coverage [%]	C1	C2	C3	E1	E2	E3
A0JLY1	2	3.3	2134.5	1801.8	1663.8	1170.9	1425.3	1153.3
A1L314	9	14.2	18746	18528	19318	34271	36197	34344
A2A432	19	29.3	123630	113930	120090	132990	135130	135280
A2A4P0	7	8.2	5150.8	4842.6	4617.7	5038.8	5929.9	5685.7
A2A5R2	31	27.1	105640	102770	104150	109000	111280	114540
A2A5Z6;Q9CUN6	6	10	10893	10548	10506	9146.5	9132.3	9494.9
A2A690	2	1.2	1113.5	831.94	822.06	1082	914.71	1081.5
A2A6A1	4	3.5	1889	1894.2	1840.1	2297.7	2408.9	2299.8
A2A6Q5	4	4.7	9365.5	9167.5	9141.6	8865.6	9447.2	9340.1
A2A6T1	2	3.7	0	0	0	0	0	0
A2A7S8	3	3.3	0	0	0	0	0	0
A2A863	26	17.7	61841	59727	59964	63003	65813	65817
A2A8L1	1	5.1	0	0	0	0	0	0
A2A8L5	21	16.1	54112	52177	51082	51750	53361	53828
A2A8U2	4	8.1	4685.5	4335.2	4269.9	3157.9	3143.2	3214
A2A8Z1	11	17.3	64184	60001	61337	66590	68853	69404
A2A9C3	4	1.7	2505.3	2674.6	2754.3	2950.7	3276	3407.7
A2AAE1	5	1.1	3865.5	3813.5	3522.6	3573.2	3649.1	3628.4
A2AAJ9	12	2.9	8591.7	8232	8466.5	6538.5	6712.3	6572.8
A2AAY5	8	11	21180	23200	21941	27816	28540	28859
A2AB59	8	10.7	22656	22181	21917	21716	21758	22443
A2ABV5	4	3.3	6377.6	6121.7	6497.5	6019.5	6162.4	6060.7
A2AC93	5	9	6167.6	6202.1	5894.1	6257.5	6092.2	6595.5
A2ACP1	6	13.7	6987.8	7344	6685.3	8528.4	8596.6	8897.2
A2ADA5	3	12	7589.6	8090.8	7949.2	8134.8	7777.7	8243.2
A2ADY9	10	46.1	47194	46124	45969	44648	44319	46041
A2AF47	14	9.3	16961	16614	16568	20917	20682	21990
A2AFS3	13	14.4	34895	33966	33503	32829	32820	33994
A2AG50	1	1.3	0	0	0	0	0	0
A2AG58	2	2.5	0	0	0	0	0	0
A2AGB2	2	5.9	0	0	0	0	0	0
A2AGH6;Q8BQM9	2	1	4017.9	3822.3	3658.6	4454	4635.2	4992.6
A2AGT5	46	26.2	168300	161880	159890	154280	156110	157610
A2AHC3	4	3	0	0	0	0	0	0
A2AI08	1	2.4	513.89	383.96	322.59	645.68	504.44	511.59
A2AIG8	2	5.4	872.72	752.14	862.9	862.64	835.42	904.5
A2AIV2	7	4	4567.3	4311.2	4122.2	4451.8	4832.1	5171.1
A2AIV8	3	8	0	0	0	0	0	0
A2AJ15	6	10.2	24850	23096	22843	32441	33215	34138
A2AJ88	6	4.8	6613.2	5977.9	6095.7	6320.4	6239.9	5869.6
A2AJI0	17	25.8	36902	37340	35012	34951	36012	35863
A2AJL3	4	8.3	2948.5	2619.8	2548.4	2806.9	2611.9	2590
A2AJQ3	2	2.5	2312.1	1833.7	2055.7	2088.7	2298.9	2103.2
A2AJT4	4	4.8	0	0	0	0	0	0
A2AKB4	1	0.5	1184.2	1200.1	1428.8	1492.3	1544.8	1407.5
A2AKG8	2	1.3	1543.1	1397.6	1593.5	1239.7	1290	1309.8
A2AKX3	2	0.7	1843.4	1916.9	2163.4	1759	1753.5	1953.9
A2ALK8	1	1.4	2713.5	2833.8	2830.6	3058.2	2933.6	3024.9
A2ALS5	6	10.1	14748	14581	14341	16780	16575	17671
A2ALU4	12	11	21198	21168	20256	19845	18151	20556
A2ALW5	4	11.5	11985	10627	11341	13499	14185	14288
A2AMZ4	2	35.1	3072.4	2797.5	3022.4	2966.1	2987.1	3173.6
A2AN08	85	18.8	236530	223390	227320	230100	238720	240350
A2APV2	17	25.7	68230	66944	66160	59556	60236	60781
A2APY7	2	7	7471.2	7228.6	7745.2	6981.1	6524.3	6356.7
A2AQ07;CON__ENSEMBL:ENSBTAP00000025008	13	51.9	75371	71903	71299	32400	34916	34608
A2AQ19	8	11.5	20978	20631	21503	20547	22164	22408
A2AQ25	34	22.3	80260	79107	74431	65460	66781	67080
A2AR02	6	7.8	34291	32846	31794	33076	32732	33321
A2ARA8	22	24.2	79364	77523	74273	43350	42232	43318
A2ARJ3	1	2.3	0	0	0	0	0	0
A2ARS0	2	6.9	1330.5	1254.4	1281.1	1077.9	978.48	846.73
A2ARV4	30	7	52249	50629	51372	55312	55520	55565
A2ARZ3	2	0.4	0	0	0	0	0	0
A2ASQ1	51	32.7	190670	179660	176920	157360	163700	160810
A2ASS6	341	11.7	982300	945060	945990	640900	648590	662870
A2ATU0	1	2.4	0	0	0	0	0	0
A2AVA0	9	2.7	4565.7	4929.2	4931.9	5311.4	4894.8	4943.3
A2AVZ9	4	8.6	16323	14420	14832	10718	11202	11209
A2AWA9	24	26.7	85249	82196	82844	83502	86482	85792
A2AWP8	3	3	2556.3	2621.9	2615.1	4081.5	4709.9	4315.6
A2AX52	2	0.8	1657.2	1487.1	1532.3	2486.7	2649.2	2994.1
A2BDX3	8	18	12336	12020	12402	12552	12542	13150
A2BE28	3	5	2345.7	2607.4	2435	2535.7	2807.6	2519.3
A2BH40	13	8.6	19512	19923	19310	19868	20462	20873
A2BIM8;P02762;P04938;P11591	0	56.9	41351	40301	39529	27992	29198	28845
A2CG49	4	3	21078	19166	19395	19286	19282	19065
A2RSJ4	13	9.7	22404	21140	21794	25964	24742	26317
A2RSQ0	7	7.2	9356.8	9098.4	9796.2	8493.1	8301.5	8623
A2RSY1	2	2.1	1474.3	1489.7	1357.3	1315.1	1356.3	1371.3
A2RSY6	7	9.1	14502	14180	13149	17489	16928	17540
A2RT67	31	22.4	110570	106620	106380	97960	96373	100460
A3KGB4;Q9Z1A9	13	12.7	24485	22797	23015	24423	24872	25558
A3KGF7	6	6.1	13440	13914	14364	15768	16525	16078
A3KGF9	4	8.3	7041.3	6091.1	6327.7	5151.5	6274.5	5604.4
A3KGS3	15	10.4	38527	38165	37668	42533	43388	43466
A3KMP2	18	50.5	71577	69087	68426	66531	68351	68524
A4Q9F1	1	1.2	0	0	0	0	0	0
A6BLY7;CON__Q7Z3Y7;CON__Q2M2I5;A1L317;CON__Q7Z3Y8	1	5.2	0	0	0	0	0	0
A6H5X4	6	27	11961	12009	11738	21348	21190	21017
A6H5Y3	14	14	19855	20170	20510	19198	19566	19888
A6H5Z3	13	18.4	49278	47060	45257	46826	47573	47456
A6H611	4	5.8	6107.7	6135.3	6255.7	5479.3	5708.8	5891
A6H619	2	1.1	10194	10359	10047	7902	8610.9	8067.4
A6H630	4	10.7	12269	10937	11794	11520	12616	12282
A6H6A9	6	12.1	5667.6	5230.2	5273.1	4800	5549.8	5335.6
A6H6E2	9	12.9	22717	22203	20980	23598	23706	23177
A6H8H2	19	11.2	59437	56078	56584	55575	56788	57114
A6PWD2	1	0.6	0	0	0	0	0	0
A6X8Z5	29	27.6	79935	75815	77039	63899	64688	66249
A6X919;P0CW70	7	13	16974	16245	15762	20178	20242	20188
A6X935	20	27.4	58375	56698	56130	78451	79125	79453
A8C756	7	4	36060	34086	33633	26180	26044	27865
A8Y5H7	7	12.2	19582	18913	19274	19286	18956	19939
B0V2N1	3	1.9	0	0	0	0	0	0
B1AR13	6	42.3	11012	10382	12463	11174	10760	11097
B1ARD6	1	1	0	0	0	0	0	0
B1AUE5	3	11.1	2091.9	2246.1	2355.1	1979.9	2296	2143.5
B1AVD1	12	17.2	89624	86017	84144	43945	45589	45792
B1AVH7	13	17.1	23145	23329	22723	28624	28682	30027
B1AVY7	6	5.3	9630.5	9055.5	9556.5	8879.6	9062.7	9751.5
B1AVZ0	3	11	11626	10598	11019	12448	13049	13428
B1AX39	2	3.3	2877.5	2611.6	2789.6	3159.8	3448.8	3119.7
B1AXH1	3	4.6	12953	12564	12154	11948	12271	11649
B1AXP6	4	49	7361.8	6810.4	6176.8	6987.9	6956.5	6819.7
B1AY10	2	2.2	0	0	0	0	0	0
B1AY13	23	11.4	45421	42242	42358	43726	44915	45176
B1AZA5	5	7.3	18850	18376	19260	15327	15282	15447
B1AZI6	16	12.1	45166	44789	46250	50553	51770	53438
B1AZP2	7	7.9	18410	17372	17395	17586	18443	16995
B2RPU2	3	6.3	0	0	0	0	0	0
B2RPV6	9	9.3	14433	13108	12357	9127.7	9276.9	9185.8
B2RQC6	33	21.2	59731	56510	57508	58333	61171	60856
B2RQE8	11	13.4	15299	13758	14377	12377	14276	13484
B2RR83	3	2.5	3025.8	3565.2	3440	2895.8	3010.7	2914.3
B2RRE7	6	6.8	10083	9190.7	8983.1	8980.8	9363.3	9836.4
B2RRF6	1	0.8	13334	11746	11857	13994	13958	14177
B2RSH2;P50149;P20612;Q3V3I2	4	40.1	16193	15284	15087	14593	14903	14867
B2RU80	23	13.3	55020	54764	57295	48860	49962	50941
B2RUJ5	2	2.6	3295.7	3142.8	2900.7	3818.5	3326.4	3571.5
B2RUP2	23	28.4	63340	61414	61624	58047	55531	57913
B2RUR8;Q8R554	17	24	34357	32429	32147	25495	25802	24783
B2RVL6	1	3.7	2222.9	1879.5	2074	2275.9	2446.8	2241.9
B2RW38	3	2.5	16096	15786	15402	17637	18151	18217
B2RWS6	7	3.9	8869.9	8682.2	9031.3	10493	10345	10755
B2RX12	16	12.9	70424	66767	67085	47958	49654	48834
B2RX14	3	2.3	0	0	0	0	0	0
B2RXC1	14	15.3	37938	36478	35756	34557	34837	34872
B2RXR6	22	33.2	88826	83595	83699	75156	78654	80174
B2RXS4	39	28	136160	128250	128010	142960	144430	145770
B2RY04	18	10.9	41791	38751	39108	44043	43815	45702
B2RY50	4	4	3088.9	2869	2841.6	2784	3181.1	3420.8
B2RY56	15	20	65617	60597	58884	57232	58608	59308
B5X0G2	1	54.4	0	0	0	0	0	0
B7ZMP1	3	7.7	5813.4	6180.2	6254.2	6555.6	7005.3	6962.4
B7ZNG4	1	1.2	0	0	0	0	0	0
B8JK39	11	14.2	16302	15266	14160	12702	13214	13151
B8ZXI1	4	14.9	8922.8	8948.8	8665.2	8742.6	9261.6	10242
B9EJ80	8	8.9	15594	15627	15100	15127	14956	15641
B9EJ86	16	21.8	24322	23275	23138	25087	25257	26199
B9EJR8	6	7.9	17149	15009	15423	14584	15017	14873
B9EKI3	7	6.6	17650	16744	16117	18693	18809	18186
C0HK80;C0HK79	3	16.7	6950.8	6208.2	6189.8	3762.8	3796.8	4153.2
C0HKD9;C0HKD8	6	12.1	15623	15215	15725	16516	16300	16808
C0HKE9;C0HKE8;C0HKE7;C0HKE6;C0HKE5;C0HKE4;C0HKE3;C0HKE2;C0HKE1;Q8CGP6;Q8CGP7;Q8CGP5;Q8BFU2	1	23.1	8682.7	7585.8	7562.2	8330.6	8659.8	8476
C0HKG6;C0HKG5	3	12	16005	12390	13353	18023	20347	19172
CON__A2AB72;Q62168	1	4	0	0	0	0	0	0
CON__P00761;CON__P07477;Q5U405	10	62.3	25920	24675	23357	24583	24777	24840
CON__P01966	2	22.5	7135	6357.2	6317.8	4564.2	4510.4	4823.2
CON__P48668;CON__P04259;CON__P02538;CON__Q8VED5;Q8VED5;Q99M73	0	7.6	0	0	0	0	0	0
CON__P02662	3	18.6	4433.5	4285.1	4429.3	2016	2129.6	2136.9
CON__P02668	1	6.5	3740.2	3638.8	3493.9	838.45	832.79	866.94
CON__P02754	3	20.4	5377.9	5144.3	5389.2	3786	2899.1	2774.3
CON__P02769	4	10.7	10541	9655.2	10261	10390	12013	11765
CON__P04258	3	4.3	9959.6	9099.5	9017.6	7339.8	7320.7	7184.5
CON__P04264;P04104;CON__Q6IFZ6;Q6IFZ6;CON__Q7Z794;CON__Q6NXH9;Q6NXH9	9	30.7	60712	61086	58245	72353	74115	74578
CON__P05784;P05784;CON__H-INV:HIT000015463	26	62.4	105450	98085	100030	97074	101350	100790
CON__P08727	1	23.5	0	0	0	0	0	0
CON__P13645;CON__P02535-1;P02535	10	21.9	22262	20873	21348	23468	23173	23421
CON__P19001;P19001;CON__Q04695;CON__Q9QWL7;Q9QWL7;CON__P02533;CON__P08779;Q61781;CON__Q6IFX2;Q6IFX2;CON__Q9Z2K1;CON__Q3ZAW8;Q9Z2K1;CON__Q61782;CON__Q14525;CON__Q9UE12;CON__Q15323;CON__A2A5Y0;CON__P35900;CON__Q92764;CON__Q9D312;CON__Q14532;CON__Q497I4;CON__O76015;CON__O76013;CON__O76014;CON__REFSEQ:XP_986630;CON__Q99456;Q61897;Q61765;Q9D312;Q6IFX3;Q497I4;B1AQ75	23	74.2	210470	197110	194210	161450	162840	163120
CON__P35527	7	15.4	10136	10047	10844	11040	11504	12571
CON__P35908	6	21.2	31887	31782	31641	33715	34031	33620
CON__P67983;P02798	2	21.3	8535.7	7345.7	8357.6	37178	37485	38339
CON__Q0VBK2;Q0VBK2;CON__Q6KB66-1;Q80YS5	11	25.7	16552	15038	15011	11434	11326	11473
CON__Q29RQ1	2	1.9	11171	10573	10348	11676	11892	11759
CON__Q2KIF2	1	2	0	0	0	0	0	0
CON__Q3SX14	1	19.2	0	0	0	0	0	0
CON__Q3SX28	2	46.1	41975	40424	38213	30796	30457	31454
CON__Q3SZ57	1	1.1	1558.9	1421.1	1210.1	1141.4	1048.7	863.58
CON__Q3T052	1	2.8	0	0	0	0	0	0
CON__Q922U2;CON__Q5XQN5;Q922U2;CON__P13647	1	9.7	1837.1	1859.1	1374.2	2668.5	2842.8	2794.5
CON__Q99PS0;Q99PS0;CON__Q9C075	10	26.8	23381	21884	22040	21688	22287	22187
CON__Q9DCV7;Q9DCV7;CON__Q3KNV1;CON__P08729;CON__Q9NSB2;CON__Q6ISB0;CON__Q61726;CON__O43790;CON__Q6NT21;CON__P78385;CON__Q14533;CON__P78386;CON__Q8N1N4-2;CON__Q7RTT2;CON__Q3SY84;CON__P07744;Q9ERE2;P97861;Q6IMF0;Q9Z2T6;P07744	22	64.3	118360	110700	110800	93484	95499	95101
CON__Q9NSB4;Q99M74	1	2.3	17104	16759	16522	14850	15374	15995
D0QMC3	6	27.9	15050	14499	14084	17354	17863	18255
D3YVF0	26	54.6	96854	92323	91891	63757	66073	66642
D3YXG0	30	6.7	63225	60315	59130	66789	67310	70965
D3YXK2	14	20.6	50903	49912	48943	51252	51847	53104
D3YZP9;REV__Q6PEM6	13	27.7	29422	28982	28419	31704	31402	33354
D3Z2R5	4	7.5	8010.6	8035.1	7010.3	9092.8	9371.7	9397
D3Z4S3	5	45.7	20378	18979	18860	21109	21139	21829
D3Z690	2	10.1	0	0	0	0	0	0
D3Z6Q9	13	37.4	36810	34980	34507	32558	32557	32301
D3Z7P3	13	26.9	38297	36700	37796	38892	39750	39052
E1U8D0	9	7.6	15487	14819	15411	14991	14876	15571
E2JF22	11	5.4	41758	39023	40513	38906	41073	40458
E9PV24;CON__P02672	20	27.8	108200	103980	102810	89890	89090	90764
E9PVA8	55	22.7	159350	151750	153350	166050	171830	172060
E9PVB5	3	2.3	2073.5	2039.1	1892.3	1961.1	2095.2	1990.7
E9PY46	12	8.7	14041	14181	14188	13782	14624	14467
E9PYY5	3	4.1	3304.7	3346.2	3278.2	3563.3	3587.3	3551.4
E9PZJ8	16	7.3	30583	29754	30855	27933	31571	33183
E9PZM4;P40201	6	3.2	11671	11322	11921	14924	14865	14648
E9Q1P8	6	21.1	4476.4	4625.8	4784.6	5356.8	5612.7	5932.8
E9Q309	1	0.7	0	0	0	0	0	0
E9Q394	45	19.6	77513	73480	74387	70742	69986	70488
E9Q3C1	9	16.1	21862	21673	21636	18748	19629	18968
E9Q3L2	40	21.8	123080	117300	116350	113230	112040	114970
E9Q401	20	4	48919	45923	45813	33145	34926	35233
E9Q414;CON__ENSEMBL:ENSBTAP00000032840	11	2.8	12706	12274	12286	11587	11856	11976
E9Q4F7	3	1	5695	1933.7	1880.8	3913.9	3841.5	3732
E9Q4N7	7	5.7	7571.9	7954.3	7895	7753	7654.3	7958.2
E9Q4S1	2	6.1	3283.8	3068.1	3535.4	2892.3	2738.6	2959.2
E9Q4Z2	2	3.8	0	0	0	0	0	0
E9Q555	108	23.1	189720	186400	184500	292030	293530	297690
E9Q557	76	28.3	360550	331120	332370	256710	268160	265250
E9Q5C9	3	4.8	1844.8	2235.6	2148.4	1923.3	1934.5	2265.9
E9Q5F9	3	1	3816.8	3615.4	3807.5	3763.7	4106.1	3920.2
E9Q5K9	5	7.3	570.57	454.17	518.92	527.62	600.63	611.61
E9Q612	1	1.4	3378.5	3666.5	3351.1	3303.9	3285.5	3639.3
E9Q634	21	25.1	67014	63591	64435	86218	88464	87171
E9Q6J5	7	3.1	14567	13955	13799	13794	14280	14031
E9Q6P5	8	11	21094	18399	20084	15388	16285	15981
E9Q735	8	10.3	22776	21259	21162	21897	21665	22467
E9Q743	3	2.7	2310.6	2659.4	2424.6	2591.9	2825.2	2645.3
E9Q784	3	1.6	0	0	0	0	0	0
E9Q7D5	4	3.3	3567.2	3439.6	3632.7	2905.8	3353.5	3582.2
E9Q7E2	7	4.2	6441.9	5611.8	5808	5964.7	5623.5	6264.8
E9Q7G0	74	39.5	222780	213880	209210	209090	217540	216780
E9Q7X6	4	3.5	13109	12911	12571	10317	10330	11341
E9Q8D0	2	3.2	2223.9	2102.9	2152.7	2004.9	2514.8	2553
E9Q8I9	7	3.3	16199	16479	15566	14526	14092	15841
E9Q9A9	1	2.7	0	0	0	0	0	0
E9Q9D5	5	24.7	10005	10211	10603	10141	9379.9	10226
E9Q9R9	2	1	1240.3	1018.5	1205.2	943	1085.4	1086
E9QAM5	20	7.8	30043	28421	29504	30271	31592	33137
F6ZDS4	72	30.2	199860	188200	188960	206360	207450	211060
F7BJB9	4	5.5	0	0	0	0	0	0
F7BWT7	7	27.2	27823	26149	26386	21659	21709	21818
F8VPU2	26	29.9	122250	117510	116510	109190	109790	110040
F8VQB6	13	6.7	15407	14586	14441	14511	14745	14631
G3X982	31	27.5	158060	149690	149260	117830	116790	119270
G3X9C2	2	4.9	1206	1359.3	1106.1	740.78	781.13	855.92
G3X9G7	1	3.5	0	0	0	0	0	0
G3X9J0	9	6.9	5808.3	5172.3	5654.4	5311.3	5540.6	5330.9
G3X9K3	18	15.4	27432	27037	26843	27432	27860	29799
G3XA57	2	4.7	0	0	0	0	0	0
G5E829;Q9R0K7	24	33	192220	180300	179330	155210	156000	156590
G5E861	2	2.2	3024.3	3011.5	3121.4	2901.4	3148.2	3144.1
G5E870	18	11.8	45818	45958	45370	54521	53845	54508
G5E8K5	36	23.8	105880	105630	102140	107230	108500	110020
G5E8Q8	18	16.5	36045	33395	33193	28638	32010	30790
O08528	22	35.6	73217	70691	72195	90714	93177	93649
O08529	28	47.4	211570	199870	199230	167290	169570	170410
O08530	2	5.8	1875.8	1842.5	1751.4	1388.7	1339.3	1333.2
O08532;Q6PHS9	27	28.6	146730	139090	140100	106500	110460	111330
O08538;Q2LA85	7	12.4	9627.8	9469.8	9378.4	6633.2	6471.7	6800.1
O08539	13	29.8	44182	41834	42145	40339	42388	43328
O08547	12	57.7	44141	40900	41930	45952	45599	46279
O08553;P97427	27	73.8	219120	212860	205340	166190	168420	170550
O08573	8	28	44750	46251	45374	55344	53928	55533
O08579	5	23.6	9475.9	9235.1	9160.5	9128.3	8493.2	9179.9
O08582	10	18.9	35693	34036	34040	34011	34992	34755
O08583;Q9JJW6	8	32.2	36573	30190	32777	35767	35915	37675
O08585	10	26.8	49411	47010	45860	53120	52589	53978
O08586	6	22.3	12426	11829	11786	13441	12992	14011
O08599	25	47	111240	108610	106590	85766	86611	87086
O08600	4	12.2	3417.7	3436	3204.2	3292.1	3165.5	3285
O08601	4	4.8	8654	9186.5	9042.1	9263.5	9795	9578.6
O08605	5	11.9	20911	18698	19271	16717	17395	17683
O08609	1	3.4	0	0	0	0	0	0
O08638	97	58.4	606980	577740	568360	436110	445920	450390
O08648	6	3.6	7665.2	7274.9	6974.9	7569.2	7950.4	8135
O08663	13	37.9	47248	44654	44799	48909	51383	51185
O08664	1	5.5	5201.8	5199.7	5021.7	5474.4	5698	6157.3
O08677	18	32.2	78913	73879	73960	87641	92000	89231
O08688	15	28.4	34208	31220	32422	26794	28539	28856
O08691	4	10.7	9368.9	8979.7	9364.4	14811	16147	16806
O08692	23	78.4	88957	82264	83724	87513	89264	91067
O08709	18	76.8	363230	343050	339720	259290	265900	268230
O08715	2	2.5	0	0	0	0	0	0
O08734	3	16.7	5378.3	5591.1	5663.2	9137.4	7962.8	7836.5
O08736	3	9.8	2365.7	2256	2227.6	2657.5	2946	2997.5
O08738	11	37	33048	30844	30837	33798	33853	33890
O08739;Q3V1D3	16	22.2	81417	76674	77104	70147	69468	72900
O08740	3	23.9	7532.3	7405.1	6748.5	7911.6	8396	8147
O08742	4	7.2	9760.7	9377.3	8638.1	5260.7	5232.2	5048.2
O08749	14	35	110850	107760	105330	100020	100050	101940
O08756	9	42.9	32754	30564	30961	30163	29967	29100
O08759	19	22.8	37720	34381	36369	35367	35080	36522
O08784	4	3.6	3351.9	3399.8	3220.2	3860.9	3923.6	3711.5
O08786	2	6	2192.6	2020	2265.3	1806.2	1595.6	1700.1
O08788	54	50.8	257590	247720	244740	224610	227080	228950
O08789	1	1.9	0	0	0	0	0	0
O08795	14	28.4	63257	59942	57909	71721	73011	72083
O08796	3	3.3	15644	16034	14724	13927	14043	14368
O08800	4	15.2	7065.4	6503.6	6760.8	8934.6	8566	8900.7
O08807	10	48.2	43086	40726	39467	55448	52538	57723
O08808	41	31.8	216780	207260	201790	218330	221990	225620
O08810	28	35.9	69655	67061	67890	77117	74715	77833
O08811	6	9.2	8984.4	8629.3	8825.5	9430.2	9543.1	9791.7
O08832	2	4.7	4520	4170.9	4163.2	4506	4809	5018.7
O08848	9	16.4	24096	22235	22719	22196	22776	22479
O08852	1	0.3	932.05	779.15	605.21	878.52	1068	708.52
O08856	1	2.2	4138.6	4024.5	4004.9	5831.2	5535.9	5450.3
O08900;P81183	2	7.5	4183.4	4246.1	3907.7	4742.1	4915.6	4606.3
O08911	7	22.6	15401	14820	14777	13887	14175	14723
O08912;Q8CF93	6	11.8	9745.9	9294.3	9258.8	11439	11391	11792
O08914	8	17.4	50058	47416	47012	44326	43669	44258
O08915	10	38.8	27127	26676	25912	25721	26441	26211
O08917	24	68.9	97902	90996	92648	88872	92997	93634
O08919	4	11.8	5054.3	4605.8	4668.9	3856.9	3787.7	4004.4
O08967	9	31.6	76104	69188	69899	50572	53970	51680
O08970	2	5.4	1260.3	1086.7	1117.5	1171	1467.6	1268.1
O08983	2	3.1	0	0	0	0	0	0
O08989	5	21.2	10382	10096	10188	9501.8	8879.9	9845.2
O08992	7	34.4	10917	10854	11027	14093	13360	13798
O08997	5	86.8	34578	31417	31939	35940	39074	38745
O08999	17	11.3	26457	24837	25600	62545	63764	62513
O09005	3	12.4	6427	6655.9	5976.8	7459.8	7633.4	8179.8
O09012	7	15.6	9863.5	10493	10025	9439.8	10133	10513
O09030	1	1.7	712.21	559.65	706.98	578.67	589.83	509.68
O09043	6	18.4	11033	10043	10358	15994	16936	16916
O09044;P60879	11	71.4	63836	62418	62470	63194	64376	65224
O09046	7	12.1	1514.6	1570.4	1446.5	9418.1	9312	9448.1
O09049	3	27.6	7179.5	6397	6782.9	21225	20678	21552
O09061	9	43.8	37118	36920	35484	44615	44731	46177
O09106	7	30.9	136760	125380	118380	147970	141230	147210
O09110	7	28.5	16467	15587	15556	13946	13782	13774
O09111	4	45	1497.5	1284.7	1476.3	1542.3	1607.4	1768
O09117	4	16.5	13378	13201	11357	11210	11230	11913
O09118	8	16.1	10117	9285.3	9233.7	8401.2	9055.3	9075.3
O09126	2	2.6	972.38	1059.7	911.52	1433.2	1679.5	1594
O09131;Q8K2Q2	17	50.4	168090	154480	149900	144020	149380	145960
O09159	19	23.4	50260	48174	47143	61866	63784	63707
O09161	6	14.5	38491	35474	36435	19790	20897	20234
O09164	10	46.2	115240	110880	108500	101250	101870	103620
O09167	8	35.6	23708	21395	22043	26084	28280	27566
O09172	9	32.8	61900	57253	56011	58180	59326	59840
O09174	4	13.9	10710	10443	10740	10350	10488	10725
O35071;Q80TF6	11	16.3	27208	27899	27045	27618	25745	27785
O35074	21	54.5	135010	132220	130150	104380	106410	105920
O35075	6	30.6	6530.2	6860.1	6710.1	7214.9	7295.9	7412.6
O35083	3	15.4	6944.6	7223.8	6818.3	8065.4	7475.2	7823.3
O35099	7	5.3	33246	30382	30475	31300	32269	32671
O35114	9	23.2	33238	31716	30957	46367	46459	46004
O35127	1	10.3	8164.3	7615.2	7345.4	7474.9	7794.3	7256.6
O35129	15	53.5	51947	49805	50515	52045	52871	52420
O35130	5	25.4	11936	12116	10932	14824	14087	14502
O35143	5	35.8	39310	37229	35071	40012	39826	39155
O35144	3	4.6	8222.5	8233.9	8113.9	7099.4	8321.9	7711.6
O35153	3	44.1	3402	3416.9	3566.7	3709.8	4010.9	3748.4
O35161	3	0.9	2239.2	1993.1	2024.4	1978.2	2148.1	2506
O35166	4	21.7	13649	12559	12798	14656	13801	15142
O35177	3	5.3	0	0	0	0	0	0
O35206	7	6.8	6351.8	5923.7	6050.3	8730.7	8387.8	7963.2
O35215	9	89.8	23684	21588	20780	21232	21299	22342
O35218	14	23.5	40100	37808	39678	39698	42247	43273
O35226	11	42	23459	21758	21620	25097	23405	24657
O35231;O35066;Q99PW8	3	4.5	16754	16981	16030	15907	15999	16350
O35239	15	29.7	50136	48594	48210	51999	54228	53903
O35242	5	6.5	0	0	0	0	0	0
O35245	13	18	25644	24993	25137	21167	21288	20387
O35250	23	35.3	79568	75011	74076	74481	77331	74449
O35280	1	1.5	1984.3	1934	1637.9	2315.4	1812.8	2132.7
O35286	27	40.6	122120	115600	115120	129510	132870	131890
O35295;Q8R4E6	11	52.8	70185	64661	63219	61771	62732	61837
O35309	11	43	47780	44834	45752	58436	59238	58669
O35316	2	4.2	5280.9	4750.5	4926.6	7275.3	6638.7	7976.3
O35326	6	22.3	11257	11412	11911	10717	11067	11101
O35343	5	26.7	36425	34798	34770	36949	38801	37902
O35344	5	28.2	16515	17111	17520	18861	19285	19124
O35345	6	27.1	47474	45799	45400	45025	45421	47328
O35350	27	42.4	155460	146990	147110	156330	159520	165070
O35368	5	17.6	6309.5	6073.1	6339.5	9841	10218	9754
O35375	2	2.7	2080.8	1870.3	1925.5	2461.7	2283.4	2637.2
O35379	17	14.9	51185	47598	47370	50169	50082	52747
O35381;Q64G17	9	36.8	21671	19732	19470	25172	26484	25464
O35382	25	29.5	80114	75599	76578	76541	76773	76586
O35386	3	9.2	7866.8	7095.8	7382.6	7557.6	8103.4	7500.8
O35387	6	22.1	15795	15518	15525	16839	16818	18329
O35405	4	8.2	1770.8	2263.1	2060.4	2648.5	2535	2310.4
O35425	2	13.6	0	0	0	0	0	0
O35427	1	10.1	593.56	495.08	621.93	611.48	553.25	657.88
O35435	7	23.5	13414	13105	12084	12700	12183	12341
O35448	2	10.6	3293.9	3763.4	3359	3630.9	3861.5	3678.1
O35459	14	54.4	68752	67251	65735	62637	61370	63150
O35465	10	27.1	31552	30849	30656	31558	31549	33907
O35488	1	1.5	965.15	1025	898.56	1062.3	1062.6	1074.9
O35490	1	3.7	0	0	0	0	0	0
O35492	3	5.3	4546.8	4281.5	4052.5	4279.3	4230.1	4410.5
O35495	3	7.2	4434.6	4847.6	4389.5	3987.3	3705.4	3796.2
O35516	6	3.2	13318	12386	11874	12369	12626	12512
P28076;O35522	4	23.7	18434	18323	18485	22395	22484	22172
O35551	17	20.4	56606	55231	54554	54891	56514	57807
O35566	8	26.5	41839	38130	37129	27448	28277	28626
O35593	8	25.8	33833	31526	31585	36017	35418	36488
O35594	8	10.7	10611	11165	10641	10829	11645	11833
O35598	14	25.1	65238	63546	63227	65082	64428	64187
O35601	3	5.1	3421.7	2699.9	2755.5	1249.9	1735.6	1527.3
O35604	4	3.3	15790	14442	13899	21813	22089	22456
O35607	16	16.7	35208	35307	33690	30594	30993	29835
O35608	7	15.3	13822	14999	13644	10296	10166	10990
O35609	10	32.7	44356	43182	43602	45610	45332	47941
O35613	3	4.7	8649.5	8179	8371.4	12112	11927	11910
O35615	1	1	4963.3	4428.3	4851.6	4687.1	4758.8	4636.6
O35621	4	19.1	9757.1	8867.1	9659.1	9533.1	9273.5	9969.4
O35632	4	11	15497	14990	15302	11519	11052	12492
O35638	18	20.8	55062	54006	53423	50558	51534	51553
O35639	24	70.9	133110	131300	125830	128730	122580	129460
O35640	10	36.1	35114	31844	32617	45535	46737	47259
O35643	12	30.4	74732	69089	70203	70746	74157	72652
O35646	1	1.6	0	0	0	0	0	0
O35648	4	21	14693	15153	14410	16034	16263	16114
O35654	6	16.2	15321	14936	14793	17815	17341	18483
O35657	3	7.1	0	0	0	0	0	0
O35658	4	24.8	28144	27193	26301	27700	27790	29017
O35659	2	4.1	0	0	0	0	0	0
O35660	1	17	0	0	0	0	0	0
O35664	2	3.5	7176.5	6433.4	6637.4	7862	8213.5	7659.2
O35671	1	6	0	0	0	0	0	0
O35678	12	53.1	29892	28179	28027	26003	27628	27210
O35680	3	25.2	6205.9	5401.5	5854.1	5924.4	6212.1	5972.2
O35682	4	18.1	49615	46866	46450	42740	43787	44565
O35683	1	14.3	4069.2	4507.6	3845.9	4964.5	4565.6	4953.5
O35685	19	51.5	135420	131160	124770	134960	134140	137040
O35691	15	20.7	29654	26613	27438	33395	32964	33693
O35704	9	21.6	20346	19464	19937	22905	22445	22600
O35709	1	3.4	0	0	0	0	0	0
O35711	12	15.3	28286	28484	27219	25901	26502	26779
O35714	1	3.9	0	0	0	0	0	0
O35723	1	7.9	5230.6	4915.4	5639.3	5398	5142.7	5529.9
O35730	5	18.7	19442	17973	18376	18286	18969	19161
O35732	2	4.6	1769.8	1876.9	1824.9	1581.8	1631.7	1680.4
O35737	7	52.3	49767	48204	46855	51139	52650	51493
O35739	2	8.6	3593.2	3489.4	2989.8	3051	2723.3	3275.6
O35744;Q91Z98	23	67.1	124270	116180	116910	144890	148230	147200
O35841	14	32.3	86217	81571	81677	90095	90841	91060
O35855	10	31.3	39521	37229	38243	37640	38366	38603
O35857	15	30.5	42175	39816	40520	40884	42316	41839
O35864	11	42.8	51011	49675	49023	52780	53165	53293
O35874	2	7	3116.6	3078.5	2865.6	2086.1	2578.6	2173.4
O35887	17	59	98023	92013	92018	114460	119290	117180
O35892	8	32	43077	42812	43401	54751	54981	55531
O35900	4	58.9	11633	10717	10114	12161	12381	12888
O35904	2	3	0	0	0	0	0	0
O35929;P55041	4	14.1	10473	8617.3	8930	8709.2	8646.4	9220.3
O35930	5	8	13159	14856	13672	7267.9	6714.6	7285.2
O35943	2	11.1	6263.1	5673.3	5511.2	5778	5300.2	5929.9
O35945	11	48.1	59695	55904	55978	43673	43319	43403
O35954	8	7.4	9928.7	9217.3	9914.3	11561	10911	11038
O35955	8	33	22809	23257	22592	30205	30386	31604
O35963;P97950	5	27.9	24559	23928	23537	21560	22816	23078
O35969	2	12.7	2537.6	2851.2	2605.5	2677.3	2526.1	2523.3
O35972	3	22.6	28410	24752	25210	27696	30707	30460
O35988	2	11.6	2239.8	2544.7	2450.9	2825	2755.3	2751.8
O54692	14	22.5	23053	25098	23047	25264	26504	25862
O54724	21	58.4	290840	265190	268000	181830	179640	183260
O54734	11	25.4	74913	68662	69406	88200	95320	92645
Q61080;O54743	1	4.8	0	0	0	0	0	0
O54754	19	15.6	46859	45438	46305	40806	40407	39925
O54774	27	28.4	78538	76217	74332	86374	88830	87784
O54781;Q9Z0G2	5	8.7	9613.6	9392.3	9413.8	9945.3	9617.4	9415.2
O54782	12	12.9	10337	9859.3	9455.5	13773	14662	15081
O54784	7	17.4	20192	19634	19277	21641	21695	20885
O54785	7	12.4	7654.3	7246	7060.3	7163.2	7338.7	7687.8
O54786	3	9.7	6528.6	5494.5	5824.9	5843.9	5550.5	5963.5
O54788	1	2.6	0	0	0	0	0	0
O54790;Q61827;O54791	2	9.9	4096.5	3899.3	3519.7	3532.7	3771.2	3728.5
O54804	1	1.8	0	0	0	0	0	0
O54824	14	13.4	51504	50030	50342	54540	53856	55248
O54825	2	5.3	3364.7	3687.1	3570.4	3998.6	3658.6	4316.5
O54833	11	40.3	41069	37649	37777	41866	41849	43754
O54834	6	6.1	8225.4	7445.3	7660.5	6114	6287.2	5878.1
O54865	30	56.5	142230	136300	136040	121140	122350	121900
O54879	1	6.5	3811.6	3666.5	3942.2	5753.1	5663.9	5471.8
O54890	20	30.6	69888	67538	66024	39306	38899	40586
O54901	7	25.2	42190	39712	38520	31100	33297	31458
O54907	1	4.4	792.71	740.66	566.08	392.12	462.09	506.32
O54910	3	11.5	1286.3	1263.3	1346.9	2059.5	1956.5	1758.7
O54916	10	11.6	30641	29371	29639	27126	26036	27755
O54931	33	40	178190	166900	164690	125970	124680	127420
O54940	6	13.8	11432	10756	11183	10333	10430	11669
O54941	6	17.3	13008	14000	14306	15410	15116	15275
O54942	3	10.6	24936	23549	21952	14273	14751	14653
O54946;Q9QYI8	8	30.1	45131	40839	42466	41343	42607	42953
O54950;Q8BGM7	9	36.7	54961	51321	50533	50185	50216	50744
O54965	2	4.7	0	0	0	0	0	0
O54972;Q61909;O70374	2	3.9	0	0	0	0	0	0
O54983	6	18.8	25715	23584	24581	21218	20742	21981
O54984	6	23.9	15380	14778	14795	15864	15802	15841
O54988	35	34.9	116310	111060	109870	99279	103250	103700
O54990	3	4.5	2808.8	2932.4	2541.3	2271.1	2287.4	2242.8
O54992	1	1.7	853.88	848.14	710.73	814.24	856.6	690.67
O54998	4	20.2	0	0	0	0	0	0
O55003	1	6.4	0	0	0	0	0	0
O55013	6	27.8	18035	16581	17277	17227	17923	18163
O55022	8	37.4	23056	23122	23328	18303	17909	18325
O55023	12	39.4	46305	45500	43275	46324	47019	46665
O55026	5	11.3	10563	10849	10442	7961.5	8120.3	8268.2
O55028	4	13.3	3280.9	3277.4	3217.2	3127.8	3040	3015.7
O55029	33	45.5	129080	124590	120810	147630	147720	149900
O55033	14	45.3	44058	42955	42683	33059	34179	34384
O55042;Q91ZZ3	4	41.4	29308	28073	28086	12985	13475	13054
O55057	1	8	0	0	0	0	0	0
O55060	6	27.9	15022	14058	14108	14109	14704	14727
O55071	2	16.9	0	0	0	0	0	0
O55082	1	1.6	0	0	0	0	0	0
O55091	4	22	5671.9	5660.4	5526.5	7251	7165.4	7576
O55098	15	16.6	24994	24160	23207	28723	28301	28522
O55100	2	8.1	2554.3	2440.3	2339.5	3783.1	3617.3	4103.3
O55102	4	36.8	29531	27233	26918	30547	32273	30794
O55103	45	39.7	326330	307800	301170	150460	154440	154470
O55106	15	26.3	41435	40097	39165	42992	42012	43317
O55111	5	5.2	7236.8	7267.1	7133.3	7470.1	6945.7	6760
O55125	6	20.8	21274	19885	20362	21686	21967	21931
O55126	11	31.7	71925	66736	64982	60199	61557	60782
O55128	5	30.1	14701	13698	12926	15299	14149	15296
O55131	25	60.8	132570	124730	124200	122310	129230	125570
O55134	2	1.7	705.11	725.58	610.03	468.42	486	702.5
O55135	6	32.7	16497	15526	15733	21687	21756	21021
O55137;Q32Q92;Q8BWN8;Q9QYR7	4	36	37760	35939	35012	29719	28636	31767
O55142	6	40.9	34259	33201	31998	40500	39996	40649
O55143	28	44.9	307310	291720	289920	265280	274120	268050
O55176;Q80U04	2	4	2693.4	2452.8	2541.8	1693.6	1743	1841.3
O55192	4	8.4	13231	12916	13121	8427.7	8922.1	8852
O55201	16	18.8	54466	51121	52962	54849	59436	57240
O55222	23	49.1	261590	248230	245730	180070	183950	184500
O55229	6	16.5	9876.5	10409	9867.3	11283	11491	11227
O55234	8	29.5	12172	11894	11716	9426.2	8733.4	8990.9
O55236	4	7.4	10421	10366	10592	12572	11401	12196
O55239	2	8.3	2746	2618.5	2948.4	3397.8	3119.2	3530.7
O55242	3	14.8	9033	8288.7	8326.3	8823.2	8262.7	8760.6
O70133	39	29.5	137130	132750	130580	152960	153240	155350
O70138	8	17.6	20203	18713	19183	19789	20470	21129
O70145	14	25.9	21415	21152	21100	31249	31439	31609
O70152	7	30.4	27815	28771	27819	29123	29046	30305
O70161	2	2.4	4307.5	3672.1	4215	3980.1	3708.3	3942.3
O70172	5	22	16905	16924	16882	16890	17825	17559
O70194	16	38.3	57589	53752	54209	60797	61969	60742
O70200	4	28.6	19493	19129	19384	35149	35126	36665
O70209	9	34.2	40641	40130	40022	31168	30866	31381
O70228	6	8.4	27775	24578	25792	28247	31390	29402
O70230;Q62255;Q9ER74	3	5.3	2603.3	2535.8	2743.2	2664.1	2409.7	2755.1
O70250	7	39.9	62199	58590	57347	34564	34807	35640
O70251	6	36	38605	36648	36594	45193	43970	45258
O70252	13	46.3	61184	56001	55292	68783	71099	68970
O70258	5	14.4	31866	28895	30458	22769	22963	23126
O70274	4	37.1	24968	24906	24857	22937	22960	24028
O70293;O70291	5	14.6	6804	7268.3	7207.1	7007.6	8030.8	7304.8
O70305	7	6.5	20793	20761	20292	20936	20136	21322
O70309	18	27.1	59777	56868	55574	59446	59129	60657
O70310	9	30.6	75927	69908	69697	83398	84071	85351
O70311	4	18.3	4765.7	3753.5	3963.2	4439	4996.3	5080.9
O70318	55	61.2	310970	287100	283510	213570	223000	222040
O70325	10	48.7	62723	59156	59051	55377	57175	56769
O70333	1	16.8	0	0	0	0	0	0
O70362	4	5.3	10332	11784	10995	11580	11601	11179
O70370	10	33.2	34221	31195	33180	77821	76197	78620
O70378	7	44.9	26984	25758	25577	29719	27900	29436
O70400	12	38.2	47834	45626	44600	47052	47752	47883
O70401	2	10.2	0	0	0	0	0	0
O70404	5	40.6	19437	18454	17933	16705	18250	17377
O70421	4	7.8	9460.7	10340	9293.9	11481	11851	11643
O70423;Q812C9	15	25.4	69770	65178	65678	44359	47511	46390
O70433	5	22.9	9418	9246.6	9036.9	9974.2	9964.1	10304
O70435	12	38.4	52702	47217	47945	58894	60318	59887
O70439	9	45.6	38756	37527	38144	34310	36379	35718
O70443	2	7.6	1266.9	1610.3	1679.5	1078.2	1045.4	1057.8
O70451	2	5.4	3311.3	3372.9	3379.9	3202.1	2792.3	2988.5
O70456	10	59.3	41738	40408	39853	65894	64962	68845
O70458	5	5.9	6047.4	5488.7	5842.8	6614.4	6287.7	7166.1
O70468	26	23.6	85846	81358	82348	60699	63547	64974
O70469	1	3.4	0	0	0	0	0	0
O70475	15	31.2	49934	46796	47449	54181	55034	54869
O70481	23	15	51168	51212	49530	47828	49500	48742
O70492	7	41.4	27736	27157	26870	26358	26073	27517
O70493	7	47.9	20240	18485	19116	19830	20337	19721
O70494	3	2.6	9309.1	9399.4	8934.6	9829	9518.4	10257
O70496	6	10.6	11176	11757	10943	12371	12038	12114
O70503	9	33	35458	34212	33150	38642	38665	39364
O70546	5	3.5	6546.6	6069	6076.5	5861.4	6322.6	6427.7
O70551	2	5.1	3688.1	3615.4	3655.3	4354.5	4869.5	4871.7
O70566	21	20.6	61336	57317	58854	61107	62291	62359
O70570	15	25.4	23597	23777	23802	77263	75362	76443
O70571	1	2.7	0	0	0	0	0	0
O70572	12	36	31312	29553	30076	29916	30080	29743
O70579	1	3.9	0	0	0	0	0	0
O70583	1	2.1	0	0	0	0	0	0
O70585	6	14.6	14004	13793	14306	13130	13951	14458
O70589	16	19.2	51062	48019	49532	45964	46482	46265
O70591	6	48.7	24278	22297	21838	24033	24111	24517
O70622	2	7.2	4808.9	4560.6	4991.5	3610.1	4033.9	4044
O88186	2	18.1	2768.1	3202.6	3302.5	3038.6	2656.4	2707.5
O88200	2	5.5	3737.7	3509.6	3489.8	3965.9	4165	4170.6
O88207	1	1	3764.5	3879.2	4009.9	4265.7	3544.2	4121.6
O88271	4	20.3	3833.8	4077.9	3888.2	3922.1	3889.6	3948.2
O88286	3	2.4	3133.3	2954.8	2857.9	2610.2	3209.5	2898.1
O88291	10	22.8	22694	21599	21533	24302	23725	25030
O88307	29	15	69200	68258	66415	60808	62663	62001
O88312	1	9.7	2054.7	2476.6	2139.4	5118.8	5163.7	5276.1
O88322	26	23.9	57318	54163	55189	37802	38277	38742
O88327	5	5.2	8358.7	6994.5	7328	5662.1	5127.3	5822
O88342	30	62	151020	144740	138840	155250	159220	160100
O88343	2	2.2	9738.6	9333.9	9450.2	8739.9	8713.3	8693.2
O88351	11	17.7	25611	25160	24388	25764	26678	27083
O88379	2	1.4	9165.6	9159	9708.2	10375	11426	11591
O88384	5	27.2	8682.9	8279.5	7739.7	8407.9	9558.4	9408.2
O88393	9	10.7	7170.5	7338.4	6450.1	5601.6	5714.4	5796.1
O88396	1	4	2928.6	2987	3262.2	3015.2	3133.3	3333.5
O88413	1	4.1	0	0	0	0	0	0
O88427	1	0.3	2392.6	2506.5	1980.2	2205.7	1764.1	2214.8
O88428	13	26.4	56021	55952	53564	54915	53291	55444
O88441	5	19.8	19270	18377	17610	18494	18670	18144
O88447	15	43.6	92114	88238	88287	82789	84424	84056
O88448	8	29.5	16906	17442	17681	19108	17762	17949
O88454	1	1.8	1797.7	1659.8	1552.7	1036.9	1058.7	1029.6
O88455	5	13.6	27794	26147	25399	34446	34490	34212
O88456;Q9D7J7	7	39.4	40296	37877	37043	31631	33439	32550
O88466	3	1.3	0	0	0	0	0	0
O88487	15	35.1	63253	60398	59812	57757	58590	59984
O88492	14	38.1	35043	34047	33327	19446	21130	21243
O88502	7	14.1	19521	19116	18882	15896	16506	16068
O88512	2	4.7	4767.7	4903.1	5073.4	4707.2	4779.3	5010.3
O88520	1	1.4	5711.6	5142.2	5155.5	5139.1	5272.8	5320.7
O88522	8	20.4	12456	12624	12320	12199	12607	12912
O88531	4	16	10913	9905.1	9821.2	12814	12136	12598
O88532	14	18	37977	37142	35912	37937	37845	39544
O88536	2	10.5	6702.1	7051.9	7007.4	7136.1	7287.7	7426
O88543	15	48.9	70599	69758	66615	73143	69176	73689
O88544	20	63.5	57647	55176	56155	60820	61079	62309
O88545	12	50.6	47870	45985	45777	50199	50344	51477
O88559	3	5.4	3244.7	2453.5	2915.2	2559.6	2931.6	2728.4
O88561	4	6.9	7136.5	7196	6885	5953.6	6177	6146.4
O88569	24	70.8	142980	133250	131140	139870	140140	138440
O88572;Q91VN0	4	3.1	16698	15543	15690	14454	14828	15258
O88574	1	4.1	0	0	0	0	0	0
O88587	9	39.6	44474	40128	42876	47644	50842	50320
O88593	6	41.2	10419	9783	9463.7	10076	11011	10323
O88597	9	19.6	24650	24332	23271	25724	24510	26709
O88622	2	1.8	0	0	0	0	0	0
O88627	1	1.5	10324	9669.2	9045	14003	14689	14815
O88630	4	19.2	14956	13710	14481	14045	15766	15859
O88632	2	2.9	0	0	0	0	0	0
O88643	3	15.6	4782.7	4443.8	4330.4	5461.9	5390.6	5488.1
O88653	6	49.2	8222.5	7873.1	7972.1	8247.1	9373.7	8693.4
O88662	2	5.2	0	0	0	0	0	0
O88665	2	4.1	4961.1	5173.5	5221.5	5045.1	5572.6	5472.1
O88667	2	13.6	2438.5	2650.3	2553	2539.1	2864.2	2759.2
O88673	5	10.1	14210	14520	14543	13565	12864	13434
O88685	21	56.3	149400	144720	142070	170030	171610	174450
O88693	1	3	0	0	0	0	0	0
O88696	7	34.6	31874	28677	29434	30499	31132	32072
O88697	2	7.2	1765	1700	1714.7	1904.7	1778.5	1990.6
O88708;CON__Q2YDI2	5	12	5686.2	5474	5410.9	6491.5	6928.3	7350.9
O88712	2	16.1	18495	19750	17395	20449	19421	19474
O88735	8	12.6	61867	56610	56131	55974	57807	57108
O88736	3	11.7	2582.8	2796.9	2904.3	2943.5	3296.8	3134.4
O88738	39	10	68434	65682	64677	69788	71522	72974
O88746	7	17.7	15719	14448	15121	13783	14290	13997
O88783;CON__Q28107	9	4.4	14795	13838	13621	9079.5	8671.3	8989.3
O88792	9	41.3	45474	44281	43391	34175	34676	35383
O88796	4	16.4	9272.4	8012.3	8479	10594	10153	10190
O88799	1	0.1	11827	11793	11023	8546.6	8861.3	9090.1
O88811	9	25	46327	45912	46505	47151	48561	49270
O88822	1	2.3	4846.5	4344.7	4524.8	4363.8	4645.9	4797.5
O88838	2	9.5	1053.8	889.68	903.57	853.16	1013.6	965.29
O88839	6	9.5	3341.1	2860.7	2884.4	3333.3	3633.9	3291.1
O88843	1	8.5	2807.2	3084.9	3018.3	2595.4	2670.7	2650.7
O88844	25	56.5	137370	129490	125620	137970	139400	141540
O88845	9	15.4	19819	20038	19514	19991	21417	20482
O88848	3	20.4	4383.3	3758.4	3710.6	3498.1	3631	3355.9
O88851	6	52.2	24586	23628	23429	20761	21972	22653
O88852	1	3.7	348.78	390.88	343.57	579.09	324.73	387.13
O88856	2	5.6	3706.4	3789.4	3946.9	4389	4245.8	4722.9
O88874	2	4.2	3518.4	2923.3	3510.7	3206.6	3201.6	3428.1
O88876	2	9.3	3044.4	2600.6	3253.3	3119.4	3113.8	3229.1
O88879	13	14.8	28730	25909	27815	29382	30634	32115
O88895	2	6.1	10871	10494	10615	11306	11825	12313
Q9ERH7;Q9QZR5;O88904	1	0.6	0	0	0	0	0	0
O88939	6	19.2	2235.7	2436.1	2249.2	2371.4	2442.9	2565.3
O88942;Q60591	2	5	3361.8	2887.1	3094.1	2725.1	2537.5	2986.9
O88947	2	7.3	5798.7	5064.2	5155.3	4712	4772.1	4856.6
O88952;Q8JZS0;O88951	8	49.7	38662	36384	35164	30665	31311	31141
O88958	8	42.9	21752	20937	19998	29987	30529	30867
O88967	8	15	22943	22615	21671	24005	23431	24371
O88968	8	22.6	10768	10567	9550.2	9780.6	9739.6	10318
O88974	4	3.6	11789	10889	12270	11895	11976	11976
O88983	7	29.2	8986.6	8218.1	8572	8522.3	9144.4	9181.2
O88986	3	10.1	12072	11311	10733	11656	11509	11974
O88990	1	13.3	6317.5	6140.3	5997.2	7173.6	7889.3	6953.7
O89001	16	12.1	56516	53347	52636	53678	52039	55133
O89013	3	17.6	11372	11680	11147	11056	11923	11534
O89016	2	3	0	0	0	0	0	0
O89017	5	16.8	21031	19901	20482	40747	39999	41789
O89020	14	23.4	28305	26044	27247	30437	31600	32842
O89023	4	9.6	7472.6	6434.2	7231.1	6264.4	8273.8	6530.4
O89026	1	0.6	4514.5	4612.4	4353.3	4674.9	4631.1	4563.3
O89029	4	9	3488.8	3566.6	2890.3	3848	4037.4	4050
O89032	5	6.2	1736.4	1638.9	1778.1	1096.5	1490.1	1310.6
O89050	7	10.6	5488.7	5011.3	5216.4	5403.1	5785.7	5949
O89051	7	35.7	52355	47605	45980	46085	45044	46449
O89053	20	36.2	112090	103510	102560	138730	142320	141460
O89079	6	26.6	30681	32646	29270	42843	38871	40917
O89084	2	2.6	0	0	0	0	0	0
O89086	5	36.6	21080	15896	17937	23114	24768	24921
O89090	4	3.7	9884.8	8624.4	9574.3	9689.5	9549.9	9773.6
O89100	2	6.5	3564.8	3290.8	3286.4	3976.1	4227.4	3770.4
O89103	13	29.7	45462	43060	41682	31644	33080	33540
O89106	1	10.7	0	0	0	0	0	0
O89110	17	41.9	46660	45566	44702	54730	56099	56898
O89112	9	26.1	40465	39450	37956	34213	36176	35628
O89116	4	19.8	10126	9801.8	9225.8	9466	10855	9476.8
P00184;P00186	9	18.7	93809	88224	86527	69762	68167	73795
P00329	15	36.3	94831	88867	86225	75119	77027	75893
P00375	7	35.3	11872	11700	10762	14160	14185	14342
P00397	2	8.9	16238	15576	15965	18493	18071	18083
P00405	7	35.2	70428	65250	63689	69801	70422	71709
P00416	1	5.4	0	0	0	0	0	0
P00493	9	51.4	36121	34491	32710	44582	44066	46093
P00520	3	3.6	8406	8195	8480.3	7348.2	8432.8	7968
P00688	1	2.2	0	0	0	0	0	0
P00848	2	8.4	1677	1535.8	1819.9	1749.8	1787.1	1971.1
P00920	13	60	60007	57349	57895	40227	40073	40766
P01027;CON__Q2UVX4	82	53.4	289230	270630	268830	432650	435990	438030
P01029;CON__P01030;CON__ENSEMBL:ENSBTAP00000007350	41	27	111710	105790	105580	150790	149440	153310
P01592	4	30.2	15755	15852	15702	29012	29469	29579
P01631	2	32.7	5354.7	4822.1	4286	10060	10696	10277
P01633	1	6	834.5	780.13	768.21	4316	4518.4	4303
P01634	1	6.6	0	0	0	0	0	0
P01635	3	27.8	11781	10521	10983	44852	47834	44100
P01636	2	25.9	7979.4	8411.9	7578.4	27868	26388	27331
P01638;P01637	4	35.7	10968	11049	10954	47318	47046	48377
P01639	2	26.9	2321	1815.5	1990.1	6687.2	6007.2	7059.9
P01646;P01645;P01644;P01648;P01647;P04946	2	33.3	2861.9	2911.2	3155.3	8629	9007.5	9553.1
P01656;P01654;P03977;P01655	2	40.5	0	0	0	0	0	0
P01660	1	26.1	1654.4	1768.6	1562.4	4210.1	4135.7	4195.6
P01669;P01667;P01666;P01665	1	38.7	904.44	1153.8	1183.6	4469.5	3969.6	3913.9
P01670;P01671;P01649;P01643;P01668;P01673;P01672;P01664;P01657;P01659	1	50.5	5830.1	5488.1	5505.7	16346	15018	15314
P01674	1	11.1	715.63	341.3	679.9	3060.4	3243.3	3499.5
P01680	1	8.5	4048	3512.4	4115	6368.7	7106	6708.1
P01747;P01746	2	20	6408.2	5954.9	5971.2	15790	15206	16824
P01749	1	27.4	1228.9	1167.8	1014.2	1994.8	2455.2	2279.7
P01750	1	17.1	111.31	85.953	94.999	625.31	628.69	690.11
P01758	1	12.8	0	0	0	0	0	0
P18527;P18528;P18529;P18526;P18525;P01783	1	11.3	2307.4	2128.9	1999.4	5519.8	5677.1	5469.7
P01786	1	9.4	0	0	0	0	0	0
P01790;P01794;P01791;P01788;P01787	1	10.7	0	0	0	0	0	0
P01801;P01800;P01799;P01797;P01796;P01802;P01803;P01798	2	33	9081.3	8195	8838.4	21202	21512	21285
P01804	1	18	1290.5	1152.9	1071.3	4758.1	4519.8	4777.8
P01806;P18524;P01812;P01809;P01810;P01808;P01807	1	9.5	2683.4	2664.7	2768.6	5263.4	5526.7	5558.3
P01820;P01819	1	9.6	1173.7	977.14	890.73	3292	3548.7	3489.9
P01831	4	31.5	12270	12317	12380	19025	18975	19351
P01837	5	48.6	45775	42972	42304	121170	128360	120470
P01843	3	50.5	7165.6	6703.7	6928	23506	22986	22686
P01845;P01844	2	33.7	3091	2579.1	2799.1	14576	16305	15775
P01864;P01863;P01865	4	17	5381.6	5806.2	5462	32559	33244	32696
P01867	12	33.2	32967	32469	33093	76340	75574	76538
P01868;P01869	9	42.3	18571	19023	18543	35133	34558	33728
P01872	19	43	53797	49681	52118	128490	132870	129710
P01878	6	25.6	7433.8	7238.4	7254.7	47974	48747	48642
P01887	3	21.8	28108	26329	25094	37563	38066	38161
P01898	4	29.5	15377	14797	16162	15634	17449	17689
P01899	4	45.3	91555	87574	86390	128760	124450	131060
P01901;P04223;P14428;P14426;P03991;P14432	10	53.9	92029	91711	88362	122170	124490	124180
P01902	1	12.5	2611.1	2466.4	2591.8	3907.3	3652	3897
P01942	8	51.4	369080	348150	350960	225440	231830	230410
P02088;P02089;CON__Q3SX09	10	70.1	291510	325890	286630	179890	167460	178290
P02104;CON__P02070;P04444	2	18.4	8210.2	8540.1	8357.8	7086.4	7076.3	7178.8
P84244;P02301	1	23.5	5287.3	4840.3	4921.1	5214.4	4995.2	5542.5
P02463	7	5.5	32441	29835	30657	22295	22333	22651
P02468	71	52.9	298830	283950	276730	218440	222820	224330
P02469	46	30.3	238620	224970	224640	195160	196830	200950
P02802	2	21.3	4053.1	3745.3	4034.2	13626	13700	13571
P03888	1	6	11433	11499	10876	12631	13056	13669
P03899	1	13	6109	5359.5	5708	7517.7	7562.3	8219.2
P03903	1	18.4	1694.7	2031.7	2279.1	2184.3	1943.2	1992.4
P03911	3	6.8	1725.6	1503.4	1622.9	1477.1	1502.6	1538.9
P03921	2	6.1	0	0	0	0	0	0
P03930	2	34.3	15467	14833	14440	13633	13790	13078
P03953	5	28.2	7394	6959.9	7499.7	7125	7655.1	8251.7
P03958	13	37.2	40312	37705	38298	50705	48111	50874
P03975	3	5.7	1605.2	1689.5	1634.3	1321.2	1292.8	1223.6
P03976	1	11.5	3145.6	3227.9	2787.4	6356.2	6395.4	6860.5
P03987	8	22.9	20106	19040	19471	38610	37882	38119
P04071	4	29.9	13994	13032	13029	2068.3	2351.3	2279.6
P04117;P24526;O08716	6	37.9	38468	36861	36689	36444	35414	37296
P04186;CON__Q3KUS7	20	23	85905	82034	81729	148140	151150	150140
P04202	6	17.7	14944	15581	15650	13482	13489	13980
P04230;P01915;P18469	2	28.4	23612	22508	23651	30733	29744	31080
P04247	7	55.2	96720	88375	89984	47303	50497	49881
P04370	1	4	0	0	0	0	0	0
P04441	8	31.2	26818	22612	23796	42799	46501	44437
P04627	7	21.2	21272	19683	19831	19825	20530	21174
P04918	2	16.4	701.43	683.47	521.25	4403.4	4431.1	4526.9
P04919	18	25.4	48747	47055	44752	28189	27226	28222
P04925	2	9.4	8463.6	8137.8	8421.1	9018.4	9665.9	9783.9
P04939	1	19	0	0	0	0	0	0
P05063	4	32.2	17077	16938	16919	26184	26127	25876
P05064;Q91Y97	22	78.6	104100	94578	97407	109720	114930	112630
P05132	8	41.6	56684	54327	51144	47740	48092	49790
P05201	16	45.5	37896	36174	37363	35212	34350	35150
P05202	25	62.6	201760	193100	186920	174260	173830	176380
P05213	0	63.2	289550	278460	272240	264990	267100	271130
P05214	0	51.1	4808.1	4712.1	4817.9	3778.8	3369.7	3423
P05367;P05366	4	32.8	5864.9	4993.2	5287.9	4719.3	4608	4572.8
P05480	10	30.1	16826	16288	15778	13789	13241	14208
P05532	17	20.9	43843	40763	41960	35608	36907	35869
P05533	1	15.7	0	0	0	0	0	0
P05555	24	21.4	93572	88416	89871	152050	155780	156880
P05622	12	14	25328	25584	25062	28494	29084	28606
P05977	4	47.3	7141.7	6701.1	7157	4413.5	4242.6	4089.6
P06151;P00342	17	42.5	113030	107690	102940	142910	141450	143820
P06240	1	2.6	2296.5	2300.9	2455.5	3142.6	2799.5	2851.3
P06327	2	18.8	1258.1	1060.6	1262.2	3946.5	3987.3	4152.4
P06330;P01757;P01756;P06328;P06329;P03980	4	58.5	6854.9	7030.2	6921	22178	22789	23556
P06339	4	24.9	11027	10426	10638	14638	15068	15290
P06467	1	12	0	0	0	0	0	0
P06537	9	13.7	15812	14893	15171	14627	13701	14889
P06683	13	29.9	11360	10754	10469	13236	12856	13062
P06684;CON__Q1A7A4	45	31.3	148310	141530	140570	253410	254110	251690
P06728	20	53.2	99366	94887	93105	105500	108190	107910
P06745;CON__Q3ZBD7	21	45.9	104220	96258	94831	99148	103910	99454
P06795;P21440	2	15.9	750.77	567.4	621.44	861.32	877.99	953.32
P06797;Q9JI81	7	23.1	24777	22370	22997	35553	37154	36829
P06800	28	21.8	92202	87963	86890	133510	136120	135470
P06801	23	46.3	108800	102730	102160	152100	152550	152030
P06802	6	7.8	6280.3	6133.5	6328.1	6556.2	6669.8	7410.1
P06837	2	12.3	1799.5	2002.6	1787.5	1911	1716.8	1597.8
P06869	9	29.1	21195	19802	20030	15097	16553	16521
P06909	35	37.9	120280	112070	113370	130550	130970	132010
P07091	5	40.6	62637	59049	56133	92745	95468	94731
P07214	10	41.4	33124	30858	31653	30098	31148	30304
P07309	6	46.9	45561	42291	42439	51562	52592	52658
P07310	19	65.1	122820	111710	109080	58081	56782	59782
P07356;REV__Q8BND4	31	70.5	266730	252190	246420	246500	247510	249530
P07361;Q63805	1	16.4	2622.7	2766.3	2415.4	4002.5	3890	3911.2
P07628	4	27.2	19916	19599	19108	4500.9	4988.5	5024.8
P07724;CON__P02768-1	63	79.9	647510	620460	609250	708810	704340	713590
P07742	13	19.4	32628	33306	33360	38599	38691	39868
P07758;Q00896	5	39.7	19156	17530	17973	21263	20953	21410
P07759;P29621;Q80X76	7	33.7	64196	59484	60037	62882	65454	65457
P07901	24	47.7	183170	173430	171890	199270	202290	201930
P07903	1	3.7	3535.2	3510.1	3445.9	3280.1	3221.9	3680.6
P08003	33	47	175220	165780	161850	249140	248190	250310
P08030	7	37.8	11871	11173	11390	16154	15603	16108
P08032;REV__Q6P6L0	66	33.4	246070	235440	234070	151050	152030	154940
P08071	49	71.4	277200	261390	258440	347210	350800	352800
P08074	15	80.3	474160	434610	437390	269970	274360	273820
P08101	2	13.6	17256	16520	16176	35316	35879	36225
P08103	14	35.3	53460	53820	51268	54183	55661	56472
P08113	40	50	274520	258700	257560	382050	390330	387760
P08121	4	4.7	18133	16622	17302	27955	29110	28538
P08122	13	12.7	59068	54737	52506	39709	39653	40449
P08207	6	54.6	45815	41869	41611	38667	40570	39385
P08226	15	45.7	58141	55091	55152	69294	71483	70183
P08228	13	63	126470	119840	121940	113210	111150	111890
P08249	19	62.1	83868	82893	79726	80054	76392	81230
P08508	1	13.4	0	0	0	0	0	0
P08551	1	3.3	0	0	0	0	0	0
P08556	1	34.4	1675.2	1731.7	1778.7	1495	1624.4	1427.2
P08607	6	17.7	17143	16085	16555	15475	17219	17177
P08752	9	57.2	115040	117870	111300	99034	99494	102230
P08775	34	19	67296	63716	64292	66983	70850	70222
P08905	4	64.9	29726	28009	28533	46161	46752	48068
P08920	2	6.7	0	0	0	0	0	0
P09079;P09021	1	4.5	0	0	0	0	0	0
P09055	34	36.1	114070	109030	106980	88047	87613	88158
P09103	29	53.4	229210	213190	209850	285390	291160	291010
P09242	4	8.8	3190.8	3207.1	2915.9	3209.9	3436.1	3386.1
P09405	31	37.3	152890	142700	141090	164840	170720	167610
P09411;P09041	31	75.8	189540	175790	173010	187970	188250	190630
P09470;D0G895	48	44.1	256000	236460	236120	181230	185010	185240
P09528	14	72	41432	37120	38324	90010	93790	90674
P09541	13	86.5	54862	50026	49940	29475	29265	28872
P09542	9	76.5	52589	51452	50498	32535	33886	33659
P09581	5	5.4	8735.1	8177.3	8601.9	9609.5	9679.8	9895.1
P09602	1	10	4298.3	3387.4	3479.8	4698.8	4862.9	5556.7
P09671	11	54.5	40230	37540	37118	61036	53055	52642
P09803;P10287	27	40.6	115670	108440	110650	103510	106980	105670
P09813	2	18.6	3404.2	3287.7	3150	1722.6	2075.5	1695.3
P09925	6	21.9	16939	16262	16408	16051	16335	16651
P09926	1	8.6	4581.1	4760.6	4385.8	3966.5	4360.4	4710.6
P0C028;P0C027	1	21.3	0	0	0	0	0	0
Q4VGL6;P0C090	2	2	0	0	0	0	0	0
P0C0A3	3	19.5	18924	19132	17974	17159	17350	16772
Q3THW5;P0C0S6	1	20.3	0	0	0	0	0	0
P0C605	17	31.4	90933	88040	86573	73254	73298	72747
P0C6F1	2	0.7	1221.5	1127.9	931.1	1226.5	1326.9	1314.2
P0C7L0	3	6.8	2176.5	1914.6	1854.3	1273.3	1249.9	1377.4
P0C7N9	1	12.2	1643.2	1666.3	1698.7	1590.4	1777.9	1641.9
P0C7T6	2	2.9	0	0	0	0	0	0
P0C7W3;Q8R1J9	1	4.3	27386	25812	25220	27656	29075	29640
P0C872	3	10.4	3568.4	3328.1	3329.9	3525.7	3851.7	3634.3
P0C8K7	1	23.1	0	0	0	0	0	0
Q66JX5;P0CAX8	1	3.8	0	0	0	0	0	0
P0CW02	2	31.3	6275.9	6534	6571.8	5586.5	5186.7	5593.2
P0CW03	3	31.3	12025	11097	11163	16715	16626	17098
P0DN34	1	19.3	1452.2	1302.8	1419.7	1831.6	1635.6	1469
P0DN91;P0DN90;P0DN89	2	17.9	548.66	781.21	640.53	716.84	874.36	672.36
P0DOV1	1	47.8	20663	20781	20694	45036	48522	47623
P0DOV2	10	35.7	24705	23674	24311	56854	56617	57895
P0DP28;P0DP27;P0DP26;Q9D6P8;P20801	13	71.8	309300	287200	284860	277180	280680	278240
P10078;Q8R1D1;Q02525;P10076	1	2.4	922.79	844.54	890.69	940.97	762.53	925.09
P10107	26	74	162380	159610	154220	194390	197720	197190
P10126	13	44.2	212670	195340	188180	211570	225900	220920
P10404;P11370	4	8.3	12383	13013	12367	16827	15944	17365
P10493	45	43.9	156980	149170	149800	110040	111270	112150
P10518	10	30	39597	37578	37516	40270	39406	38661
P10605	12	41.6	62070	59558	60974	106370	103920	105770
P10630	7	45.2	31605	29686	29366	30098	28949	29671
P10637	16	26.7	60834	55775	57306	41136	42592	42731
P10639	7	51.4	41789	37334	36850	47338	48519	46633
P10649	12	75.2	404700	380060	368520	252640	255790	260000
P10711;Q9QVN7	11	37.9	51108	49105	48975	50992	52784	53027
P10810	8	26.5	12516	12448	12507	36134	38077	37817
P10833	10	59.2	55513	54176	51431	40424	40495	41828
P10852	12	23.8	47368	45001	43042	54639	55340	55006
Q8CGP2;Q8CGP1;Q6ZWY9;Q64525;Q64478;Q64475;P10854;P10853;P70696	4	52.4	108530	99791	99421	111460	113350	113000
P10922	3	16.5	10259	9854	9749.6	7491.8	7504.1	7379.5
P11031	5	44.1	19202	18028	17864	18921	19715	18293
P11032	3	13.5	8863.1	8732.5	8772.6	6098.5	6015.1	5695.7
P11087;CON__Q862S4	17	14	43960	43991	44395	40522	40504	42209
P11103	16	20.1	41121	39669	40182	44805	45364	47459
P11152	8	20.7	20630	20330	19372	28707	27928	28519
P11214	8	16.3	20884	19598	19366	18523	18347	19559
P11247	23	38.6	101520	99251	95601	148620	146350	148640
P11276	73	39.5	243940	228900	230840	369830	372800	378910
P11352	12	73.6	40862	35035	38069	38161	39215	39942
P11404	5	30.8	23866	20236	21241	12822	13839	13144
P11438	3	7.4	3335.4	3111.7	2482.9	2774	2878	3038.7
P11440	1	11.8	2086.8	2279.2	1947.4	1951.7	2334.2	2188
P11499	32	55	337930	322330	318740	378750	374750	381440
P11531;Q05AA6	48	14.7	129070	123490	123820	102190	103570	104840
P11588	1	54.4	0	0	0	0	0	0
P11589	1	56.7	7010.9	7018.7	6148.5	5027.6	4943.7	4933.9
P11610;P11609	3	6.5	11613	11459	11586	9543.4	9374.6	9643.1
P11627	3	2.5	3942.9	4112	3867.9	3464.8	3746.4	3999.8
P11672	7	30.5	13027	11359	12387	17286	18030	17635
P11679;CON__P05787;CON__H-INV:HIT000292931;CON__Q9H552;CON__H-INV:HIT000016045;CON__REFSEQ:XP_092267	25	58.4	100080	99054	94280	87354	85743	88290
P11680	2	6.9	0	0	0	0	0	0
P11688	13	14.9	34161	32121	33385	37294	38554	38767
P11835	37	54.7	138610	131440	134040	239870	246630	245590
P11859	3	7.1	7505.3	7181.6	7452	8280.4	8685.8	8564.9
P11881	38	19.6	180450	170070	171770	162260	163410	166440
P11911	5	30.9	3572.4	3714.9	3719.7	4012.3	4300.7	4240
P11928;Q8VI95;Q924S2	8	26.2	19382	19983	19188	49053	51139	49514
P11930	2	10.1	4750.7	4870.9	4967.6	4990.9	4742.2	5125.3
P11983	23	50	105270	101540	99130	106040	108850	108440
P12023	14	22.1	48769	45857	45273	42214	45055	42552
P12246	4	19.6	7101.8	6654.8	6788.6	7281.8	7869.9	7837.9
P12265	15	29.5	72109	72062	70027	128400	122920	131840
P12367	17	51.9	133060	124080	124290	99950	102400	102600
P12382	21	36.8	89331	84692	85579	91162	93389	93958
P12399	4	44.5	22669	20282	20553	15625	15298	16113
P12400	1	29.2	3365.5	3542.3	3228.7	2676.9	2763	3289.8
P12710	4	31.5	20695	20503	20163	11376	11491	12245
P12787	6	48.6	11844	12153	12339	13457	12374	13438
P12791	12	35.8	111510	102010	104030	80554	82591	81896
P12804	1	2.3	0	0	0	0	0	0
P12813	1	1.3	2719.2	2540.7	2510.9	2268.5	2601.7	2501
P12815	8	51.3	17108	14842	15966	14262	14838	14397
P12849	3	12.6	10021	9320.1	9585	10782	10985	10989
P12970	14	44	31550	29204	29023	36621	36821	37035
P13020	17	45	206940	185770	187650	177210	178670	181580
P13379	2	4.9	2268.3	2223.5	2369.3	3824.3	3723.8	3735.8
P13405	2	2.1	2825.6	2677.4	2636.6	3671.4	3019	3571.2
P13439	11	23.5	23088	22453	21057	28765	27859	29326
P13504	2	3.5	7099.8	6949.4	7752.5	7809.6	8620.4	9120.2
P13516;Q6T707;Q99PL7;P13011	2	8.2	0	0	0	0	0	0
P13541;A2AQP0	1	10.9	0	0	0	0	0	0
P13595	4	3.9	10594	9696.2	9940.7	7407.1	8096.8	8478.4
P13597	16	30.7	85894	85265	82077	78812	76965	78247
P13634	9	44.8	25618	23373	23994	13403	14677	14411
P13707	18	51.6	60265	57941	57117	80911	82310	84160
P13745;P10648	5	32.7	3648.7	3871.2	3918.4	2115.1	2094.1	2356.7
P13808;P16283	14	11.5	33720	31875	33461	33573	33752	35203
P13864	19	14	15850	15990	15357	19345	19292	19808
P14069	3	24.7	95350	91633	90932	88917	92520	94848
P14094	11	34.2	58300	55669	52461	63396	65949	64808
P14106	1	4.7	0	0	0	0	0	0
P14115	6	35.1	19367	18946	18691	22068	22078	22589
P14131	10	59.6	31062	29607	29267	36155	38716	37628
P14148	17	50.4	48428	45550	44923	56385	57956	58105
P14152	17	47.9	116100	110960	103930	105660	101530	107540
P14206	11	44.4	22640	21783	21046	27948	27653	27447
P14211	25	59.4	165590	153280	149580	224840	228240	228740
P14234	7	15.1	16324	15202	16058	19867	20289	21388
P14404	2	2.8	14972	14522	14367	12768	14887	15252
P14429;P14431	5	36.5	16564	16313	16768	22670	21383	22964
P14430	3	32.5	6155	5726.3	6027.4	8326.2	8451.6	8818.5
P14438;P14434;P14437;P14436;P14435;P23150;P04228;P01910;P04227	4	22.9	36531	34861	34489	81849	80226	82734
P14483;P06346;P06344;P06345;P06343;P01921	7	50.6	32199	33655	32823	61769	63559	64401
P14576	17	37.1	72072	68396	68160	76126	77329	77396
P14602	16	63.2	80058	69598	72103	59473	61172	62726
P14685	23	46	121200	110050	112450	127360	133400	130340
P14733	40	67.7	236470	228450	222060	226990	224980	228990
P14824	48	66	333510	305830	304010	293630	302850	301930
P14847	1	5.3	3304.6	2910.9	2722.9	3684.6	4295	3775.2
P14869	10	42.3	29581	27794	27673	32613	35636	34238
P14873	26	12.6	98004	95367	93545	96296	99353	98813
P14901	9	49.5	10611	10312	11004	18908	18792	19322
P15066	1	4.4	0	0	0	0	0	0
P15105	15	46.1	67989	68054	63787	67551	65254	66267
P15208;Q9WTL4	10	8.9	26171	25699	26677	24012	25012	24322
P15209	3	4	3379.6	3411.6	2988.4	2614.4	2476.7	2464.1
P15261	4	5.7	11713	11404	11162	11110	10157	11017
P15306	9	20.3	16404	14466	14937	11026	11059	11626
P15307	6	11.6	12517	11398	11554	14694	15398	14937
P15327	10	42.1	66654	63951	60954	39326	39959	41039
P15331	8	20	6616.4	5651.6	6238.5	4203	4528.2	4341.1
P15375	1	2.9	840.55	823.74	779.43	915.66	934.57	1105.6
P15379	8	10.3	9477.6	9138.4	9631.8	14793	14074	14517
P15508	70	43.9	220510	211160	211090	142010	144240	148570
P15530	1	6.1	1446.7	1320.5	1301.1	1442	1586.1	1450.1
P15532	5	67.1	18877	18974	18218	21029	22201	22887
P15533	2	4.6	1397.6	1529.4	1564.7	2556.4	2411.2	2767.2
P15535	2	4.8	0	0	0	0	0	0
P15626	13	89.4	193840	178360	177520	136980	139880	139450
P15702	1	4.1	0	0	0	0	0	0
P15864;Q07133	1	29.7	49181	44183	47123	37142	41341	39445
P15920	6	10.2	9544.2	8784.9	9114.5	9715	9802.1	9656.7
P15945	1	3.4	6440.3	5610.3	6227.9	1803	1768.3	1983.1
P15946;Q61759;P15947	4	21.5	712.13	693.83	886.04	308.38	306.3	359.41
P15948	3	12.7	0	0	0	0	0	0
P15949	6	31.8	17451	15772	15759	4910.7	5157.8	5016.4
P16015	11	60	61426	59168	57790	29449	28592	30092
P16045	10	71.9	41395	40162	38742	51497	51156	51058
P16054	11	19.5	39130	36349	38030	28235	28818	28254
P16056;Q62270;Q922K9	4	4.1	6622.7	5911.6	6571.8	7408.9	7160.2	7307.9
P16092	2	5.6	2627.5	2593.5	2725.5	2539.1	2639.3	2743.9
P16110	10	28	44088	43367	40143	62025	60056	61192
P16125	12	39.5	126740	114240	117440	97733	103040	99426
P16254	2	18.2	5949.7	5254.2	5519.3	7052.2	6742.4	6984
P16277	1	4.4	0	0	0	0	0	0
P16294	4	9.1	24297	23954	23446	23093	24355	23541
P16330	11	25.5	29397	31036	28247	29120	25892	28470
P16332	18	30.3	56723	54979	54401	46081	46331	45658
P16390	1	1.5	0	0	0	0	0	0
P16406	36	40	242700	224680	220960	165450	166660	168860
P16460	14	32.3	72654	69705	69048	110060	112340	110690
P16546;REV__Q6NZJ6	176	72.9	974930	914020	893800	722230	734030	730160
P16627	1	27.5	0	0	0	0	0	0
P16675	8	23.4	21010	21096	19946	33206	33994	34344
P16858;Q64467	17	53.2	70041	64847	64130	80225	81541	82005
P16879	9	14.2	6897.9	6078.6	6812.4	7106.2	7664.7	7760.9
P17012;P23607;A2ANX9;P20662;P10925	5	6.5	3779.8	3665	3807.4	4234.2	3957.8	4205.8
P17047	5	10.4	21234	19544	18556	21421	21769	21602
P17141;Q80W31	7	13.5	8737.1	7551.8	7273.3	7309.2	7811.3	8169.7
P17156	19	53.9	148950	142020	136020	138650	138550	141620
P17182	15	51.4	83692	78910	77071	97879	102170	100580
P17183	2	17.7	0	0	0	0	0	0
P17225	8	31.9	13161	12571	12345	12163	12761	12815
P17426	28	43	175370	167380	164340	157140	161540	163200
P17427	27	43.9	156140	148710	144610	137670	137080	141080
P17439	12	30.1	41529	36373	38440	56467	64740	60046
P17563;Q63836	31	80.9	189760	177280	177210	146520	147900	151570
P17665	2	28.6	10586	11973	9477.4	12203	10260	11298
P17710	33	39.3	124710	116870	117400	117200	121120	120000
P17742	13	76.8	117780	110440	109540	117150	120220	121760
P17751	15	51.8	108060	101630	96075	114650	117980	117840
P17809	4	7.5	6155.1	6745.5	6208.2	7820.6	7544.1	7421.8
Q61696;P17879	14	49.8	105890	96300	99103	101160	109700	106370
P17897	2	42.6	1927.3	2295.1	2049.2	1844.6	2294.4	2293.1
P17918	12	52.9	29276	29062	29056	43119	44027	43875
P18052	15	23.8	41785	42437	40712	38881	39585	39660
P18155	1	3.1	0	0	0	0	0	0
P18181	5	25.4	24099	24015	23110	30963	30174	30620
P18242	13	38	58905	56338	55971	141100	141360	143960
P18293	14	18.4	52352	49072	51242	40456	42856	44378
P18406	3	8.2	15854	14405	15425	12599	14045	13324
P18531	1	13.8	1513.9	1240.5	1271.5	10124	10578	10426
P18572	8	21.1	21465	21401	20933	22964	23894	24113
P18581	1	1.7	0	0	0	0	0	0
P18653;Q9WUT3	16	41.2	56418	56385	53470	49444	46715	48762
P18654;Q7TPS0	17	41.5	80032	78822	79052	78480	80840	81286
P18760	14	69.3	138800	126240	124370	143710	149800	146280
P18762	3	8.6	4503.5	4753.2	5213.6	4519.7	4600.8	4809.6
P18826	2	1.3	2690.8	3093.2	2935.3	2652.7	3244.8	3285.9
P18828	1	3.9	1868.5	1977.3	1658.4	1907.7	2078.6	1960.6
P18872	11	38.4	81218	77908	77318	44609	45464	46615
P19096	98	46.6	394450	373480	373430	552050	559740	559630
P19123	7	43.5	57429	54098	52951	27968	29336	29454
P19157;P46425	14	65.2	37240	30090	32707	30485	33586	33022
P19182	1	1.8	0	0	0	0	0	0
P19221;CON__P00735	18	29.6	106170	99922	101220	106060	108120	108560
P19253	7	34	37398	35002	34565	42947	43315	43871
P19258	3	15.9	2803.6	2856.5	2742.4	2360.6	2552.8	2665.7
P19324	19	50.8	106950	103440	99186	135820	139110	139080
P19426	7	23.5	32359	29987	30115	31159	31544	32259
P19437	3	11	16005	15945	16168	17124	18597	17586
P19536	6	38.3	10809	9466.7	9423.8	9627.6	9494.6	9709.4
P19783	10	53.3	35145	37685	35968	33937	34984	36234
P19788	1	10.6	3008.8	2959.4	3226.4	3521.2	3962.7	3685.2
P19973	14	57.9	63933	59138	58688	76409	77754	78195
P20029	34	56.3	208530	199650	191790	281910	283370	283130
P20060	14	30.4	33962	33483	32730	56539	57189	57295
P20108	9	40.9	33954	31764	31467	33100	32773	32679
P20152;P03995;P46660;P08553;P19246	35	75.1	211050	199550	200750	206460	209890	210120
P20352	6	28.6	18142	18667	17742	15052	15226	15192
P20357	1	0.5	4639.7	4610.2	4369.5	5130.8	5411.7	5378
P20444	11	32	151610	141760	134680	87985	87654	90465
P20491	2	23.3	3445.6	3203.3	2928.8	5346.4	6014.7	5586
P20664	1	2.2	0	0	0	0	0	0
P20722	2	3.7	4335.8	4488.2	4216.4	3438	3561.1	3856.3
P20852;P15392;P56593	10	21.5	26778	25396	26451	15340	16754	16274
P20918;CON__P06868	36	53.2	125720	116070	116940	144150	146840	145940
P21107	11	55.1	101250	97387	93042	85657	84774	87177
P21126	4	33.1	16551	15687	15767	15449	15957	16296
P21180	4	5.8	2013	2178	2141.2	2891.4	2924.7	2879
P21271	30	22.5	134400	129100	129830	123680	124980	123460
P21278	10	42.6	43120	40531	40905	32949	34352	34896
P21279	11	45.4	102890	94994	95110	76623	77185	77799
P21300	7	26.9	10175	10310	9550.9	10668	10644	10302
P21447	17	29.4	97996	94334	93000	95670	96315	98904
P21460	6	44.3	21814	19935	20408	25285	25930	25846
P21550	10	35.7	65156	57651	61152	36282	41679	38161
P21570	1	6.9	3590.8	3066.8	3194.3	3988.8	3861.5	3877.7
P21614;CON__Q3MHN5;CON__ENSEMBL:ENSBTAP00000018229	31	65.3	137600	129130	126320	162360	167210	166940
P21619	33	62.6	197390	188210	187070	171050	179600	176530
P21803	2	3.9	13566	13319	13400	13832	12912	13510
P21841	6	42	26900	23591	24824	28484	28558	28725
P21956	12	30.2	29936	28449	27871	32757	32247	32057
P21958	14	20.6	52564	49657	50970	82920	83936	82811
P21981	30	49	196500	180160	177930	139580	145480	140480
P21995	8	22.1	30178	28616	29312	26110	26319	26224
P22315	12	32.9	53616	49855	50321	50275	51814	50802
P22366	3	9.5	7323.3	6532.7	7222.8	8238	8339.1	7901
P22437;Q05769	17	32.7	48621	46751	45426	66660	68321	69479
P22599	4	36.8	19807	17343	17503	20508	19871	20867
P22682	8	13.8	56977	53906	52222	61054	58467	60980
P22726;P22725;O70283	2	4.2	0	0	0	0	0	0
P22777	2	6.2	0	0	0	0	0	0
P22892	22	30.5	72014	68010	65790	72260	73424	74010
P22907	9	23.3	32978	30137	30353	35411	35412	35929
P23116	68	43.9	237090	225980	223230	263760	268870	271850
P23198	6	42.6	48720	45325	45347	47279	50498	48780
P23242	3	8.4	7577.3	7001.5	6955.7	7805	7235.2	7701.9
P23249	12	12.3	7929.1	8093	8509.5	9187.9	8924.7	8825
P23298	6	13.9	6604.4	6528.2	7486	5892.8	6252.1	5945.3
P23336	1	3.3	0	0	0	0	0	0
P23475	8	14.3	10877	10924	10707	13879	13667	13684
P23492	12	54.7	58898	55461	57500	69759	72608	72156
P23506	8	42.7	43804	41734	40833	37291	37239	38558
P23591	10	39.3	19468	19519	18787	23824	25009	24214
P23611	1	1.7	1086.4	873.77	975.6	1533.5	1679	1744.2
P23708	1	5.5	5311.4	5426.2	5233.5	5554.2	4985.4	5400.4
P23780	11	18.7	22337	20300	20453	28945	29365	28239
P23906	1	2	0	0	0	0	0	0
P23927	7	48.6	30324	28849	28615	16628	17097	18038
P23949	2	4.3	0	0	0	0	0	0
P23950	3	9.8	7653.2	7298.3	7294.4	8425.8	8434.4	8610.5
P23953	13	36.5	63188	59651	59741	69487	69553	70575
P24063	14	13.9	38788	37425	38479	45878	47317	49375
P24270	29	64.7	184920	176510	172280	135710	137490	139420
P24369	11	48.6	43125	39463	39540	47927	50694	49018
P24452	8	33.8	26267	24776	24598	48610	50174	51274
P24472	7	45	42021	41148	40186	36273	36800	36161
P24527	32	60.4	181030	172610	168000	193150	193350	192370
P24547	12	30.2	37693	35766	35093	38360	39568	38133
P24549	16	55.7	296720	281550	277760	193700	196750	199870
P24638	5	9.7	16320	15553	15417	23880	23888	25012
P24668	10	36.7	50204	47771	46847	57188	59043	56120
P24788	7	9.9	15881	15211	15260	14537	15903	15989
P25085	5	34.3	8807.4	8492.5	8385.3	29686	30028	30692
P25118	2	4.8	4790	4792.4	4807.8	4515.3	4909.5	5226.3
P25206	12	17.7	20330	19637	18802	29532	28905	29661
P25322	1	5.1	947.18	1062.1	1254.2	1130.4	1054.8	1059.6
P25425;P31362;Q00196	2	4.4	7634.6	7515.7	7634.7	6538.4	7552.8	6863.5
P25444	18	55.3	103280	95816	96270	125500	126790	130630
P25446	3	11.3	25078	24235	23456	26069	25312	27575
P25785	5	21.4	8937.6	8499.2	8239	10226	10575	10659
P25799	18	25	45816	42058	42981	48101	49225	48443
P25911	21	48.4	151400	137320	138450	106930	112540	110920
P25976	8	11.8	18007	16658	17290	18142	17682	19077
P26011	8	11.8	15283	14811	14856	19450	19307	20127
P26039	122	63.8	704460	670380	655500	515950	522500	530990
P26040	28	52.6	140090	132150	132290	127700	125130	129160
P26041	39	70.2	291170	273640	272120	219230	223960	223810
P26043	22	47.3	64248	58235	57044	48561	49591	48494
P26231;REV__Q9JMB1;Q65CL1	30	50.6	257980	240330	240210	192580	199710	198240
P26262	11	19.4	36314	35240	34213	35266	36557	36727
P26323	1	5.5	0	0	0	0	0	0
P26369	10	37.9	34190	32671	31791	31859	33227	32758
P26443	27	50.7	96209	93450	93744	86574	88660	92234
P26450;Q64143	15	21.8	18690	17816	17836	18266	18476	18504
P26516	8	36.4	34277	33112	32542	37823	38423	38285
P26618	16	14.8	57241	56379	54672	48762	49620	52088
P26638	15	36.9	75710	73444	74117	81190	82542	83096
P26645	5	21.7	15041	14615	13989	11036	10983	11140
P26883	6	41.7	24111	27848	26244	21950	23218	23161
P26928	1	3.2	2084.9	2035.9	2033	2156	1946.7	2038.2
P26952	2	5.1	2499.1	2387.4	2148.1	3480.1	3662.9	3640
P27005	6	71.9	22628	21255	20736	62221	63100	62962
P27038	1	2.3	0	0	0	0	0	0
P27046	32	34.7	106540	101250	102490	142460	145760	145210
P27048;P63163	5	19	47509	46097	43554	51454	51976	51775
P27090	2	4.1	5634.9	6241.3	5734.2	6881	6294	6709.5
P27512	5	21.5	13314	13012	12500	12993	12683	13468
P27546	34	38.9	154330	147840	144980	132210	134780	136760
P27573	3	10.5	1319.7	1287.8	1177	871.94	753.17	839.83
P27577	1	3	0	0	0	0	0	0
P27600	4	11.3	5290.7	5221.1	4799.8	4674.9	4390.8	4693.5
P27601	18	56.8	54496	51608	51966	44553	44723	44965
P27612	28	39.3	123020	118590	118290	134660	133500	138660
P27641	8	17.1	29008	29043	27731	37208	36917	37492
P27659	15	39	50421	47814	46144	56450	58533	57833
P27661	5	33.6	5923.8	4778.6	5416.2	5395.6	5530.8	5187.4
P27773	39	65.1	213950	211360	200780	275600	275080	278850
P27784	3	11.2	1729.8	2061.9	1797.2	5946.8	5390.8	5773.2
P27808	10	28.9	21431	20625	20165	26033	26469	25575
P27870	10	13.7	39202	37750	38791	58630	60780	59988
P28028	4	8.8	9494.4	9234.5	8872.3	8583.6	9487.3	8870.5
P28033	3	10.8	6813.8	5999.2	5995.2	8746.2	8215.9	8553.3
P28063	11	52.2	37116	35343	35643	51535	51760	52941
P28078	2	6.5	2787.4	2546.2	2381.3	3745.9	3673.3	3735.3
P28271	26	36.9	91113	87452	87134	112260	119440	116580
P28293	6	24.1	15839	15098	14633	18674	18859	19081
P28301	4	14.8	3749.1	3502.8	3819.4	4012	3972.2	4274.5
P28352	12	54.9	60602	58160	57434	66043	66185	68725
P28474	10	30.5	51166	48464	46900	48620	48813	49266
P28574	1	5	557.32	416.77	298.28	400.9	484.54	622.46
P28650	15	50.8	54697	53973	53058	58739	59744	60400
P28651	7	37.8	18601	17767	17916	20883	20839	21590
P28653	12	47.2	55849	52944	51912	68245	68256	68945
P28654	8	28.8	27793	27427	27326	23387	22207	23025
P28656	5	22	54770	50970	50299	51331	51743	54471
P28658	21	51.8	63776	62837	61017	63648	67323	66283
P28659	7	15.4	49013	46347	46476	48750	48441	50160
P28660	38	37.1	187770	179810	176970	153460	156190	157430
P28661	16	38.9	76316	73681	71465	60003	60844	60971
P28665;P28666	37	29	134580	131240	128400	125430	128060	128540
P28667	1	6.5	0	0	0	0	0	0
P28700;P28705	3	8.8	9946.3	8990	9101.7	7519.2	8759	8117.1
P28704	4	9.2	0	0	0	0	0	0
P28740	12	21	12308	12733	12671	11722	11781	11882
P28741;P33174	16	24.7	33608	34820	32502	35740	36113	35912
P28776	2	5.9	3290.2	3387.8	3163.2	2802.8	2835.2	2922.5
P28798	4	9.8	6830.1	5626.2	5830.1	9916.9	10174	9892.7
P28828	15	14.1	70482	65441	66209	58602	59925	59638
P28843	27	35.4	105680	100310	99689	70876	73733	72035
P28862;O55123	10	20.1	21813	20971	21358	42320	40325	41413
P28867;REV__Q6ZPL9	22	40.1	110930	105750	105610	135300	136280	139700
P29037	1	4.7	0	0	0	0	0	0
P29268	3	10.1	8416.4	7181.9	7292.2	9320.8	9806.9	9808.5
P29341	24	40.4	104960	99379	100160	112580	115560	113220
P29351	26	47.2	84478	82117	81376	125020	125190	127600
P29387	7	35.6	21223	19739	19735	17769	17822	18178
P29391;P49945	9	64.5	2420.4	2824.9	2583	4306.8	4303.8	4564.8
P29416	12	26.5	23065	23409	22989	37164	39273	39202
P29452	7	19.9	16392	14689	15686	26588	28533	28057
P29533	16	27.2	24249	23152	23053	30687	30559	33095
P29595	2	24.7	12642	11579	11004	13036	13462	12211
P29699	7	32.2	42724	42017	41191	50901	53248	53684
P29758	18	47.6	89397	85760	83438	78317	78021	80738
P29788;Q8BP99	9	24.5	31379	30263	31458	44770	46344	44915
P29812	1	2.1	0	0	0	0	0	0
P30051	1	2.8	909.33	754.87	788.29	740.48	493.73	716.1
P30115	7	44.3	51982	45661	45167	31750	32860	31856
P30275	8	38.8	24840	24277	24422	43517	43958	45154
P30285	6	23.1	19844	18575	18654	20587	20983	20679
P30355	3	20.5	18756	17279	18572	28868	29574	29435
P30412	6	46.7	19707	19233	19294	26465	29433	27950
P30416	27	58.7	117140	111320	110340	108840	111280	113090
Q8R4S6;P30561;Q8R4S5	5	5.9	0	0	0	0	0	0
P30677	5	18.9	31321	29977	28623	24684	26327	26375
P30681	7	36.2	26256	24596	24308	46525	45225	46021
P30933	2	23	3212.6	3724	3627.4	6090.2	6349.5	6442
P30993	2	6.3	2274.5	1969.1	2036.2	3294.6	3222.6	3274.9
P30999	47	61.7	154750	147230	143220	118360	120850	121900
P31001	32	72.3	175080	166650	161200	141830	143850	144840
P31230	14	66.5	33495	29594	30862	33960	36006	35043
P31266	1	1.7	3943.3	3788.5	4255.3	5946.2	5569.6	5552.1
P31324	13	43.8	21792	21276	20358	22374	23245	23016
P31428	15	42.2	33680	31490	30455	24358	24225	24264
P31532	6	54.6	16345	15559	15380	17063	15666	16937
P31650	1	1.4	0	0	0	0	0	0
P31695	4	3.2	4192.2	4233.6	3829.9	3896.2	3648.2	4106.3
P31725	12	55.8	119230	112270	112950	163120	164760	167740
P31750	8	28.5	63793	62391	60755	68357	64503	67390
P31786	4	56.3	6685.7	6751.4	7271.6	7676.2	7702.4	7621.3
P31809;Q925P2	3	8.1	21524	21008	20712	16583	16705	16092
P31938	9	36.9	29972	27761	28099	29507	30803	31227
P31996	3	7.7	5060.4	4318.4	4647.2	11690	11666	10706
P32020	14	19	202800	184900	187020	245900	247640	251610
P32037	6	13.4	14100	13471	13186	12767	13220	13692
P32067	27	54.2	185410	172790	174440	198510	205190	205990
P32233	9	30	29882	29096	29746	30218	31407	30911
P32261;CON__P41361	16	35.7	90839	88628	88854	88835	90830	90960
P32442;P32443	1	5.5	0	0	0	0	0	0
P32507	8	20.2	2367.7	2416.9	2176.9	2151.9	2361	2453.6
P32848	6	53.6	27578	26762	25218	11704	10531	10671
P32883	4	38.1	29218	27783	26808	24020	23594	24116
P32921	23	53.2	210900	193720	190040	204470	206200	206520
P33175	1	10.3	0	0	0	0	0	0
P33215	2	3.8	1569.6	1471.1	1529.1	1474.8	1586.9	1509
P33267	24	53.6	176010	167280	165120	98782	100240	101750
P33434	11	22.7	28138	28434	29230	48603	47972	48321
P33610	1	2.2	1857.9	1688	2061.2	2601.2	2716	2924.4
P33611	2	4.3	0	0	0	0	0	0
P33622	2	27.3	7627.2	7225	8079.3	5304.2	6743.3	6136.5
P33766	1	3	1196	1240.1	1254.3	712.65	829.82	880.69
P34022	8	44.3	22156	20061	20730	24686	24243	24398
P34152	17	19.7	61945	57781	58785	50092	51209	51369
P34884	6	77.4	14831	13501	13294	16110	16851	17357
P34914	3	8.8	11900	13652	12221	12797	12849	12674
P34928	4	30.7	27435	26958	26507	27356	27810	28110
P34960	4	8.5	4610.6	8308.9	5471.8	16545	15447	15839
P35123;Q99K46	21	26.3	35105	34859	34569	36259	38068	37363
P35174	1	11.7	4914.7	4295.3	4459.4	6974.2	7013.2	6725.6
P35175;P35173	3	32	8077.6	7420.5	7109.9	9176.5	9770.3	9794.3
P35235	26	47.6	90452	88234	86506	80390	80965	79729
P35242	7	32.3	23146	20532	22348	65707	66023	61996
P35276;P62823	5	37	27349	26179	27479	26343	26635	27474
P35278	8	60.6	24655	23526	23215	22429	22175	22660
P35279;Q8BHD0	7	46.2	42543	40219	39750	36893	37143	37652
P35282	13	57.2	37843	35764	36322	34273	35278	36736
P35283	15	51	88217	84020	81200	61816	62891	63863
P35285	5	37.6	19828	19386	19602	16959	18911	17989
P35288	7	39.7	7760.5	7609.4	7423.3	6003.1	6318.6	6720.9
P35290	8	39.4	26170	25179	25562	24608	25131	26617
P35293	11	57.8	53087	50308	48608	47516	47364	48258
P35294	5	24.4	4875.1	4378.4	4666.8	5209.8	5549.8	5922.6
P35329	3	3.7	4909.6	5219.6	4765.9	5636.9	6435.2	5856.9
P35330	7	26.7	22888	20413	21104	16974	16462	16922
P35385	5	28.4	16300	15097	16265	12737	12427	12665
P35441;CON__Q28194;Q03350	47	47	205070	191420	192170	100740	102660	105860
P35456	4	13.8	18379	17449	17712	18059	19450	18503
P35459	1	10.2	1608.1	1542.8	1045.2	1942	2314.7	2363.5
P35486	23	70	68947	66765	66052	60636	62329	61537
P35505	10	34.8	30234	28922	27406	26541	25444	27045
P35550	11	39.1	35518	35160	33991	39727	40010	39881
P35564	33	48.4	208380	195940	192000	220850	225180	226240
P35569	2	2	0	0	0	0	0	0
P35585	13	45.4	45652	42966	43412	46367	47025	47501
P35601	2	2.1	0	0	0	0	0	0
P35700	12	65.8	63181	63695	59869	77381	76909	77881
P35710;P40645	1	1.4	0	0	0	0	0	0
P35737	2	8.4	2301	2319.9	2107.4	3203.7	3756.4	4194.3
P35762	4	30.9	3717.7	4207.1	3663.3	2669.1	2748.3	2669.7
P35802	4	12.9	20374	19850	19922	15336	15735	15524
P35821	19	53.5	46757	43719	42943	61084	61726	60819
P35822	10	9.3	26240	24472	24229	26740	28804	26640
P35831	24	37	48052	47207	45773	47935	48106	49305
P35917	2	1.1	663.88	569.46	618.21	619.52	675.42	701.06
P35918	9	9.7	21923	20954	21317	17055	17281	17431
P35922	14	30.1	36140	34569	35441	35031	36238	38043
P35951;Q924X6	12	17.7	30802	29371	29193	36101	35615	37662
P35969	6	4.5	25585	24845	24876	21978	22111	23429
P35979	10	63.6	44077	39043	38137	45582	43847	44373
P35980	7	38.8	39911	39326	37606	45176	44845	45865
P35991	4	7.4	6809.9	6310.4	6437.6	7089.5	7198	7424.7
P36369;P36368;Q61754	1	23.4	21223	20272	20177	5180.7	5538.8	5544.6
P36371	13	22.2	44226	44056	42320	66924	64120	66280
P36423	9	20.3	17303	15661	16701	15985	14766	16410
P36536	6	52	11935	9054.6	10654	11233	12381	13337
P36552	9	21.7	28242	27952	25834	30836	30907	30404
P36895;P36898	2	4.9	7331.1	6549.5	6460.1	6691.9	7179.8	6624.8
P36916	16	31	26376	24927	25291	28111	28868	28977
P36993	10	36.4	30762	29581	29902	26739	27742	27585
P37040	34	48.8	224850	209720	203550	162370	164190	166520
P37804	16	78.6	126540	118420	116340	99740	102730	103720
P37889	13	11.5	9866.9	9054.7	9336.2	17065	17909	17558
P37913	4	6	7178.3	7857.3	7123.6	9359.6	8964.4	9175.4
P38060;Q8JZS7	8	24.6	24193	24414	22549	26778	27819	28101
P38532	2	3.8	8693.6	7914.5	8083.4	5364.8	5964.4	5763.9
P38585	2	5.6	3236.3	2974.5	3271.9	2851.3	2527.7	2795.6
P38647	34	53.2	167600	158040	156210	160700	162820	157260
P39038	1	1	0	0	0	0	0	0
P39039	3	10.9	5699.8	5190.3	5378.8	5921.3	6266.6	6836.7
P39053	9	19	30567	28887	29258	29265	28454	28101
P39054	23	39.3	135390	130690	130590	123680	124460	125800
P39061	14	11.5	23667	21729	22098	25882	26992	27160
P39098	4	7.8	5328.7	4919.4	5403.2	6565.9	7204.4	7445.3
P39429	4	6.6	10696	9874.7	10023	11339	11662	11930
P39447	66	46.6	254680	237500	233430	181860	184940	185490
P39654	7	14.2	17622	16103	17118	12497	13055	13081
P39655	11	18.9	44012	42621	41512	24921	25160	24923
P39688	2	12.5	13139	11662	11960	9686.4	9385.4	10182
P39749	6	15.9	16730	16463	15387	19659	21263	20587
P39876	7	40.3	22402	21142	20489	16110	17263	17168
P40124	27	67.1	157200	150780	143290	157510	154590	160670
P40142	31	53.5	183130	170510	167750	204270	206450	205450
P40224	2	16.1	864.04	826.15	702.18	1570	1458.6	1681.8
P40237	4	16.2	23584	22346	22360	20440	20401	20091
P40240	6	23.9	46451	44828	45170	38482	39874	39094
P40336	13	46.2	60026	54826	54664	60434	60569	62048
P40630	8	26.3	0	0	0	0	0	0
P40694	2	2	0	0	0	0	0	0
P40936	14	58	305180	274480	273090	150100	152920	148610
P41105	11	58.4	19434	17828	17722	22203	24001	22656
P41158	1	2.1	0	0	0	0	0	0
P41183	1	2.8	0	0	0	0	0	0
P41216	28	44.3	168450	159630	159400	118770	121190	122350
P41233	14	7.1	26397	26053	25860	27468	26708	28903
P41234	2	0.7	3047.3	3541.2	3310.1	3144.6	3233.1	3097.7
P41241;P41242	13	36.2	62487	59649	61052	61299	67182	64777
P41245	15	28.4	59940	56413	56518	58231	58378	59078
P41317	1	6.6	0	0	0	0	0	0
P41588	1	2.5	2413.3	2300.5	2379.3	1649.5	1688.2	1870.8
P41731	1	4.6	26697	23807	24709	41620	41500	41696
P41778;O35984;O35317;Q99NE9	7	23.7	9842.7	9167.3	9362.2	9695.1	9287.1	9815.6
P41971	1	2.2	4920.8	4140.7	4303.9	3721.9	4602	4214.3
P42125	12	41.5	45267	44718	41625	39661	39423	41386
P42128	3	6.3	4626.8	4994.3	4788.6	4934.7	5097.6	4852.7
P42208	17	59.8	101080	95631	95071	91666	91050	95484
P42209	2	9.6	0	0	0	0	0	0
P42225	26	39.4	93982	86972	87790	156720	160840	160320
P42227	29	49.5	117250	114600	111100	123690	124160	128600
P42228	2	4.7	1887.3	1684.2	1972	2578.7	2605.8	2664.3
P42230	4	23.6	10803	10144	10951	12949	12935	13351
P42232	7	29.6	90691	87900	84837	88710	86032	88074
P42337	13	12	30161	28481	28201	26175	27618	27790
P42567	29	39	115370	109740	111640	96077	96934	102710
P42669	11	35.2	32167	31148	30037	25225	25411	24999
P42703	9	9	18535	18446	18698	15607	16385	16503
P42859	32	11.8	58024	56160	55647	61724	64477	64433
P42867	2	3.9	8484.6	7655	7433.5	8308.8	8286	8168.7
P42932	38	71	247100	231120	224500	237640	241550	245510
P43023	2	42.3	10519	10495	10635	6588.9	6761.9	7122.9
P43024	2	40.5	14875	15335	14198	15597	15779	16626
P43025	8	51	49821	49518	49595	43754	45466	43869
P43135;Q60632	7	20	16143	14839	14242	14093	14285	14274
P43136	4	13.8	2987.2	2811.8	3140.9	2819.7	3044.3	2888.7
P43247	12	13.3	27147	26606	26924	30668	30477	31017
P43274	2	22.8	13977	13100	13287	9562.9	10025	9678.9
P43275	1	12.7	6424.8	5378.7	5686.2	6534	7441.6	6833.1
P43276	2	17.5	5928	5911.4	5758.3	4786.4	4949.3	4676.7
P43404	1	4.5	0	0	0	0	0	0
P43406	31	35.5	165890	150920	152710	155690	163080	159100
P43430	1	5.7	0	0	0	0	0	0
P43883	9	25.2	21068	21498	20350	25956	26348	26449
P45376	18	50.3	85306	78303	79066	83055	84612	83428
P45377	10	49.4	39289	37383	37340	60590	63593	61242
P45481	4	2.5	3928	3881	4187.5	3764.3	3575	3945
P45591	8	56	20792	19581	19582	15826	15661	16229
P45700	7	9.9	4406.5	4191.8	4553.8	6089.1	6188.7	6226.7
P45878	9	39.3	39656	37816	37194	45175	47027	46537
P45952	14	39	49368	46380	45421	38029	39579	39789
P46061	17	30.4	55226	51055	51241	59783	61730	60634
P46062	18	19.6	38648	36123	37518	30830	34271	33628
P46412;P21765	9	38.5	118190	88295	96629	101890	108900	112870
P46414	5	36.5	16040	16174	15623	15398	15938	16346
P46460	30	43.4	95038	88396	88799	99071	99058	99673
P46467	7	28.4	25506	24845	24157	25371	26175	25949
P46471	23	63	116650	111280	111710	133100	133580	136820
P46638	2	59.6	107100	106480	102920	96966	96115	97685
P46656	2	9	6448.9	6500.9	6127.9	5323.6	5069.5	5491.7
P46662	11	18.6	6297.5	6258.7	5827.9	5625.2	5630.7	5684
P46664	16	47.1	49506	45145	44723	51785	52726	52223
P46735;Q9D6A1	45	42.9	224780	210720	210930	173410	176750	175530
P46737	3	16.8	13276	13393	12921	12943	13567	13325
P46935;Q8K4P8	23	32	78529	74550	73831	77705	78666	80478
P46938	3	11.5	12767	11086	11773	10545	11190	10892
P46978	17	22.4	38233	37746	36304	50699	51080	52265
P47199	9	30.8	32179	30538	29778	28088	29993	28771
P47226	15	37.6	51313	47578	48844	53631	54109	53620
P47713	15	20.7	23983	22532	22356	30641	31180	31465
P47738	24	59.3	147470	141030	137400	100940	101740	105140
P47739	16	33.3	75852	73821	74388	63051	65010	64167
P47740	14	36	74756	72140	69337	67027	67893	66865
P47753	9	57	33451	31600	31684	37659	38218	38351
P47754	12	69.9	52319	47665	47620	53016	54065	53350
P47757	17	53.4	75547	72994	72330	77901	79624	80194
P47758	13	56.1	74795	73300	69861	86553	88416	89062
P47791	18	50.8	41767	41812	40996	49021	49223	50451
P47802	11	32.2	37186	36260	36192	37018	37530	38405
P47809	6	19.1	13780	13403	12744	13977	13802	14506
P47811	12	37.8	22120	21126	21243	25517	25946	24799
P47856	16	27.1	54361	52909	51505	82734	84283	84868
P47857	16	30.6	48087	45676	45278	35068	35285	36402
P47876	1	2.9	4849.9	5042.1	5263.3	6935.4	7167.2	7215.4
P47877	4	15.7	13165	12487	12371	12535	13405	13380
P47879	3	16.1	5041.4	4677.3	4849.5	5752.4	5765.9	5934.3
P47911	14	45.6	48301	48132	44357	57272	53368	58199
P47915	4	20.6	10089	9366.9	9226.2	9722.9	9519.7	9733.7
P47934	17	28.6	81852	75675	76105	73450	74580	73061
P47941	12	53.1	74705	71280	68960	70802	70149	71247
P47955	2	28.9	30916	28236	28088	36998	37712	35926
P47962	12	37	69997	68502	66226	86025	88673	87308
P47963	10	42.7	60485	53018	54837	60546	64421	62343
P47964	3	24.8	8417.3	7419.2	7475	9342.5	9924.2	9088.4
P47968	6	25.1	11309	10880	11162	12460	13774	13615
P48024;Q9CXU9	6	64.6	16614	17111	16437	16237	16967	17184
P48025;Q8BZ25	13	26.7	32482	31636	30993	39563	41819	41678
P48030	1	6.3	2660.8	2366	2626.4	2679.3	2579.2	2661.6
P48036	25	79.6	249020	233690	232370	217260	219230	221840
P48193	29	42	119040	117720	115500	82831	84584	85653
P48302	5	12.4	13683	13814	13552	6413.5	6040	6391.8
P48356	6	6.6	0	0	0	0	0	0
P48379;P48381	1	4	0	0	0	0	0	0
P48410	11	21.7	16805	16780	15881	17878	17672	18007
P48428	8	45.4	19976	19338	19270	22220	21816	22944
P48441	5	6.6	2262.1	2768.3	2200.6	2902.3	2812.7	3066.1
P48453	5	19.4	15819	15200	15055	15845	16710	16448
P48455	1	7	0	0	0	0	0	0
P48545	1	3.8	0	0	0	0	0	0
P48678	53	76.4	195790	183810	179970	167980	177410	173510
P48722	33	50.6	121050	113610	113500	114990	118460	116230
P48725	23	8.7	42735	41878	41418	43592	44233	45741
P48758	15	62.1	54432	51288	50541	49314	48809	49577
P48759	4	11.8	6188.7	5658.1	5958	13045	13004	13772
P48771	2	27.7	4989.6	4767.9	4744.9	5979.7	5353.4	5737.5
P48774	10	45.1	59329	57243	55650	57098	57185	58133
P48787	6	34.6	984.2	1076.1	1232.5	820.39	654.89	841.77
P48962	10	61.4	98256	90004	89547	84042	87983	88490
P48999	13	22.6	33287	33602	33920	38468	39197	38412
P49070	3	10.2	3825.9	3645.5	3940.9	4476.6	4175.9	4655.7
P49117	2	2.5	4082.2	3522.6	3491.9	4042.9	4308.2	4171
P49135	3	4.9	12027	11768	11784	12640	12350	12753
P49138;Q9D2E1	7	28.5	32698	33011	32458	38130	37569	37488
P49182;CON__ENSEMBL:ENSBTAP00000018574	8	15.5	18190	16453	16782	22376	22695	22118
P49222	12	21.6	27536	26031	25655	19410	19134	19764
P49290	6	12.4	10623	10045	10154	8095.9	8097.4	8325.4
P49300	3	12.5	2023	1920.4	1562.3	1329.9	1165.6	1252.5
P49312	15	53.8	57751	56831	56170	60944	66161	66068
P49442	8	26.3	38735	36628	36921	37495	38325	38363
P49443	14	46.1	54127	49051	49919	50037	50896	49806
P49446	10	18.6	25631	23303	22973	23982	24064	24932
P49586	12	52.6	60472	57923	58392	62974	65093	63603
P49615	9	39	48139	45320	44900	42207	45058	45294
P49710	10	24.3	21429	19943	19921	22567	23198	23000
P49717	9	10.8	10650	9948.9	10100	16301	16403	15391
P49718	11	16.2	21248	19860	20797	33604	32816	33396
P49722	9	44	21496	20813	21249	25481	25754	26035
P49769	4	16.3	6183	6108.5	5641.9	6629.1	6174.3	6605.3
P49813	14	42.6	70453	67403	66246	51486	51954	52379
P49817	7	56.2	72419	66557	65679	42173	45584	44118
P49935	9	32.7	19294	19348	18685	24885	25108	26207
P49962	6	61.6	9155.3	7948.9	8460.3	9388.7	9453.7	9422.8
P50096	8	16.9	50521	46323	45224	37615	38052	37991
P50136	9	22.9	20702	20895	20425	18356	17834	18614
P50153	1	22.7	0	0	0	0	0	0
P50171	6	34.4	19035	18263	19771	18499	18566	19380
P50172	15	44.9	57978	52968	54120	32991	32701	35428
P50220;P42582;Q9EQM3	2	6.2	8472.7	8089.4	8423.6	8172.5	9565	8800.3
P50247	24	50.2	102260	95643	93076	90507	94629	94418
P50284	1	3.6	0	0	0	0	0	0
P50285	24	48.7	130740	120550	119590	75239	77499	78010
P50295	8	33.8	15554	15240	14946	15363	15526	15781
P50396	15	57.9	104110	100670	97950	91523	89244	91140
P50404	9	31.6	25816	24835	24894	81108	82236	82589
P50405	17	66	23584	23152	21990	28051	27936	28076
P50427	12	25.5	43801	44175	43444	53732	53617	53981
P50428	3	9.3	8878.7	8108	8225.2	9940.1	9482.2	10725
P50429;Q32KI9	5	9.7	14580	13761	13873	15795	15637	16850
P50431	6	16.5	54012	52219	51062	55534	54884	54613
P50462	9	61.9	47972	43620	44478	26597	28870	27899
P50516	26	50.6	104950	102590	100930	144750	145630	145450
P50518	8	44.2	47603	44522	46637	61663	63836	63723
P50543	6	51	25681	24014	23263	30627	28831	30732
P50544	35	64.6	155680	147650	145500	143820	145690	142790
P50580	18	51	108330	101850	102300	115830	116500	117080
P50592	2	6.5	8888.4	7669.7	8186.8	6967.3	7165.4	7208
P50608;O35367	4	8.8	9394.5	9150.4	9322.8	16532	16785	16715
P50637	3	12.4	3546.9	3210.5	3336	3232.1	3217.3	3152.9
P50752;O88346	8	28.9	22871	22512	21306	14315	13538	13543
P50992	1	2.4	0	0	0	0	0	0
P51125	13	21.4	35729	32682	33707	29271	29505	30040
P51150	17	83.1	120660	112730	114220	122350	126120	126930
P51174	20	45.3	83356	80585	77371	67633	70445	69901
P51175	7	19.9	15066	14683	14875	15905	16470	15724
P51410	7	32.3	52758	48510	47938	64393	65863	63698
P51432	23	25.6	68987	66452	66849	55884	58016	55631
P51437	5	45.9	25685	24860	24231	27368	27857	27778
P51448	1	2.3	1808	1697.8	1602.1	1602.4	1481.4	1495.2
P51569	4	12.6	9319.3	9502	9236.5	19624	19382	19999
P51612	2	2.2	8254.6	8301.5	7627.6	7577	7699.3	8042.8
P51637	1	11.9	3376.9	3208.7	3298.4	2706.8	2700.3	2863.1
P51655	11	27.5	27875	26129	25874	25525	24610	24833
P51660	31	47.5	121320	110540	110270	118170	119440	123230
P51675	2	5.6	1523.2	1638.1	1546.7	2103.2	2449	2533.5
P51791	3	5.1	12589	12819	12718	12696	13393	13599
P51807	3	51.3	1728.8	1788.3	1911	1808.5	1618.8	1613
P51829	3	2.7	0	0	0	0	0	0
P51830	8	5.5	19196	17064	18071	14256	14537	14551
P51855	16	36.9	56950	55594	53751	51843	49990	50178
P51859	14	54.4	55784	53657	50978	60139	59484	60786
P51863	8	25.6	42765	41408	40728	56668	59203	58373
P51881;Q3V132	9	57.4	82050	73993	76301	79138	86136	83091
P51885;CON__Q05443	11	41.1	65548	60276	59289	55242	56241	55382
P51906	1	3.3	2305.8	1982.3	1684.4	1703.8	1809.1	1945
P51910	3	19.6	9196.2	9178.7	9744.5	11459	11933	12087
P51912	6	12.1	13143	13439	12484	11246	11271	12264
P51949	3	10.7	8059.8	8513.6	8673.2	9757.1	9215.6	10433
P51954	4	4.1	9680.8	8768.8	9160.3	8901.4	8590.1	8924.6
P52019	2	5.4	7600.9	7461.9	7463.1	7510.5	8000.5	7718.4
P52196	13	45.5	70291	67447	66731	47137	47604	48942
P52293	2	4.3	4679.7	4402.5	4363.6	4988.8	4788.4	4945.1
P52332	33	31	84617	80424	79121	79985	79366	81396
P52430	7	21.7	96644	90591	86293	44483	45137	45348
P52431	8	9	7660.3	6915.2	7679.8	8944.1	8633.7	8858.7
P52432	2	7.5	0	0	0	0	0	0
P52479	9	14.1	31981	30668	31049	32079	33205	32559
P52480	35	74.4	164810	159790	157880	187150	188890	191870
P52503	5	57.8	29089	26014	27019	32778	34498	32187
P52592	3	11.4	13811	14554	13059	12519	13721	13615
P52623	7	32.9	5800.4	5285.8	5581.6	5537.9	5434.5	5120.8
P52624	8	28.3	14098	14645	13793	21158	19522	21172
P52633	8	11.6	12213	12901	12389	13272	13002	12408
P52760	6	59.3	38877	35947	36933	30872	32009	32797
P52785	1	2.4	0	0	0	0	0	0
P52793	1	5.4	5378.5	4493.2	4605	4496.9	3911.6	4377.4
P52795	6	24.9	33452	32316	32092	22185	22143	22313
P52800	5	19.9	17684	17458	16553	8495.5	9272.6	9493.5
P52825	23	40.9	74787	71077	69775	77619	77446	78767
P52840;P52843	3	12.7	9557.1	9092.8	9390.3	6131	6505.8	6665.2
P52875	3	15.8	7527.5	7418.5	7546.7	9180.6	9232	9035.3
P52912	1	9.3	1644.7	1532	1730.2	1615.8	1708.7	1992.8
P53026	9	35.5	49221	43952	43760	55275	56184	55511
P53395	17	36.1	117780	110190	107320	89162	88327	90269
P53564	3	8.6	4007.2	4090.9	4386.1	4533.3	4589.9	4861.9
P53569	1	1.6	0	0	0	0	0	0
P53612	2	6.5	4144.6	3132.5	3055.9	3302.5	3559.3	3877.4
P53657	3	8.7	0	0	0	0	0	0
P53702	6	21.7	8051.3	6957.4	7253	7614.5	7933.1	7774.6
P53762;Q61324	3	4.2	3432.1	3279.8	3393.4	3629.1	3567.6	3550.1
P53798	4	10.8	1812.7	1910	1770.9	1493.4	1691.3	1766
P53808	3	14	1789.6	1821.9	1804.2	1788.1	2005	2202
P53810	18	62.7	111580	103980	103810	114060	113280	112410
P53811	9	44.3	53938	51764	51709	51355	53952	52717
P53986	4	10.1	20454	18623	19434	23942	26305	25955
P53994	6	64.6	45002	44003	42950	41981	40893	42406
P53995	20	12.9	30289	29093	29394	30027	31414	30357
P53996	10	47.2	18841	18026	17190	21192	21160	21174
P54071	21	44.7	98406	90374	89268	77154	77386	78381
P54103	12	22.4	18928	18230	18898	21557	22137	23025
P54116	9	45.4	41475	40136	41193	40567	42343	42165
P54227;P63042;REV__Q9WTN3;O70166	7	50.3	42017	39886	38284	40432	41479	41250
P54276	12	10.9	15077	13557	14029	15913	16731	16878
P54310	14	26.2	16999	17035	16164	16513	15504	15344
P54320	2	4	7030.4	7359.8	6933.4	7038.2	7005	7234.2
P54726	9	42.1	33695	31250	30949	29808	31872	31485
P54728	8	24.5	18714	18307	17885	18784	19475	19966
P54729	21	40.1	50094	45887	49684	47780	48547	48805
P54731	10	18.6	11871	11541	12485	11899	13007	11707
P54751	5	22	5973.4	4533.8	4839.7	6550.6	6073.9	6703.5
P54754;Q8CBF3	8	13.6	16436	16489	15995	15560	15916	16326
P54761	14	22.4	58902	56483	57746	48481	50966	50402
P54763	2	3.7	332.72	363.38	355.66	698.84	690.3	785.06
P54775	21	46.4	77237	74048	73528	83489	84984	85454
P54797	2	8.7	0	0	0	0	0	0
P54818	6	14.6	26865	26309	27024	30146	30677	30981
P54822	16	41.7	52322	52427	51514	49947	52371	52607
P54823	15	33.5	57119	53892	54621	54770	57612	57944
P54869	6	16.1	37276	35570	34502	27273	27800	28196
P54923	7	22.7	32782	30107	29744	39071	38950	40008
P54987	6	14.1	4175.6	4099.2	4642.1	6144.8	6821.4	6345.5
P55002	2	10.4	6322.4	5535.6	5734.4	5042.6	4814.9	5255.5
P55012	17	17.3	39977	36985	39125	38052	40503	39609
P55065	10	27	25096	22564	22570	25276	26309	27047
P55086	2	7.3	9790.5	9610.8	9807.6	7578.6	7902.1	7695.7
P55088	1	3.1	3332.2	3360	3162.4	4880.9	5153.1	4813.3
P55096	23	36.9	75680	68533	70343	80444	84193	82245
P55097	3	12.5	4268.4	3436.8	4437.4	13218	14590	12944
P55194	11	20	32925	30759	31590	38028	40148	41063
P55200	2	0.7	0	0	0	0	0	0
P55258	6	43	44912	43205	41435	42116	44192	45478
P55264	17	41.6	166350	155910	149560	134880	134730	137210
P55271	1	9.2	1934.2	1740.5	1679.2	2005.6	1843.8	1520.2
P55284	19	25.4	114670	108350	103410	72517	73596	74477
P55288	11	19.5	32710	31663	31999	35044	35733	37459
P55302	19	50	45241	42277	43104	52536	52772	52294
P55772	12	25.3	78781	73798	70669	67038	65461	66254
P55821	1	15.1	9189.1	7668	7872.9	7483.9	8499.8	8064.3
P55937	30	24.5	46762	45865	44880	47686	46714	47596
P56135	3	34.1	16882	15982	16783	14686	16219	16108
P56183	2	4.3	11911	11539	11755	13234	14075	13344
P56212;P60840	1	9.8	7480.9	6552.1	6809.7	9749.9	9482.8	10052
P56213	7	42.4	21836	20792	21350	25792	26992	26641
P56371	1	17	0	0	0	0	0	0
P56375	4	42.5	18918	17903	18149	15294	15889	15228
P56376	6	63.6	52649	50137	47599	43995	43771	44682
P56379	1	13.8	0	0	0	0	0	0
P56380	8	64.6	21368	30279	23562	22845	21114	20917
P56382	2	28.8	6334.4	5819.6	5076.8	6240.8	6364.2	5571.7
P56387	3	44	6619.4	5981.6	5665.1	5203.6	6165	5760.9
P56389	5	49.3	9302.2	9140.6	9089.6	9000.8	8943.3	9300
P56391	7	70.9	11459	10830	10690	12239	12500	12565
P56392	2	28.8	6121	5808.9	5801.8	3727	3463.1	3755.6
P56393	2	10	13301	12479	11554	13470	13756	14057
P56394	2	41.3	0	0	0	0	0	0
P56395	5	47.8	11842	10755	10502	8966.3	9020.3	9342.6
P56399	30	40	120390	109950	110790	120270	122760	122520
P56477	4	8.9	8898.4	8699.6	9203.4	13864	13591	13340
P56480	19	49	85638	80737	78103	78543	80167	80812
P56485	1	3.6	4326.4	3900	4336.1	6226.6	6465.5	6593
P56528	7	28.6	24407	24075	22975	17176	17053	17051
P56542	3	8.5	12981	12372	13836	19020	18874	19915
P56546	5	28.1	59249	53516	53782	49777	51152	51020
P56564	2	5.5	5171.6	4813.6	5015.4	4494.8	4840.8	4741.1
P56565	2	29.8	7106.6	5975.6	6269.7	7868.3	7875.9	7319
P56671	5	12.2	8515	7323.6	7774.8	7297.3	7904.6	7727.7
P56677	8	10.5	10039	10059	9544.1	11285	10279	11779
P56695	9	8.9	20175	18691	19223	18629	19441	19323
P56716	3	1.3	6992.1	6359.6	6677	7212.8	6878.8	7243.2
P56812	8	68.3	20912	20631	20219	25969	24740	26607
P56857	7	29.5	17687	16899	16637	13926	14413	13267
P56873	2	13.6	6490.9	6254.7	6583.3	6660.1	7161.7	6472.2
P56959	9	15.1	27772	26877	26339	29725	30793	30756
P56960	9	10.8	33583	31971	33551	37079	37670	37843
P57080	10	11.3	24512	23858	23680	27512	28282	28235
P57680	2	1.5	5113.9	4897.8	4451.7	4209.1	4137.8	4380.3
P57716	7	10.9	24833	24190	24158	27525	28236	28889
P57722;P57724	3	30.5	3764.7	4304.4	4019.4	2521.9	2686.4	3158.2
P57746	9	36.8	33281	32017	32306	43376	43793	43667
P57759	6	31.3	27096	25814	25269	39342	40089	39684
P57776	12	55.5	31321	29325	31667	35831	39991	37805
P57780	43	70.1	274640	259590	259060	266960	269380	272840
P57784	5	25.1	20076	20599	20796	23074	25483	25720
P57787	4	8.9	2318.1	1914.1	2391	2791.9	2692.8	2684.5
P57791	2	6.4	6183.3	6688	6088.7	6829.7	7167.9	7174.5
P58021	13	21	62862	60306	59575	80327	79854	81893
P58044	10	43.6	38738	36376	36182	38102	38351	38797
P58058	4	11.8	2222	2562.8	2549.7	3826	4469.8	3987.2
P58059	3	25.3	11535	10484	10723	12235	12466	11990
P58064	5	39.2	11273	10646	10306	11062	10656	11679
P58069	1	2.6	0	0	0	0	0	0
P58137	3	9.1	4058.5	3966.3	4017.9	3978.3	3986.5	4246.4
P58158	3	10.7	2373.1	2730.7	2427.2	2554.7	2402.3	2880.5
P58196	2	5.2	9171.8	8005.7	8369.5	5946	6343.2	5819
P58242	1	2.9	711.91	692.22	720.03	1040.9	1022.1	951.34
P58252	46	48.5	237960	225220	225530	287170	289700	291800
P58281;P58682	32	35.6	106210	98244	100120	96222	98743	99646
P58389	9	34.7	36072	35595	34795	35130	35567	36028
P58404	8	13.3	33937	34053	35856	34119	35057	34507
P58462	4	6	0	0	0	0	0	0
P58465	4	22.5	26225	24848	25261	19838	20273	21355
P58466	1	11.1	0	0	0	0	0	0
P58501	7	9	9509.7	9236.8	9273.5	9421.7	9499.6	9626.8
P58660	3	3.3	3321.6	2955	3141.5	2478.5	2893.3	2785.9
P58681	2	3.5	4912.5	4586.4	4724.9	6243.7	6689.7	6623.9
P58742	4	8.6	6102.4	5313.7	5809.7	6258.8	6988.6	6536.3
P58771	11	62.7	144440	135970	131310	97733	101750	101450
P58801	8	18.9	11701	11546	11758	13106	12632	13053
P58802	8	20.2	17993	17717	17430	14017	14663	15204
P58854	14	18.9	23064	22768	24246	22245	23533	22939
P58871	56	42.2	195980	187750	186510	173910	176110	178130
P59016	11	20.9	16997	15640	15942	16037	15145	15823
P59017	8	19.4	39393	37129	38061	36264	37527	37395
P59041	1	4.6	0	0	0	0	0	0
P59108	3	8.4	445.23	397.46	552.24	579.5	628.15	640.62
P59113	1	3.5	0	0	0	0	0	0
P59114	6	8.9	11988	10811	10266	10498	10448	10623
P59222	9	14.6	14788	14131	14826	11855	12927	12633
P59235	5	16.6	8012.6	6836.8	6856.1	7909.2	8151.9	7932.3
P59242	46	39.6	186570	178940	177860	157140	161650	161330
P59266	2	11.1	5505.4	5376.2	5232.6	4891.9	4641.7	4703.1
P59268	1	3.6	597.66	580.36	713.23	740.47	820.99	763.88
P59279	2	45.8	4960.8	5205.6	4915	4878	4977.4	4823.3
P59325	15	36.4	79156	76061	71349	81025	82326	85546
P59326	3	12.5	20616	19361	19052	19532	19240	18319
P59383	3	4	10752	10336	10483	7486.1	7573.7	8199.4
P59438	3	3.4	4487.2	4505.5	4281.8	4268.8	3915.8	4772.9
P59481	6	18.4	27090	26569	26491	29838	30213	30789
P59672	20	21	52528	49052	48699	40899	41767	42757
P59708	5	45.6	13687	12436	13383	13625	14613	13866
P59729	11	15.1	32895	30306	31655	25592	26751	25549
P59759	3	2.9	3832.9	3914.7	3379.6	3836.5	3972.7	3864.9
P59764;Q8CIQ7	34	19.6	80019	74409	75996	58543	61310	59676
P59808	10	10.1	31478	29926	30380	26783	27166	26954
P59913	3	6.4	6976.7	6285.9	6238.8	5890.4	6398.4	6344.7
P59941	1	5.1	4893.3	5019	5196.8	5040.5	5124.8	5575.4
P59997	3	2.7	8478.7	7839.3	7802.1	9201.1	9056.1	9745.5
P59999	8	56.5	23528	22751	21568	26488	27158	26394
P60003	1	21.7	2714.4	2152.3	2224.4	2241.9	2385.6	2387.6
P60122	18	49.8	80081	74817	74839	83461	84127	83709
P60229	17	39.3	68643	67829	66696	78102	80865	81592
P60334	3	11.5	18016	14522	15551	7265.5	7375.4	7580
P60335	10	60.1	39209	36818	35885	36662	38190	39058
P60521	5	47.9	18738	17542	18015	17930	17887	18633
P60603	1	21.5	7813	5466.6	6315.2	6705.7	7613.7	7313.2
P60605	4	38.2	5366.6	5432.6	5518.2	5899.1	5398.2	5883
P60670	15	31.9	52241	47958	49437	54474	55179	55136
P60710;Q8BFZ3	1	80	678930	655230	654220	662600	645930	660670
P60762	3	11.6	10225	10568	10233	10522	11325	10744
P60764	3	47.4	9176.1	9166	8810.5	8375.3	7990.3	8143.3
P60766	9	50.8	33947	30372	30789	30634	31160	31334
P60824	6	43	27753	26445	25483	25637	25449	26623
P60843	10	56.9	123300	118910	116890	143270	148230	146240
P60867	3	25.2	26957	26091	25587	30506	31023	31889
P60904	3	18.2	3892.6	3782.1	3676.7	3514.4	3656.7	3457
P61014	1	21.2	5640.7	5687.5	5396.9	4326.2	4614.3	4265.7
P61021	5	40.5	57320	54275	54691	48074	49040	49873
P61022	11	64.1	25510	23227	23696	24504	24815	26044
P61025	1	20.3	3648.8	3514.9	3981.3	5438.6	5490.3	5921.4
P61027	12	59	61156	59889	56227	54530	53472	55763
P61028	4	39.1	19992	18493	17120	17314	18636	18124
P61080	1	19.7	7437.5	6909.4	7372.4	7474.8	7159.2	7670.3
P61082	6	37.2	33540	31701	30748	33100	32833	34708
P61087	8	38.5	26858	25931	24981	31670	32480	31490
P61089;Q9CQ37	8	57.9	69460	69123	65178	73449	72291	74904
Q06985;P61092	1	2.5	0	0	0	0	0	0
P61148	5	34.8	8605.5	7726.2	7624.1	5483.8	5727	5974.9
P61161	15	39.6	100460	98976	96416	116550	115680	116580
P61164	8	43.1	85575	82975	80833	79162	77444	78264
P61202	16	36.3	81596	77665	76340	78736	80304	78903
P84078;P61205	1	47	10708	9756.2	9575.6	9847.3	9719.3	9836.9
P61211	6	38.1	39967	38453	38629	44502	45971	46642
P61222	14	27.7	51958	48999	48936	57847	59840	58401
P61226	5	28.4	8379.8	7872.2	7703.4	8156.4	8906.3	8044.1
P61255	7	39.3	24323	21749	21569	27742	28297	28062
P61290	10	42.1	32628	30738	30889	41066	41879	41476
P61294	3	38	18236	17382	17098	12640	12556	13054
Q9CQL1;P61327	10	58.2	44736	40327	40852	45276	47106	47407
P61358	6	37.5	16957	15635	15756	20334	19881	21578
P61372	1	2.9	0	0	0	0	0	0
P61406	3	2.1	2872.9	2488.6	2477	2725.8	3073.4	2908
P61458	2	20.2	4567.3	4678	4240.7	6980.5	6025.1	6272.4
P61514	5	51.1	24097	22581	21818	29171	29373	28936
P61600	3	18.5	4525	3973.1	4020.9	5368.3	5388.4	4613.9
P61620;Q9JLR1	7	14.7	22306	21357	21336	28838	28482	28749
P61750	2	38.9	0	0	0	0	0	0
P61759	12	52.6	43476	43033	42932	42525	45482	45295
P61793	3	10.2	3628.3	3281.2	3369.2	3810.3	4285.9	4129.1
P61804	3	26.5	13591	13682	13555	17095	16960	18246
P61922	4	13.8	8388.9	7571.8	7874.9	6354.9	6216.6	6428
P61924	3	22.6	21563	19754	19948	28160	29248	28560
P61939	1	2.6	0	0	0	0	0	0
P61953;Q61012	4	38.4	7466.4	7209.2	7522.8	5150.9	5475.1	5211.4
P61957	1	23.2	0	0	0	0	0	0
P61961	3	35.3	30984	28224	27774	34111	32615	34973
P61963	11	32.2	50252	48445	48357	50245	49826	51374
P61965	8	29.6	27416	24938	24527	28649	29843	29977
P61967	3	31	19938	19851	19217	22602	22178	22718
P61971	4	50.4	39251	35686	36617	38036	38971	38785
P61979	19	43.4	97647	90303	89940	97616	99101	98816
P61982	9	55.9	117000	106120	107220	104710	112580	108350
P62046	13	22.4	32665	31331	33055	30161	29890	30857
P62069	2	12.3	11540	10986	10569	9186.8	10202	9788
P62071	8	51	20112	19187	18814	11959	11634	12269
P62073	5	40	15233	14900	14671	14987	15145	15497
P62075	4	45.3	1912.8	3395.4	2215.1	2473.7	2291.1	2173.5
P62077	3	36.1	12933	12005	11829	12354	12490	12814
P62082	5	21.6	14668	14994	13978	18423	16996	18094
P62137	4	44.8	68786	64337	62328	65149	66797	65088
P62141	4	41	6720	6437	6396.6	5751.3	5406.5	6069.6
P62192	23	59.1	99012	94702	92847	102060	101620	104560
P62196	24	63.3	115380	109200	106970	125530	126980	130240
P62242	12	55.8	36362	38778	35910	44012	43272	44716
P62245	6	40	31351	29040	29026	37410	37688	36968
P62254	6	34.7	15327	14963	15653	17681	18627	17888
P62257	5	27.3	15953	14938	15170	14345	15371	14599
P62259	17	68.2	142940	130800	135080	132010	137810	134360
P62264	5	36.4	21927	21224	19439	25761	26616	25763
P62267	5	29.4	11249	11117	11042	13256	13258	14194
P62270	10	48.7	23168	20951	21640	25409	26449	25345
P62274	1	19.6	0	0	0	0	0	0
P62281	10	48.7	42246	39118	39480	49151	50222	49214
P62301	8	48.3	58541	55574	54190	74340	74477	73630
P62305	2	25	2968.3	2527.1	2644.2	2934.4	3114.9	2798.6
P62307	3	34.9	27787	27590	27149	30783	32313	32575
P62309	3	34.2	14698	13377	13592	14766	15248	14786
P62311	1	11.8	2843.7	2842.4	2884	2874.4	3033	3056.7
P62313	3	35	13871	12611	12286	15106	15008	15085
P62315	2	20.2	4212.7	3867	3766.5	4296.7	4326.4	4529.4
P62317	8	61.9	27968	26404	25615	28919	28205	28943
P62320	4	47.6	16906	16845	16115	17729	17784	18709
P62331	5	32.6	38819	35576	36055	35588	37250	36416
P62334	19	59.4	63321	62310	62911	68692	67018	68653
P62340	2	17.2	0	0	0	0	0	0
P62342	5	32.3	9989.7	10473	10911	10667	11547	11476
P62482;P63143	5	15.5	9040.3	8888.2	9328.8	11881	13186	11887
P62488	2	18.6	7473.3	7506.5	6926.1	7843.8	7917.3	8054.9
P62492	1	57.9	5879.4	5800.9	5068	5280.9	5544.3	5968.4
P62500	2	2.7	8630.2	8644.6	7828.6	6506.2	6770.3	7244.8
P62627	2	34.4	0	0	0	0	0	0
P62631	3	23.8	5932.3	6100.3	5718.4	3275	3367.2	4006.8
P62700	2	18.2	5438	4481.8	4768.3	5523.6	5760.9	5886.3
P62702	14	52.1	108240	103550	101970	132670	137580	136860
P62715	2	63.8	119630	113680	114700	109750	111070	114580
P62717	9	44.9	34853	31689	30814	38830	39741	38624
P62737;P63268	1	73.2	0	0	0	0	0	0
P62743	6	39.4	30932	30414	30308	29026	28138	29789
P62746	5	40.3	28594	26798	26120	25624	25223	26173
P62748	7	73.6	115270	108890	105540	97493	96370	98089
P62751	8	37.8	38265	35291	33372	43304	43465	44947
P62754	9	29.3	47471	44281	44504	59971	60532	60529
P62761	7	45	64186	60006	59767	39338	41902	41419
P62774	5	47.5	23888	23093	22129	25025	27033	26401
P62806	7	57.3	77713	77151	70931	94109	86211	89921
P62814	20	51.3	61858	60199	59850	79065	79519	81516
P62821	7	72.2	69044	60967	64195	62278	70056	66359
P62827;Q61820	10	43.1	35543	34026	32095	38049	37897	37717
P62830	5	43.6	28444	26557	27103	35927	35443	36098
P62835	6	64.1	64145	66239	59883	49810	47289	51354
P62838;P61079;Q6ZWY6	2	24.5	18637	15323	16321	16195	19314	17116
P62843	4	33.1	23477	20469	21989	25475	27888	27105
P62849	5	34.6	26027	23574	24134	32386	34056	34050
P62852	6	36	7532.9	6392.1	6521.4	8449.6	8490	9316.8
P62855	4	37.4	43001	38209	39244	50929	53214	51982
P62858	3	46.4	6487.6	6000.3	5668.5	7300.3	6985.3	7104.5
P62869	9	79.7	33676	32029	31752	33870	33750	33802
P62874	7	58.2	121960	115840	114220	92182	98367	96651
P62876	1	16.4	3461.2	3141.9	3065.5	3389.1	3456.7	3281.1
P62880	5	48.8	49960	46892	46650	40715	42562	42673
P62889	8	67	64782	60491	59091	74469	75158	76022
P62892	2	19.6	18593	16824	16940	20434	19395	20324
P62897;CON__P62894;P00015	8	61.9	45813	43757	43002	43739	44235	43957
P62900	6	46.4	32037	29128	29707	38081	38464	39292
P62908	16	65.8	77391	69943	71445	85467	89400	86811
P62911;P17932	8	54.1	26830	26584	25754	32133	31849	31649
P62915	4	14.6	6475.9	5818	6118.8	6102.8	6913	6247.8
P62918	8	41.6	16988	15894	16507	19861	19977	20087
P62960;Q9Z2C8	8	44.7	49483	50355	45971	63606	67391	66025
P62962;CON__P02584	9	60.7	76232	71623	71745	83650	82480	85379
P62983;P0CG49;P0CG50	3	55.1	44503	41988	41650	48261	48340	49031
P62984	2	50	0	0	0	0	0	0
P62996	6	31.2	15573	14797	14044	15983	15590	15351
P63001	2	49.5	6165.2	6362.8	6316.3	5657.3	5130	5516.8
P63002	1	4.6	3072.8	2870.4	2915.7	2608.9	2793.1	3006.8
P63005	21	56.8	135070	127910	124790	126740	130850	129550
P63011	4	35.5	21513	19770	19688	14895	16321	16139
P63017	28	68	223270	208980	207180	231240	234080	234420
P63024	1	32	16428	15886	15365	12294	12424	11823
P63028	7	40.7	77533	71930	69087	95743	97849	98026
P63030	2	13.8	26608	24538	24648	23936	26418	24315
P63034	4	22	7678.6	7646.5	7611.6	8366.8	9007.1	9198.4
P63037	14	44.6	37410	35919	34299	40773	39926	40029
P63038	29	58.6	126610	120720	120480	124690	120790	125160
P84086;P63040	1	8.2	0	0	0	0	0	0
P63044	1	28.4	10545	9904.2	9269.8	7886.9	7759.8	7761.4
P63058;P37242	2	2.8	5383.8	4681.2	4710.4	4126.3	4024.3	3783.1
P63073	7	30.4	15695	14358	14669	16481	16421	16573
P63082	2	16.1	8470.3	8729.2	8094.1	15921	15863	17147
P63085	13	54.2	54534	53977	51110	50412	51948	50634
P63087	2	39.3	2249.9	2400.5	2149.8	2040.7	2161.2	2143
P63094;Q6R0H7;Q8CGK7	13	40.4	39025	39220	38729	34363	35014	36454
P63101	12	66.5	98269	96208	88988	96181	94342	95272
P63147	1	11.2	5852.6	5617	5820.8	6783.5	6943.6	6980.4
P63154	11	17.4	17642	17474	17770	18889	20127	19911
P63158	10	39.1	75575	66456	67971	89083	94207	90334
P63166	2	20.8	4793.9	4858	4701.6	4813.6	4778.9	5013.9
P63168	2	57.3	42873	41260	41002	39676	39504	40570
P63213	4	69	15016	13997	14686	11930	11654	12069
P63242;Q8BGY2	8	37.7	40360	36461	36878	40832	43536	42502
P63254	7	71.4	52995	53370	52439	56672	54974	55051
P63260	1	80	1631.9	1348.6	1507.5	1940.8	2095	2030.8
P63276	8	56.3	17674	16781	16714	21116	20020	20439
P63280	7	34.2	36451	33948	34452	40302	40224	40757
P63300	1	11.4	9291.7	7983.7	8477.1	7547.3	7122.9	7884
P63321	4	27.2	9905.9	9738.6	9307.1	7238.1	7049.2	6522
P63323	7	43.2	30310	25492	27359	33026	36089	34443
P63325	12	64.2	81977	76602	74430	99018	99047	101650
P63328	7	24	39445	37859	38163	31437	32797	34117
P63330	1	61.2	8886.3	7825.1	8093.2	8759.4	9057.3	9415.9
P67778	12	51.1	38001	34029	35158	39494	39413	38841
P67871	6	37.7	27438	25542	26241	27832	29555	28359
P67984	3	30.5	19537	18653	17973	22241	22915	21898
P68033;P68134	0	73.2	38814	38520	38231	29341	29781	29812
P68037	4	35.1	57999	57627	52051	67752	61768	67585
P68040	18	71.3	53971	51597	50131	62634	62397	62782
P68181	7	44.4	28505	28921	27374	25877	23240	26451
P68254	11	56.7	75579	74129	71631	72413	69531	74081
P68368	4	63.2	21790	23291	22103	20381	19827	21014
P68372	1	72.8	222730	210650	210360	209440	209000	214520
P68373	1	63.5	6203.8	5374	5732	7450.9	8298.1	8506
P68404	3	17	1825.8	1741.8	1820.9	2005.2	2211.9	2480.2
P84228;P68433	1	23.5	59512	57674	54314	66422	63885	66825
P68510	11	61.8	87174	81973	79432	80514	79481	81338
P69566	5	8.9	6747.8	6752.7	6978.8	7547.9	7472.2	8043.6
P70121	2	2.5	0	0	0	0	0	0
P70122	13	49.6	93244	86427	85437	78009	81193	80929
P70158	4	10.1	12720	11611	11637	13012	13576	13410
P70168	26	35.6	91494	87571	86951	91437	94491	96365
P70170	5	3.4	4915.9	4895.7	4687.8	5026	5478.3	4562
P70175	6	9.7	12469	12232	12443	10022	10278	10043
P70180	11	20.5	45445	44876	44588	32994	32191	32888
P70182	3	7.7	15576	14556	13774	12607	13267	12728
P70188	6	9.1	5609.3	4838.5	5505.1	6155.7	5693.9	5938.8
P70191	5	8.2	3786.4	3359.6	3844.5	3559.2	3751.5	3522.8
P70195	6	36.1	22170	22909	21228	22978	23691	23248
P70196	5	13	15800	15196	14885	15219	15559	16188
P70202	5	34.2	17609	16074	15543	15002	16621	16043
P70206;P70208	25	18.8	57240	56956	54130	50934	50050	51709
P70207	5	6.4	15044	15871	15137	14470	15207	15576
P70213	1	3.3	7426.2	7837.2	7392.9	7054.8	8289.6	7214.5
P70218	2	2.4	27208	25755	26752	23154	22791	21760
P70224	2	9.4	3066.6	3303.2	3204.4	2609	2856.3	3037.1
P70227	35	18.7	96845	91835	89914	95492	98000	97833
P70232	3	2.2	2254.4	1795.5	1788.9	6074.6	5939.4	6081.8
P70236	4	24.6	15575	15221	14558	11262	11413	11637
P70248	11	15.5	23277	22043	22487	39856	42476	41751
P70255	4	14.6	4625.2	4125.4	4439.7	4152.5	4120.7	4342.2
P70257	4	15.2	14324	13596	14729	14080	13727	14320
P70261	32	40.7	124610	118410	118780	102810	103600	104650
P70265	10	19.7	24807	24409	23914	29581	29341	30328
P70268	19	25.6	75944	71931	72482	72357	73429	76454
P70271	8	31.5	31114	31013	30050	33036	34708	34989
P70274	2	5.8	7419.8	6830.8	7168.8	6378.8	6613.2	6508.6
P70275	6	10.8	13651	12447	13046	12106	11972	12229
P70277	1	2.4	2856.4	2683.4	2423.6	2751.3	2412.7	2428.2
P70279	6	16.3	7323.1	7322.5	6838.1	9048.4	9242.1	9570.1
P70280	8	45.5	30938	32910	30426	35504	34845	35489
P70288	4	18.4	16204	15528	15474	14919	15222	15152
P70290	17	37.6	62882	61578	59006	52301	53975	53975
P70295	7	17.8	14392	14349	14272	15698	15351	15746
P70296;Q8VIN1	11	63.6	64665	56912	58249	65008	67942	67493
[truncated: 5,880 more rows]

## Sheet: Table S3
Table S3: the quantified proteins and the related protein accession number, number of unique peptides assigned to each protein, protein sequence % coverage and relevant quantitation data
Protein IDs	Unique peptides	Sequence coverage [%]	C1	C2	C3	E1	E2	E3
A0JLY1	2	3.3	0.127402	0.112838	0.104366	0.0708263	0.0850722	0.0680493
A1L314	9	14.2	1.1189	1.16032	1.21177	2.07301	2.1605	2.02643
A2A432	19	29.3	7.37913	7.13489	7.53293	8.0444	8.06554	7.98206
A2A4P0	7	8.2	0.307437	0.303269	0.289656	0.304791	0.353939	0.335479
A2A5R2	31	27.1	6.30536	6.436	6.53306	6.59327	6.642	6.75832
A2A5Z6;Q9CUN6	6	10	0.650173	0.660571	0.659014	0.55326	0.545082	0.560237
A2A690	2	1.2	0.0664617	0.0521005	0.0515657	0.0654488	0.0545965	0.0638128
A2A6A1	4	3.5	0.112749	0.118625	0.115425	0.138985	0.143781	0.135697
A2A6Q5	4	4.7	0.559001	0.574117	0.573429	0.536269	0.563877	0.551103
A2A863	26	17.7	3.69112	3.74042	3.76139	3.81097	3.9282	3.88347
A2A8L5	21	16.1	3.2298	3.2676	3.20424	3.13029	3.18497	3.17607
A2A8U2	4	8.1	0.279665	0.271493	0.26784	0.191017	0.187609	0.189639
A2A8Z1	11	17.3	3.83097	3.75758	3.84751	4.02795	4.10965	4.09511
A2A9C3	4	1.7	0.149534	0.167497	0.17277	0.178484	0.195535	0.201068
A2AAE1	5	1.1	0.230721	0.238821	0.220963	0.216138	0.217805	0.21409
A2AAJ9	12	2.9	0.512815	0.515531	0.531081	0.395506	0.400639	0.387822
A2AAY5	8	11	1.26418	1.45291	1.3763	1.68256	1.70347	1.7028
A2AB59	8	10.7	1.35227	1.38909	1.3748	1.31357	1.29867	1.32423
A2ABV5	4	3.3	0.380661	0.383373	0.407571	0.364112	0.367817	0.357606
A2AC93	5	9	0.368127	0.388408	0.369721	0.378508	0.363627	0.389161
A2ACP1	6	13.7	0.417082	0.45992	0.419351	0.515872	0.513107	0.52497
A2ADA5	3	12	0.453002	0.506688	0.498633	0.492064	0.464229	0.486382
A2ADY9	10	46.1	2.81688	2.88853	2.88352	2.7007	2.64528	2.7166
A2AF47	14	9.3	1.01236	1.04046	1.03927	1.26524	1.23445	1.2975
A2AFS3	13	14.4	2.08279	2.12713	2.10156	1.98579	1.95894	2.00578
A2AGH6;Q8BQM9	2	1	0.239817	0.239372	0.229494	0.269417	0.276662	0.294583
A2AGT5	46	26.2	10.0454	10.1378	10.0295	9.3322	9.31777	9.29962
A2AI08	1	2.4	0.0306727	0.0240456	0.0202352	0.0390564	0.0301086	0.0301859
A2AIG8	2	5.4	0.0520902	0.047103	0.0541275	0.05218	0.0498639	0.0533691
A2AIV2	7	4	0.27261	0.26999	0.258575	0.269284	0.288415	0.305116
A2AJ15	6	10.2	1.48323	1.44639	1.43288	1.96232	1.98251	2.01428
A2AJ88	6	4.8	0.394724	0.374367	0.382367	0.382313	0.372442	0.34633
A2AJI0	17	25.8	2.20258	2.33843	2.19621	2.11414	2.14946	2.11606
A2AJL3	4	8.3	0.175988	0.164066	0.159854	0.169786	0.155897	0.15282
A2AJQ3	2	2.5	0.138003	0.114836	0.128949	0.126343	0.137215	0.124097
A2AKB4	1	0.5	0.0706816	0.0751566	0.0896249	0.0902674	0.0922048	0.0830481
A2AKG8	2	1.3	0.0921034	0.0875251	0.0999561	0.0749879	0.0769965	0.0772835
A2AKX3	2	0.7	0.110027	0.120046	0.135704	0.1064	0.104662	0.115288
A2ALK8	1	1.4	0.161961	0.177467	0.177556	0.184987	0.175098	0.178481
A2ALS5	6	10.1	0.880267	0.913139	0.899573	1.015	0.989316	1.04266
A2ALU4	12	11	1.26525	1.32565	1.27061	1.2004	1.08338	1.21289
A2ALW5	4	11.5	0.715352	0.665519	0.711391	0.816538	0.846663	0.843049
A2AMZ4	2	35.1	0.183383	0.175194	0.189587	0.179416	0.178292	0.187255
A2AN08	85	18.8	14.1178	13.9899	14.2592	13.9185	14.2485	14.1816
A2APV2	17	25.7	4.07246	4.19238	4.15004	3.60247	3.59532	3.58632
A2APY7	2	7	0.445935	0.452693	0.485836	0.422278	0.389417	0.375071
A2AQ07;CON__ENSEMBL:ENSBTAP00000025008	13	51.9	4.49869	4.50294	4.4724	1.95984	2.08404	2.04201
A2AQ19	8	11.5	1.25212	1.29202	1.34883	1.24286	1.32291	1.32216
A2AQ25	34	22.3	4.7905	4.9541	4.66886	3.95959	3.98597	3.95799
A2AR02	6	7.8	2.04674	2.05699	1.99435	2.00073	1.95368	1.96607
A2ARA8	22	24.2	4.73702	4.8549	4.65895	2.62219	2.52071	2.55594
A2ARS0	2	6.9	0.0794139	0.0785571	0.0803601	0.0652008	0.0584028	0.0499605
A2ARV4	30	7	3.1186	3.17065	3.22243	3.34575	3.31384	3.27856
A2ASQ1	51	32.7	11.3806	11.2513	11.0977	9.51851	9.7708	9.48844
A2ASS6	341	11.7	58.6308	59.1846	59.3395	38.7672	38.7125	39.112
A2AVA0	9	2.7	0.272514	0.308692	0.309365	0.32128	0.292157	0.291675
A2AVZ9	4	8.6	0.974275	0.903056	0.930373	0.648318	0.668616	0.661376
A2AWA9	24	26.7	5.08828	5.14755	5.19659	5.05093	5.16187	5.06207
A2AWP8	3	3	0.152578	0.164197	0.164038	0.246885	0.281121	0.254638
A2AX52	2	0.8	0.0989137	0.09313	0.0961172	0.150417	0.158123	0.176664
A2BDX3	8	18	0.736302	0.752756	0.777945	0.759255	0.748597	0.775903
A2BE28	3	5	0.140008	0.163289	0.152741	0.153381	0.167578	0.148649
A2BH40	13	8.6	1.16462	1.24768	1.21127	1.20179	1.22132	1.23159
A2BIM8;P02762;P04938;P11591	0	56.9	2.46813	2.52386	2.47955	1.6932	1.74275	1.70197
A2CG49	4	3	1.25809	1.20028	1.2166	1.16659	1.15089	1.12491
A2RSJ4	13	9.7	1.33723	1.3239	1.36708	1.57053	1.47678	1.55281
A2RSQ0	7	7.2	0.558482	0.56979	0.61449	0.513737	0.495494	0.508792
A2RSY1	2	2.1	0.0879969	0.0932928	0.0851399	0.0795488	0.0809538	0.0809122
A2RSY6	7	9.1	0.865584	0.888026	0.824802	1.05789	1.01039	1.03493
A2RT67	31	22.4	6.59962	6.6771	6.67294	5.92548	5.75224	5.92754
A3KGB4;Q9Z1A9	13	12.7	1.46144	1.42767	1.44367	1.47732	1.48454	1.50802
A3KGF7	6	6.1	0.802196	0.871368	0.901016	0.953787	0.986332	0.948667
A3KGF9	4	8.3	0.420276	0.381457	0.39692	0.311608	0.374508	0.330682
A3KGS3	15	10.4	2.29957	2.39009	2.36282	2.57277	2.58971	2.56467
A3KMP2	18	50.5	4.27223	4.32659	4.29218	4.02438	4.07968	4.04319
A6H5X4	6	27	0.713919	0.752067	0.736294	1.29131	1.26477	1.24009
A6H5Y3	14	14	1.18509	1.26315	1.28654	1.16126	1.16784	1.17347
A6H5Z3	13	18.4	2.94127	2.94714	2.83885	2.83245	2.8395	2.80009
A6H611	4	5.8	0.364552	0.384225	0.392404	0.331436	0.340743	0.347593
A6H619	2	1.1	0.608452	0.648735	0.630222	0.477982	0.513961	0.476009
A6H630	4	10.7	0.732303	0.684932	0.739807	0.69683	0.753014	0.724687
A6H6A9	6	12.1	0.338283	0.327543	0.330768	0.290346	0.331252	0.314822
A6H6E2	9	12.9	1.35592	1.39047	1.31602	1.42741	1.41495	1.36754
A6H8H2	19	11.2	3.54763	3.5119	3.54937	3.36166	3.38952	3.36996
A6X8Z5	29	27.6	4.7711	4.74793	4.83246	3.86517	3.86105	3.90896
A6X919;P0CW70	7	13	1.01313	1.01735	0.988709	1.22054	1.20819	1.19117
A6X935	20	27.4	3.48424	3.55073	3.52089	4.7454	4.72275	4.68805
A8C756	7	4	2.15232	2.13464	2.10971	1.5836	1.55449	1.64415
A8Y5H7	7	12.2	1.1688	1.18443	1.20901	1.16659	1.13143	1.17648
B1AR13	6	42.3	0.657276	0.650175	0.781771	0.675901	0.642235	0.654768
B1AUE5	3	11.1	0.12486	0.140663	0.147729	0.119762	0.137042	0.126475
B1AVD1	12	17.2	5.34941	5.38684	5.27813	2.65818	2.72108	2.70191
B1AVH7	13	17.1	1.38146	1.46098	1.42535	1.73143	1.71195	1.77171
B1AVY7	6	5.3	0.574818	0.567103	0.599454	0.537116	0.540928	0.575378
B1AVZ0	3	11	0.693924	0.663702	0.691193	0.752964	0.778859	0.792306
B1AX39	2	3.3	0.17175	0.163552	0.174984	0.191132	0.205849	0.184075
B1AXH1	3	4.6	0.773129	0.786824	0.762389	0.72272	0.732422	0.687338
B1AXP6	4	49	0.439406	0.426503	0.387455	0.422689	0.415214	0.40239
B1AY13	23	11.4	2.71105	2.64542	2.65701	2.64493	2.68085	2.66557
B1AZA5	5	7.3	1.1251	1.1508	1.20813	0.927111	0.91214	0.911435
B1AZI6	16	12.1	2.69583	2.80492	2.90114	3.05789	3.09001	3.15306
B1AZP2	7	7.9	1.09884	1.08793	1.09114	1.06376	1.10081	1.00277
B2RPV6	9	9.3	0.861466	0.820892	0.775122	0.552123	0.553713	0.541999
B2RQC6	33	21.2	3.56518	3.53895	3.60733	3.52849	3.65113	3.59075
B2RQE8	11	13.4	0.913155	0.861598	0.901832	0.748669	0.852095	0.79561
B2RR83	3	2.5	0.180602	0.223272	0.215782	0.175163	0.1797	0.171955
B2RRE7	6	6.8	0.601826	0.57557	0.563486	0.543237	0.55887	0.580387
B2RRF6	1	0.8	0.79587	0.735596	0.743759	0.84648	0.833114	0.8365
B2RSH2;P50149;P20612;Q3V3I2	4	40.1	0.966515	0.957164	0.946368	0.882712	0.889519	0.877213
B2RU80	23	13.3	3.28399	3.42961	3.59397	2.95548	2.98209	3.00572
B2RUJ5	2	2.6	0.196711	0.196819	0.181953	0.230976	0.198544	0.210733
B2RUP2	23	28.4	3.78059	3.84607	3.86551	3.51119	3.31449	3.4171
B2RUR8;Q8R554	17	24	2.05067	2.03087	2.0165	1.54216	1.54005	1.4623
B2RVL6	1	3.7	0.132679	0.117704	0.130097	0.137666	0.146043	0.132281
B2RW38	3	2.5	0.960726	0.988602	0.966127	1.06684	1.08338	1.07488
B2RWS6	7	3.9	0.52942	0.543725	0.56651	0.634708	0.617464	0.634588
B2RX12	16	12.9	4.20341	4.1813	4.20807	2.90092	2.96371	2.8814
B2RXC1	14	15.3	2.26441	2.28444	2.24288	2.09031	2.07932	2.05759
B2RXR6	22	33.2	5.30178	5.23516	5.25022	4.54609	4.69464	4.73059
B2RXS4	39	28	8.12701	8.03169	8.02973	8.64747	8.62063	8.60101
B2RY04	18	10.9	2.49439	2.42679	2.45314	2.66411	2.6152	2.6966
B2RY50	4	4	0.184368	0.179672	0.178246	0.168401	0.189871	0.201841
B2RY56	15	20	3.9165	3.7949	3.69364	3.46189	3.49815	3.49941
B7ZMP1	3	7.7	0.346986	0.387037	0.39231	0.39654	0.418127	0.41081
B8JK39	11	14.2	0.973021	0.956037	0.88822	0.768328	0.788707	0.775962
B8ZXI1	4	14.9	0.532577	0.560421	0.543545	0.528829	0.552799	0.604319
B9EJ80	8	8.9	0.930763	0.978645	0.947184	0.915013	0.892682	0.922882
B9EJ86	16	21.8	1.45171	1.4576	1.45139	1.51748	1.50752	1.54585
B9EJR8	6	7.9	1.02358	0.939942	0.967444	0.882168	0.896323	0.877567
B9EKI3	7	6.6	1.05348	1.0486	1.01098	1.13072	1.12266	1.07305
C0HK80;C0HK79	3	16.7	0.414874	0.38879	0.38827	0.227607	0.226621	0.245055
C0HKD9;C0HKD8	6	12.1	0.932494	0.952843	0.986388	0.999032	0.972902	0.991739
C0HKG6;C0HKG5	3	12	0.955294	0.775927	0.837599	1.09019	1.21446	1.13122
D0QMC3	6	27.9	0.898293	0.908004	0.883453	1.04972	1.06619	1.07712
D3YVF0	26	54.6	5.78095	5.78175	5.76408	3.85658	3.94371	3.93215
D3YXG0	30	6.7	3.77373	3.77724	3.70907	4.03998	4.01755	4.18722
D3YXK2	14	20.6	3.03826	3.12575	3.07007	3.10017	3.0946	3.13335
D3YZP9;REV__Q6PEM6	13	27.7	1.75612	1.81501	1.78265	1.91774	1.8743	1.96802
D3Z2R5	4	7.5	0.478131	0.5032	0.439738	0.550012	0.559371	0.554461
D3Z4S3	5	45.7	1.21631	1.18856	1.18304	1.27686	1.26173	1.288
D3Z6Q9	13	37.4	2.19709	2.19063	2.16453	1.96939	1.94324	1.90589
D3Z7P3	13	26.9	2.28584	2.29835	2.37084	2.35253	2.37257	2.30422
E1U8D0	9	7.6	0.924376	0.928044	0.966692	0.906787	0.887907	0.918751
E2JF22	11	5.4	2.49242	2.44383	2.54127	2.35338	2.45153	2.38718
E9PV24;CON__P02672	20	27.8	6.45816	6.51177	6.449	5.43733	5.31754	5.35544
E9PVA8	55	22.7	9.51116	9.50338	9.61924	10.0442	10.2561	10.1522
E9PVB5	3	2.3	0.123761	0.127699	0.118699	0.118624	0.125057	0.117459
E9PY46	12	8.7	0.838069	0.888089	0.889976	0.833656	0.872866	0.853611
E9PYY5	3	4.1	0.197248	0.209557	0.205633	0.21554	0.214116	0.209547
E9PZJ8	16	7.3	1.82541	1.86335	1.93545	1.68963	1.88439	1.95793
E9PZM4;P40201	6	3.2	0.69661	0.709043	0.747773	0.902734	0.887251	0.864291
E9Q1P8	6	21.1	0.267184	0.289692	0.300125	0.324026	0.335007	0.350059
E9Q394	45	19.6	4.62654	4.6017	4.6661	4.2791	4.17727	4.15907
E9Q3C1	9	16.1	1.30488	1.35728	1.35717	1.13404	1.1716	1.11919
E9Q3L2	40	21.8	7.34631	7.34594	7.29833	6.84914	6.68736	6.78369
E9Q401	20	4	2.91984	2.87594	2.87373	2.0049	2.08464	2.07889
E9Q414;CON__ENSEMBL:ENSBTAP00000032840	11	2.8	0.758386	0.768662	0.770669	0.700883	0.707652	0.706632
E9Q4F7	3	1	0.339919	0.121098	0.117978	0.236747	0.229289	0.220203
E9Q4N7	7	5.7	0.451946	0.49814	0.495233	0.468969	0.456864	0.469566
E9Q4S1	2	6.1	0.196001	0.192141	0.221766	0.174952	0.163459	0.174605
E9Q555	108	23.1	11.3239	11.6733	11.5732	17.6645	17.52	17.5649
E9Q557	76	28.3	21.5202	20.7365	20.8487	15.5281	16.0057	15.6508
E9Q5C9	3	4.8	0.110111	0.140005	0.134764	0.116338	0.115465	0.133697
E9Q5F9	3	1	0.227814	0.226415	0.238835	0.227662	0.245082	0.231308
E9Q5K9	5	7.3	0.0340557	0.0284425	0.0325505	0.0319151	0.0358499	0.0360874
E9Q612	1	1.4	0.201653	0.229615	0.210206	0.199849	0.196102	0.214733
E9Q634	21	25.1	3.99988	3.9824	4.04184	5.21522	5.28017	5.14344
E9Q6J5	7	3.1	0.869464	0.873935	0.865575	0.834382	0.852334	0.827885
E9Q6P5	8	11	1.25904	1.15224	1.25982	0.930801	0.972007	0.942943
E9Q735	8	10.3	1.35944	1.33135	1.32744	1.32452	1.29312	1.32564
E9Q743	3	2.7	0.137913	0.166546	0.152089	0.156781	0.168628	0.156083
E9Q7D5	4	3.3	0.212916	0.215406	0.22787	0.175768	0.200161	0.211364
E9Q7E2	7	4.2	0.384499	0.35144	0.364321	0.360797	0.335651	0.369648
E9Q7G0	74	39.5	13.2971	13.3943	13.1232	12.6476	12.9844	12.7909
E9Q7X6	4	3.5	0.78244	0.808555	0.788546	0.624062	0.616569	0.669165
E9Q8D0	2	3.2	0.132738	0.131695	0.135033	0.121274	0.150101	0.150637
E9Q8I9	7	3.3	0.966874	1.032	0.976415	0.87866	0.841113	0.934683
E9Q9D5	5	24.7	0.597171	0.639466	0.665098	0.613416	0.55986	0.603375
E9Q9R9	2	1	0.0740301	0.0637838	0.075599	0.0570409	0.0647845	0.0640784
E9QAM5	20	7.8	1.79318	1.77987	1.85071	1.83105	1.88564	1.95522
F6ZDS4	72	30.2	11.9291	11.7861	11.853	12.4825	12.3821	12.4534
F7BWT7	7	27.2	1.66068	1.63759	1.65512	1.31013	1.29575	1.28735
F8VPU2	26	29.9	7.29676	7.35909	7.30837	6.60477	6.55306	6.4928
F8VQB6	13	6.7	0.919601	0.913452	0.905846	0.877752	0.880088	0.863288
G3X982	31	27.5	9.43416	9.37437	9.36269	7.12739	6.97087	7.03741
G3X9C2	2	4.9	0.0719828	0.0851265	0.0693828	0.0448089	0.0466235	0.0505027
G3X9J0	9	6.9	0.346681	0.323917	0.354686	0.321274	0.330703	0.314544
G3X9K3	18	15.4	1.63734	1.6932	1.68379	1.65933	1.66289	1.75826
G5E829;Q9R0K7	24	33	11.4731	11.2913	11.2489	9.38846	9.31121	9.23944
G5E870	18	11.8	2.73475	2.87813	2.84594	3.29791	3.21386	3.21619
G5E8K5	36	23.8	6.31968	6.61511	6.40698	6.48621	6.47607	6.49162
G5E8Q8	18	16.5	2.15143	2.09137	2.08211	1.73228	1.91059	1.81673
O08528	22	35.6	4.37012	4.42704	4.5286	5.48718	5.56148	5.52567
O08529	28	47.4	12.628	12.5169	12.4972	10.1192	10.1212	10.0549
O08530	2	5.8	0.111961	0.115387	0.109861	0.0840007	0.0799391	0.0786641
O08532;Q6PHS9	27	28.6	8.75791	8.71055	8.78811	6.44205	6.59305	6.56892
O08538;Q2LA85	7	12.4	0.574657	0.593049	0.588283	0.401234	0.386278	0.401233
O08539	13	29.8	2.6371	2.61986	2.64365	2.44006	2.53002	2.55653
O08547	12	57.7	2.63465	2.56137	2.63016	2.77958	2.72168	2.73065
O08553;P97427	27	73.8	13.0787	13.3304	12.8804	10.0526	10.0525	10.0631
O08573	8	28	2.671	2.89648	2.84619	3.34769	3.21881	3.27667
O08579	5	23.6	0.56559	0.57835	0.574614	0.552159	0.506936	0.541651
O08582	10	18.9	2.13042	2.13151	2.13524	2.05728	2.08858	2.05068
O08583;Q9JJW6	8	32.2	2.18294	1.89066	2.05602	2.1635	2.14367	2.22298
O08585	10	26.8	2.94921	2.94401	2.87668	3.21316	3.13889	3.18492
O08586	6	22.3	0.741674	0.740794	0.739305	0.813029	0.775457	0.826705
O08599	25	47	6.63961	6.80173	6.68611	5.18788	5.16957	5.13842
O08600	4	12.2	0.203993	0.21518	0.200991	0.199135	0.18894	0.193828
O08601	4	4.8	0.516533	0.575307	0.567187	0.560338	0.584637	0.565176
O08605	5	11.9	1.24812	1.17097	1.20882	1.01119	1.03826	1.04337
O08638	97	58.4	36.229	36.1811	35.6517	26.3797	26.6157	26.5748
O08648	6	3.6	0.457515	0.455592	0.437517	0.457851	0.474537	0.479998
O08663	13	37.9	2.8201	2.79647	2.81012	2.95844	3.06691	3.02012
O08664	1	5.5	0.310481	0.325633	0.314998	0.33114	0.340098	0.363305
O08677	18	32.2	4.7101	4.62669	4.63932	5.30129	5.49123	5.26499
O08688	15	28.4	2.04178	1.95516	2.03375	1.62074	1.70341	1.70262
O08691	4	10.7	0.559204	0.562356	0.587404	0.895899	0.96377	0.991621
O08692	23	78.4	5.3096	5.1518	5.25179	5.29355	5.32792	5.37332
O08709	18	76.8	21.6802	21.4836	21.3097	15.6841	15.8708	15.8266
O08734	3	16.7	0.321016	0.350144	0.355238	0.55271	0.475278	0.462385
O08736	3	9.8	0.141202	0.141283	0.139732	0.160749	0.175839	0.176865
O08738	11	37	1.97254	1.93161	1.93432	2.0444	2.02059	1.99965
O08739;Q3V1D3	16	22.2	4.85956	4.80173	4.83653	4.2431	4.14635	4.30139
O08740	3	23.9	0.449582	0.463746	0.423316	0.478563	0.501134	0.480706
O08742	4	7.2	0.582589	0.587256	0.541845	0.318213	0.312296	0.297864
O08749	14	35	6.61633	6.7485	6.60708	6.05008	5.97171	6.01487
O08756	9	42.9	1.955	1.91408	1.9421	1.82452	1.78865	1.71702
O08759	19	22.8	2.2514	2.15312	2.28133	2.13931	2.09383	2.15494
O08784	4	3.6	0.200066	0.212913	0.201995	0.233541	0.234189	0.218993
O08786	2	6	0.13087	0.126503	0.142096	0.109255	0.095237	0.100313
O08788	54	50.8	15.3748	15.5135	15.3519	13.5864	13.5538	13.509
O08795	14	28.4	3.77564	3.75388	3.63248	4.33831	4.35782	4.25319
O08796	3	3.3	0.933747	1.00413	0.923598	0.842427	0.838188	0.84777
O08800	4	15.2	0.421714	0.40729	0.424087	0.540443	0.511281	0.525177
O08807	10	48.2	2.57168	2.55048	2.47566	3.35398	3.13585	3.40589
O08808	41	31.8	12.939	12.9797	12.6578	13.2065	13.25	13.3125
O08810	28	35.9	4.15751	4.19971	4.25856	4.66471	4.45953	4.59246
O08811	6	9.2	0.536254	0.540412	0.553601	0.570421	0.569601	0.57775
O08832	2	4.7	0.269786	0.261204	0.261147	0.272562	0.287036	0.296123
O08848	9	16.4	1.43822	1.39247	1.4251	1.34261	1.35944	1.32635
O08852	1	0.3	0.0556315	0.0487945	0.0379632	0.0531406	0.063746	0.0418055
O08856	1	2.2	0.247022	0.252035	0.251217	0.352722	0.330423	0.32159
O08900;P81183	2	7.5	0.249696	0.265913	0.24512	0.286844	0.293399	0.27179
O08911	7	22.6	0.919243	0.928106	0.926923	0.840007	0.846067	0.868716
O08912;Q8CF93	6	11.8	0.581706	0.582058	0.58078	0.691931	0.679897	0.695775
O08914	8	17.4	2.98782	2.96944	2.94894	2.68122	2.60648	2.6114
O08915	10	38.8	1.61914	1.67059	1.62539	1.55583	1.57819	1.54655
O08917	24	68.9	5.8435	5.69865	5.81157	5.37576	5.55073	5.52478
O08919	4	11.8	0.301677	0.288439	0.292868	0.233299	0.226077	0.236276
O08967	9	31.6	4.54244	4.33292	4.38458	3.05904	3.22132	3.04933
O08970	2	5.4	0.0752238	0.0680549	0.0700979	0.0708323	0.087597	0.074823
O08989	5	21.2	0.619673	0.632265	0.639067	0.574752	0.530017	0.580906
O08992	7	34.4	0.651606	0.679734	0.691695	0.852468	0.797422	0.814137
O08997	5	86.8	2.06387	1.9675	2.00345	2.17397	2.33222	2.28611
O08999	17	11.3	1.57915	1.55542	1.60582	3.78327	3.8059	3.68852
O09005	3	12.4	0.38361	0.416827	0.374909	0.451234	0.455617	0.482641
O09012	7	15.6	0.588725	0.657127	0.628842	0.571002	0.604811	0.620309
O09030	1	1.7	0.0425098	0.0350482	0.044347	0.035003	0.0352053	0.0300732
O09043	6	18.4	0.658529	0.628945	0.64973	0.967457	1.01086	0.998112
O09044;P60879	11	71.4	3.81019	3.90894	3.91858	3.82253	3.84243	3.84848
O09046	7	12.1	0.0904023	0.0983467	0.0907352	0.569689	0.555808	0.557476
O09049	3	27.6	0.428525	0.400614	0.425474	1.28387	1.23421	1.27165
O09061	9	43.8	2.21547	2.31212	2.22582	2.69871	2.66987	2.72463
O09106	7	30.9	8.16283	7.85195	7.42567	8.95052	8.42963	8.68598
O09110	7	28.5	0.98287	0.97614	0.975787	0.843576	0.82261	0.812721
O09111	4	45	0.0893816	0.0804547	0.0926044	0.0932918	0.0959413	0.104319
O09117	4	16.5	0.798496	0.826716	0.712395	0.678079	0.670288	0.702915
O09118	8	16.1	0.603856	0.581494	0.579206	0.508178	0.540486	0.535479
O09126	2	2.6	0.0580387	0.066364	0.0571773	0.0866925	0.100245	0.0940524
O09131;Q8K2Q2	17	50.4	10.0328	9.67435	9.40284	8.71159	8.91608	8.61223
O09159	19	23.4	2.99988	3.01691	2.95716	3.7422	3.80709	3.75897
O09161	6	14.5	2.29742	2.22157	2.28547	1.19707	1.24728	1.19389
O09164	10	46.2	6.87836	6.94389	6.80592	6.12449	6.08034	6.114
O09167	8	35.6	1.41507	1.33987	1.3827	1.57779	1.68796	1.6265
O09172	9	32.8	3.69464	3.58548	3.51342	3.51924	3.54101	3.5308
O09174	4	13.9	0.63925	0.653995	0.673692	0.626059	0.626	0.632818
O35071;Q80TF6	11	16.3	1.62397	1.74718	1.69646	1.67058	1.53665	1.63943
O35074	21	54.5	8.05837	8.28031	8.16397	6.31382	6.35132	6.2497
O35075	6	30.6	0.38977	0.429615	0.420907	0.43642	0.435472	0.437373
O35083	3	15.4	0.414504	0.452392	0.427694	0.487866	0.446174	0.461606
O35099	7	5.3	1.98436	1.90268	1.91162	1.8933	1.92605	1.92772
O35114	9	23.2	1.98388	1.98622	1.94185	2.80468	2.77301	2.71442
O35127	1	10.3	0.487305	0.476904	0.460758	0.452147	0.46522	0.428169
O35129	15	53.5	3.10057	3.11905	3.16867	3.14814	3.15572	3.09299
O35130	5	25.4	0.712427	0.758768	0.685736	0.896685	0.840814	0.855676
O35143	5	35.8	2.34631	2.33148	2.19991	2.42028	2.3771	2.3103
O35144	3	4.6	0.490778	0.51565	0.508964	0.429434	0.496711	0.455015
O35153	3	44.1	0.203056	0.213984	0.22373	0.224401	0.2394	0.221171
O35161	3	0.9	0.133652	0.124818	0.126985	0.119659	0.128214	0.147864
O35166	4	21.7	0.814671	0.786511	0.802785	0.886523	0.823744	0.893439
O35206	7	6.8	0.379121	0.370973	0.37952	0.528109	0.500645	0.469861
O35215	9	89.8	1.41363	1.35195	1.30348	1.2843	1.27128	1.31827
O35218	14	23.5	2.39346	2.36774	2.4889	2.40128	2.52161	2.55328
O35226	11	42	1.4002	1.3626	1.35617	1.51809	1.39698	1.45486
O35231;O35066;Q99PW8	3	4.5	1	1.06344	1.00552	0.962195	0.954936	0.964716
O35239	15	29.7	2.99248	3.04321	3.02409	3.14535	3.23672	3.18049
O35245	13	18	1.53062	1.56519	1.57678	1.28037	1.27062	1.20291
O35250	23	35.3	4.74919	4.69758	4.64659	4.50526	4.61567	4.39279
O35280	1	1.5	0.118437	0.121117	0.102741	0.140056	0.108201	0.125838
O35286	27	40.6	7.28901	7.23948	7.22118	7.8339	7.93064	7.78204
O35295;Q8R4E6	11	52.8	4.18915	4.04941	3.96556	3.73645	3.7443	3.64863
O35309	11	43	2.85186	2.80774	2.8699	3.53472	3.53575	3.46171
O35316	2	4.2	0.315202	0.297501	0.309033	0.440074	0.396246	0.470634
O35326	6	22.3	0.671899	0.714679	0.747146	0.648258	0.660559	0.655004
O35343	5	26.7	2.17411	2.17923	2.18103	2.235	2.31592	2.23637
O35344	5	28.2	0.985735	1.07158	1.09898	1.14088	1.15107	1.12839
O35345	6	27.1	2.83359	2.86817	2.84782	2.72351	2.71105	2.79254
O35350	27	42.4	9.27898	9.20529	9.22783	9.45621	9.52131	9.73979
O35368	5	17.6	0.376597	0.380329	0.39766	0.59527	0.609884	0.575525
O35375	2	2.7	0.124197	0.117128	0.120782	0.148905	0.13629	0.155605
O35379	17	14.9	3.05509	2.98084	2.9714	3.03466	2.98926	3.11228
O35381;Q64G17	9	36.8	1.29348	1.23572	1.2213	1.52262	1.58076	1.50248
O35382	25	29.5	4.78178	4.73441	4.80354	4.62987	4.58237	4.51888
O35386	3	9.2	0.469548	0.444376	0.463091	0.45715	0.48367	0.442577
O35387	6	22.1	0.94276	0.971819	0.973843	1.01857	1.00382	1.08148
O35405	4	8.2	0.105694	0.141727	0.129244	0.160204	0.151307	0.136323
O35427	1	10.1	0.035428	0.0310045	0.039012	0.0369877	0.033022	0.0388176
O35435	7	23.5	0.800645	0.820704	0.757998	0.768207	0.72717	0.728169
O35448	2	10.6	0.196604	0.235684	0.210701	0.219629	0.230482	0.217023
O35459	14	54.4	4.10362	4.21161	4.12338	3.78883	3.66301	3.7261
O35465	10	27.1	1.88325	1.93193	1.92297	1.9089	1.88307	2.00065
O35488	1	1.5	0.0576071	0.0641909	0.0563643	0.0642572	0.0634237	0.0634234
O35492	3	5.3	0.271386	0.26813	0.254203	0.25885	0.252483	0.260237
O35495	3	7.2	0.264689	0.303582	0.275342	0.241187	0.221165	0.223991
O35516	6	3.2	0.794915	0.775676	0.744825	0.748185	0.753611	0.738258
P28076;O35522	4	23.7	1.10027	1.14748	1.15952	1.35465	1.34201	1.30824
O35551	17	20.4	3.37866	3.45886	3.42203	3.32029	3.37316	3.41084
O35566	8	26.5	2.49725	2.3879	2.32901	1.6603	1.68778	1.68905
O35593	8	25.8	2.0194	1.97432	1.98124	2.17862	2.114	2.15294
O35594	8	10.7	0.633341	0.699211	0.667482	0.655033	0.695058	0.698194
O35598	14	25.1	3.89388	3.97958	3.96606	3.93673	3.84553	3.78729
O35601	3	5.1	0.204232	0.169082	0.172845	0.0756049	0.103593	0.0901168
O35604	4	3.3	0.942462	0.904434	0.871848	1.31944	1.31843	1.32499
O35607	16	16.7	2.10147	2.21111	2.11329	1.85059	1.84989	1.76038
O35608	7	15.3	0.824997	0.939316	0.855852	0.622792	0.60678	0.648454
O35609	10	32.7	2.64749	2.70428	2.73504	2.75889	2.70574	2.82871
O35613	3	4.7	0.516265	0.512212	0.525116	0.73264	0.71189	0.702738
O35615	1	1	0.296246	0.277323	0.304328	0.283517	0.28404	0.273578
O35621	4	19.1	0.582374	0.555304	0.60589	0.576645	0.55351	0.588235
O35632	4	11	0.924973	0.938753	0.959854	0.69677	0.659663	0.737078
O35638	18	20.8	3.2865	3.38214	3.35109	3.05819	3.07592	3.04183
O35639	24	70.9	7.94497	8.2227	7.89299	7.78672	7.31646	7.63866
O35640	10	36.1	2.09586	1.99424	2.04598	2.75436	2.7896	2.78847
O35643	12	30.4	4.46055	4.32672	4.40365	4.27934	4.42623	4.28676
O35648	4	21	0.876985	0.94896	0.903902	0.969877	0.970694	0.950791
O35654	6	16.2	0.914468	0.935371	0.927926	1.07761	1.03504	1.09057
O35658	4	24.8	1.67984	1.70297	1.64979	1.67554	1.65871	1.71212
O35664	2	3.5	0.428345	0.402893	0.416347	0.475563	0.490241	0.451924
O35678	12	53.1	1.78417	1.76472	1.75806	1.57289	1.64904	1.6055
O35680	3	25.2	0.370413	0.33827	0.367212	0.35836	0.370783	0.352384
O35682	4	18.1	2.96138	2.93499	2.91369	2.58529	2.61353	2.62951
O35683	1	14.3	0.242879	0.28229	0.241243	0.300296	0.272508	0.292276
O35685	19	51.5	8.08285	8.21393	7.8265	8.16356	8.00645	8.08591
O35691	15	20.7	1.76997	1.66665	1.72111	2.02002	1.96753	1.98802
O35704	9	21.6	1.2144	1.21894	1.2506	1.38549	1.33968	1.33349
O35711	12	15.3	1.68831	1.78382	1.70738	1.56672	1.58183	1.58007
O35723	1	7.9	0.3122	0.307828	0.353739	0.326518	0.306954	0.326286
O35730	5	18.7	1.16044	1.12556	1.15268	1.1061	1.13221	1.13058
O35732	2	4.6	0.105634	0.117541	0.114471	0.0956811	0.0973917	0.0991503
O35737	7	52.3	2.97045	3.01879	2.93909	3.09333	3.14253	3.03829
O35739	2	8.6	0.214468	0.218525	0.187542	0.184551	0.162546	0.193274
O35744;Q91Z98	23	67.1	7.41733	7.2758	7.33346	8.76421	8.84744	8.68539
O35841	14	32.3	5.14605	5.1084	5.12338	5.44973	5.42205	5.37291
O35855	10	31.3	2.3589	2.33148	2.39888	2.2768	2.28996	2.27773
O35857	15	30.5	2.51731	2.49349	2.54171	2.47302	2.52573	2.46867
O35864	11	42.8	3.04471	3.11091	3.07508	3.1926	3.17327	3.1445
O35874	2	7	0.186021	0.192792	0.179752	0.126186	0.15391	0.128239
O35887	17	59	5.85072	5.76234	5.77205	6.92354	7.12009	6.91409
O35892	8	32	2.57115	2.68111	2.72243	3.31182	3.28166	3.27655
O35900	4	58.9	0.694342	0.671155	0.634425	0.735604	0.738988	0.760444
O35929;P55041	4	14.1	0.625104	0.539661	0.560156	0.526809	0.51608	0.544035
O35930	5	8	0.785424	0.930361	0.857609	0.439626	0.400776	0.429856
O35943	2	11.1	0.373827	0.355292	0.345703	0.349504	0.316354	0.349888
O35945	11	48.1	3.56303	3.501	3.51135	2.64173	2.58559	2.56095
O35954	8	7.4	0.592617	0.577236	0.621898	0.69931	0.651247	0.651286
O35955	8	33	1.36141	1.45648	1.41714	1.82706	1.81366	1.86476
O35963;P97950	5	27.9	1.46586	1.4985	1.47641	1.30414	1.36182	1.36169
O35969	2	12.7	0.151462	0.178557	0.163436	0.161947	0.150776	0.148885
O35972	3	22.6	1.69571	1.5501	1.58136	1.6753	1.83282	1.79726
O35988	2	11.6	0.133687	0.159362	0.153739	0.170881	0.164456	0.162367
O54692	14	22.5	1.37597	1.57177	1.44568	1.52819	1.58195	1.52596
O54724	21	58.4	17.3594	16.6076	16.8109	10.9987	10.7222	10.8131
O54734	11	25.4	4.47135	4.29997	4.35366	5.33511	5.68939	5.46643
O54754	19	15.6	2.79688	2.84557	2.90459	2.4683	2.41178	2.35574
O54774	27	28.4	4.68772	4.77311	4.66265	5.22466	5.30202	5.17961
O54781;Q9Z0G2	5	8.7	0.573809	0.588195	0.590503	0.601579	0.574036	0.555535
O54782	12	12.9	0.616987	0.617441	0.593119	0.833112	0.875134	0.88984
O54784	7	17.4	1.2052	1.22958	1.2092	1.30904	1.29491	1.2323
O54785	7	12.4	0.456864	0.453783	0.442874	0.433293	0.438027	0.453611
O54786	3	9.7	0.389674	0.344094	0.365381	0.35349	0.331294	0.35187
O54790;Q61827;O54791	2	9.9	0.244509	0.244195	0.220782	0.213689	0.225093	0.219996
O54824	14	13.4	3.07413	3.13314	3.15782	3.29906	3.21452	3.25985
O54825	2	5.3	0.20083	0.230906	0.223962	0.24187	0.218372	0.254691
O54833	11	40.3	2.4513	2.35778	2.36965	2.53242	2.49785	2.58166
O54834	6	6.1	0.490951	0.466264	0.480523	0.369828	0.375266	0.346831
O54865	30	56.5	8.48932	8.53582	8.53343	7.32761	7.30273	7.19259
O54879	1	6.5	0.227504	0.229615	0.247284	0.347998	0.338063	0.322858
O54890	20	30.6	4.17142	4.22958	4.14151	2.37757	2.32177	2.39474
O54901	7	25.2	2.5182	2.48697	2.41626	1.8812	1.98741	1.85615
O54907	1	4.4	0.0473147	0.046384	0.0355087	0.0237188	0.0275809	0.0298749
O54910	3	11.5	0.0767757	0.0791145	0.0844875	0.124577	0.116778	0.10377
O54916	10	11.6	1.82888	1.83937	1.85918	1.64082	1.55402	1.63766
O54931	33	40	10.6357	10.4522	10.3306	7.61977	7.4418	7.51829
O54940	6	13.8	0.682345	0.673597	0.70148	0.62503	0.622538	0.688518
O54941	6	17.3	0.776412	0.876754	0.897378	0.932132	0.902232	0.901286
O54942	3	10.6	1.48836	1.47476	1.37699	0.863356	0.880446	0.864586
O54946;Q9QYI8	8	30.1	2.69374	2.55755	2.66378	2.50079	2.54309	2.5344
O54950;Q8BGM7	9	36.7	3.28047	3.21399	3.1698	3.03563	2.99725	2.9941
O54983	6	18.8	1.53486	1.47695	1.5419	1.28345	1.23803	1.29697
O54984	6	23.9	0.91799	0.925476	0.928052	0.959594	0.943178	0.934683
O54988	35	34.9	6.94222	6.95516	6.89186	6.00526	6.16271	6.11872
O54990	3	4.5	0.16765	0.183642	0.159409	0.137376	0.136529	0.132334
O54992	1	1.7	0.0509657	0.053115	0.0445822	0.0492524	0.0511281	0.0407523
O55013	6	27.8	1.07646	1.03839	1.08374	1.04204	1.06977	1.07169
O55022	8	37.4	1.37615	1.44802	1.4633	1.10713	1.06894	1.08125
O55023	12	39.4	2.76382	2.84945	2.71453	2.80208	2.80643	2.75342
O55026	5	11.3	0.630476	0.679421	0.654999	0.481581	0.484678	0.487857
O55028	4	13.3	0.195828	0.205248	0.201807	0.189197	0.181449	0.177938
O55029	33	45.5	7.70443	7.80248	7.5781	8.92995	8.817	8.8447
O55033	14	45.3	2.6297	2.69007	2.67739	1.9997	2.04005	2.02879
O55042;Q91ZZ3	4	41.4	1.74931	1.75808	1.76176	0.785446	0.804286	0.770238
O55060	6	27.9	0.896622	0.880386	0.884958	0.853436	0.877641	0.868952
O55091	4	22	0.33854	0.354484	0.346663	0.438604	0.427683	0.447014
O55098	15	16.6	1.49182	1.51303	1.45571	1.73742	1.68921	1.68291
O55100	2	8.1	0.152459	0.152824	0.146751	0.228835	0.215907	0.242111
O55102	4	36.8	1.76262	1.70547	1.6885	1.84775	1.92629	1.81697
O55103	45	39.7	19.4777	19.2761	18.8916	9.10114	9.2181	9.11435
O55106	15	26.3	2.47314	2.51108	2.45672	2.60053	2.50758	2.55588
O55111	5	5.2	0.431945	0.455104	0.447453	0.451857	0.41457	0.398867
O55125	6	20.8	1.26979	1.2453	1.27726	1.31176	1.31115	1.29402
O55126	11	31.7	4.293	4.17936	4.07615	3.64136	3.67417	3.58638
O55128	5	30.1	0.877462	0.857841	0.810814	0.925417	0.844515	0.902525
O55131	25	60.8	7.91274	7.81125	7.79074	7.39838	7.71338	7.40913
O55134	2	1.7	0.0420861	0.0454396	0.0382656	0.0283341	0.029008	0.0414503
O55135	6	32.7	0.98466	0.97232	0.98689	1.31182	1.29856	1.24032
O55137;Q32Q92;Q8BWN8;Q9QYR7	4	36	2.25379	2.25069	2.19621	1.79767	1.7092	1.87438
O55142	6	40.9	2.04483	2.07922	2.00715	2.44979	2.38725	2.39845
O55143	28	44.9	18.3425	18.269	18.1859	16.0465	16.3615	15.816
O55176;Q80U04	2	4	0.160762	0.153607	0.15944	0.102444	0.104035	0.108644
O55192	4	8.4	0.789722	0.808868	0.823046	0.509781	0.532536	0.522304
O55201	16	18.8	3.25093	3.20147	3.32217	3.31775	3.54757	3.37739
O55222	23	49.1	15.6136	15.5455	15.414	10.8922	10.9795	10.8862
O55229	6	16.5	0.589501	0.651866	0.61895	0.682495	0.685866	0.662438
O55234	8	29.5	0.726513	0.744865	0.734914	0.570179	0.521273	0.530499
O55236	4	7.4	0.622001	0.649173	0.664408	0.760465	0.680494	0.719613
O55239	2	8.3	0.163901	0.163984	0.184945	0.205529	0.186176	0.208325
O55242	3	14.8	0.539155	0.519082	0.522287	0.533704	0.493178	0.516911
O70133	39	29.5	8.18491	8.3135	8.19094	9.25236	9.14647	9.16627
O70138	8	17.6	1.20586	1.17191	1.2033	1.19701	1.2218	1.2467
O70145	14	25.9	1.2782	1.32465	1.32355	1.89021	1.87651	1.86506
O70152	7	30.4	1.6602	1.80179	1.74501	1.76161	1.73368	1.78812
O70161	2	2.4	0.257103	0.229966	0.264396	0.240751	0.221338	0.232612
O70172	5	22	1.00901	1.05987	1.05896	1.02165	1.06393	1.03605
O70194	16	38.3	3.43733	3.36623	3.40039	3.67753	3.69876	3.58402
O70200	4	28.6	1.16348	1.19796	1.21591	2.12612	2.09657	2.16338
O70209	9	34.2	2.42575	2.51315	2.51048	1.88531	1.84231	1.8516
O70228	6	8.4	1.65781	1.5392	1.61786	1.70863	1.87358	1.73484
O70230;Q62255;Q9ER74	3	5.3	0.155384	0.158805	0.172074	0.161148	0.143828	0.162562
O70250	7	39.9	3.71249	3.66921	3.59723	2.09073	2.07753	2.1029
O70251	6	36	2.30423	2.29509	2.29545	2.73367	2.62445	2.6704
O70252	13	46.3	3.6519	3.50708	3.46832	4.1606	4.2437	4.06951
O70258	5	14.4	1.90199	1.80956	1.91055	1.37727	1.3706	1.36453
O70274	4	37.1	1.49027	1.55974	1.55921	1.38743	1.37042	1.41775
O70293;O70291	5	14.6	0.406112	0.455179	0.452083	0.423881	0.479336	0.431013
O70305	7	6.5	1.24108	1.30016	1.27286	1.26639	1.20186	1.25808
O70309	18	27.1	3.56792	3.56137	3.48601	3.59581	3.52925	3.57901
O70310	9	30.6	4.53187	4.37801	4.37191	5.04464	5.01797	5.03605
O70311	4	18.3	0.284451	0.235064	0.248601	0.26851	0.298215	0.299793
O70318	55	61.2	18.5609	17.9797	17.7838	12.9186	13.3103	13.1013
O70325	10	48.7	3.74376	3.70466	3.70411	3.34969	3.41262	3.3496
O70362	4	5.3	0.616689	0.737976	0.689688	0.70046	0.692432	0.659606
O70370	10	33.2	2.04256	1.95359	2.08129	4.70729	4.54799	4.6389
O70378	7	44.9	1.6106	1.6131	1.60438	1.79767	1.66527	1.73684
O70400	12	38.2	2.85508	2.85734	2.79764	2.84612	2.85019	2.82529
O70404	5	40.6	1.16014	1.15569	1.12489	1.01046	1.08929	1.02531
O70421	4	7.8	0.564683	0.647545	0.582982	0.694471	0.707353	0.686984
O70423;Q812C9	15	25.4	4.16438	4.08179	4.11981	2.68322	2.8358	2.7372
O70433	5	22.9	0.562134	0.579071	0.566861	0.603327	0.59473	0.607977
O70435	12	38.4	3.14564	2.95698	3.00746	3.56242	3.60021	3.53357
O70439	9	45.6	2.31324	2.35014	2.39267	2.07537	2.17136	2.10751
O70443	2	7.6	0.0756178	0.100845	0.105351	0.065219	0.062397	0.0624144
O70451	2	5.4	0.197642	0.211229	0.212012	0.193691	0.166665	0.176333
O70456	10	59.3	2.49123	2.53056	2.49987	3.98585	3.8774	4.06213
O70458	5	5.9	0.360953	0.343731	0.366504	0.400097	0.375295	0.422829
O70468	26	23.6	5.12391	5.09507	5.16547	3.67161	3.79294	3.83373
O70475	15	31.2	2.98042	2.93061	2.97635	3.27734	3.28483	3.23749
O70481	23	15	3.05408	3.20716	3.10689	2.89306	2.95452	2.87597
O70492	7	41.4	1.65549	1.70071	1.68548	1.59436	1.55623	1.62361
O70493	7	47.9	1.20807	1.15763	1.1991	1.19949	1.21386	1.16362
O70494	3	2.6	0.555634	0.58864	0.560444	0.594544	0.568127	0.605204
O70496	6	10.6	0.667065	0.736285	0.686426	0.748306	0.718515	0.714775
O70503	9	33	2.11639	2.14254	2.07941	2.33741	2.30781	2.32263
O70546	5	3.5	0.390748	0.380073	0.381163	0.354549	0.377379	0.37926
O70551	2	5.1	0.220133	0.226415	0.229287	0.263398	0.290647	0.28745
O70566	21	20.6	3.66098	3.58949	3.69176	3.69629	3.71798	3.67943
O70570	15	25.4	1.40844	1.48904	1.49304	4.67354	4.49815	4.51044
O70572	12	36	1.86893	1.85076	1.88659	1.80958	1.79539	1.75496
O70585	6	14.6	0.83586	0.86379	0.897378	0.794217	0.832697	0.85308
O70589	16	19.2	3.04775	3.0072	3.10701	2.7803	2.77438	2.72982
O70591	6	48.7	1.44909	1.39636	1.36984	1.45373	1.43912	1.4466
O70622	2	7.2	0.28703	0.285609	0.313104	0.21837	0.240772	0.238612
O88186	2	18.1	0.16522	0.200564	0.207157	0.183801	0.158553	0.159753
O88200	2	5.5	0.223093	0.21979	0.218906	0.239892	0.248597	0.246082
O88207	1	1	0.224693	0.242936	0.251531	0.258027	0.211544	0.243191
O88271	4	20.3	0.228829	0.25538	0.243897	0.237243	0.232159	0.23296
O88286	3	2.4	0.187018	0.185045	0.179269	0.157888	0.191566	0.171
O88291	10	22.8	1.35454	1.35264	1.35071	1.47	1.41608	1.47687
O88307	29	15	4.13036	4.27467	4.16604	3.6782	3.74018	3.65831
O88312	1	9.7	0.122639	0.155098	0.134199	0.30963	0.308207	0.311311
O88322	26	23.9	3.42115	3.39197	3.46186	2.2866	2.28465	2.28593
O88327	5	5.2	0.498908	0.438032	0.459666	0.342493	0.306034	0.343521
O88342	30	62	9.01397	9.06438	8.70907	9.39088	9.5034	9.44654
O88343	2	2.2	0.58127	0.584538	0.592786	0.528666	0.520073	0.512934
O88351	11	17.7	1.52865	1.57565	1.5298	1.55843	1.59234	1.59801
O88379	2	1.4	0.547069	0.573585	0.60897	0.627571	0.681986	0.683916
O88384	5	27.2	0.518258	0.518506	0.485491	0.508583	0.570515	0.555122
O88393	9	10.7	0.427987	0.459569	0.404598	0.338834	0.341077	0.341993
O88396	1	4	0.1748	0.187062	0.204629	0.182386	0.187018	0.19669
O88427	1	0.3	0.142808	0.15697	0.124213	0.13342	0.105294	0.130682
O88428	13	26.4	3.34374	3.50401	3.35993	3.32174	3.18079	3.27142
O88441	5	19.8	1.15017	1.15086	1.10463	1.11868	1.11436	1.07057
O88447	15	43.6	5.49803	5.52593	5.53801	5.0078	5.03904	4.95964
O88448	8	29.5	1.00907	1.09231	1.10908	1.15582	1.06016	1.05906
O88454	1	1.8	0.1073	0.103945	0.0973968	0.0627208	0.0631909	0.0607505
O88455	5	13.6	1.65895	1.63746	1.59321	2.0836	2.05861	2.01865
O88456;Q9D7J7	7	39.4	2.40516	2.37206	2.32361	1.91332	1.99588	1.92058
O88487	15	35.1	3.7754	3.78244	3.75185	3.49365	3.49708	3.5393
O88492	14	38.1	2.09162	2.1322	2.09052	1.17626	1.26119	1.25342
O88502	7	14.1	1.16515	1.19714	1.18442	0.961529	0.985198	0.948076
O88512	2	4.7	0.284571	0.307058	0.318241	0.284733	0.285263	0.295628
O88520	1	1.4	0.34091	0.322032	0.323391	0.310858	0.314719	0.313943
O88522	8	20.4	0.743464	0.790581	0.772801	0.737902	0.752477	0.76186
O88531	4	16	0.651367	0.620309	0.616058	0.775103	0.724364	0.743333
O88532	14	18	2.26674	2.32603	2.25267	2.29476	2.25886	2.33325
O88536	2	10.5	0.40003	0.441627	0.439556	0.431654	0.434983	0.438164
O88543	15	48.9	4.21386	4.36861	4.17858	4.42433	4.12892	4.34795
O88544	20	63.5	3.44079	3.45541	3.52246	3.67893	3.64564	3.67648
O88545	12	50.6	2.85723	2.87982	2.87147	3.03647	3.00489	3.03735
O88559	3	5.4	0.193667	0.153651	0.182863	0.154827	0.174979	0.160987
O88561	4	6.9	0.425958	0.450651	0.431878	0.360126	0.368688	0.362662
O88569	24	70.8	8.53408	8.34481	8.22607	8.46056	8.36457	8.16852
O88572;Q91VN0	4	3.1	0.996658	0.973384	0.984193	0.874304	0.885042	0.900283
O88587	9	39.6	2.65453	2.51303	2.6895	2.88193	3.03462	2.96908
O88593	6	41.2	0.621881	0.612663	0.593633	0.609485	0.657216	0.609098
O88597	9	19.6	1.47129	1.5238	1.45973	1.55601	1.46293	1.57594
O88627	1	1.5	0.616211	0.605536	0.567369	0.847024	0.876746	0.874144
O88630	4	19.2	0.892682	0.858592	0.908355	0.849564	0.941029	0.935745
O88643	3	15.6	0.285466	0.278294	0.271635	0.330383	0.32175	0.32382
O88653	6	49.2	0.490778	0.493055	0.500069	0.498857	0.55949	0.512945
O88665	2	4.1	0.296114	0.323992	0.327531	0.305172	0.332613	0.322876
O88667	2	13.6	0.145547	0.165976	0.160143	0.153587	0.170956	0.162804
O88673	5	10.1	0.848156	0.909319	0.912244	0.82053	0.767817	0.79266
O88685	21	56.3	8.91727	9.06313	8.91168	10.2849	10.2429	10.2932
O88696	7	34.6	1.90247	1.7959	1.84632	1.84485	1.85818	1.89238
O88697	2	7.2	0.105348	0.106463	0.107559	0.115213	0.106154	0.117453
O88712	2	16.1	1.10392	1.23685	1.09114	1.23693	1.15919	1.14904
O88735	8	12.6	3.69267	3.54522	3.52095	3.3858	3.45034	3.3696
O88736	3	11.7	0.15416	0.175157	0.182179	0.178049	0.196777	0.184942
O88738	39	10	4.08464	4.11335	4.05702	4.22139	4.26895	4.30576
O88746	7	17.7	0.938224	0.90481	0.948501	0.833716	0.852931	0.825879
O88783;CON__Q28107	9	4.4	0.883073	0.866608	0.85441	0.549208	0.517566	0.530405
O88792	9	41.3	2.71422	2.77311	2.7218	2.0672	2.06971	2.08774
O88796	4	16.4	0.553444	0.501772	0.531866	0.640818	0.606005	0.601251
O88799	1	0.1	0.705921	0.73854	0.691444	0.516973	0.528907	0.536352
O88811	9	25	2.76513	2.87525	2.91714	2.85211	2.89847	2.90713
O88822	1	2.3	0.289274	0.272088	0.283829	0.263961	0.277301	0.283072
O88838	2	9.5	0.0628984	0.0557164	0.0566786	0.0516066	0.060499	0.056956
O88839	6	9.5	0.199421	0.179152	0.180931	0.201627	0.216897	0.194188
O88843	1	8.5	0.167554	0.193193	0.18933	0.156992	0.159407	0.156402
O88844	25	56.5	8.19924	8.10934	7.87981	8.34563	8.3204	8.35143
O88845	9	15.4	1.18294	1.25488	1.22406	1.20923	1.27832	1.20852
O88848	3	20.4	0.261627	0.235371	0.232756	0.211596	0.216724	0.198012
O88851	6	52.2	1.46747	1.47971	1.46964	1.25581	1.31145	1.33662
O88852	1	3.7	0.0208177	0.024479	0.0215512	0.0350284	0.0193822	0.0228422
O88856	2	5.6	0.221225	0.237312	0.247579	0.265485	0.25342	0.27867
O88874	2	4.2	0.210004	0.183072	0.220217	0.193963	0.191095	0.202272
O88876	2	9.3	0.181712	0.162863	0.204071	0.188689	0.185854	0.19053
O88879	13	14.8	1.71481	1.62256	1.74476	1.77728	1.82846	1.89491
O88895	2	6.1	0.64886	0.657189	0.665851	0.683886	0.705802	0.726516
O88939	6	19.2	0.133443	0.152561	0.141086	0.143443	0.14581	0.151363
O88942;Q60591	2	5	0.200657	0.180805	0.194085	0.164838	0.151456	0.176239
O88947	2	7.3	0.346108	0.317147	0.323378	0.285023	0.284833	0.286559
O88952;Q8JZS0;O88951	8	49.7	2.30763	2.27856	2.20575	1.85489	1.86887	1.83744
O88958	8	42.9	1.29832	1.31118	1.25442	1.81388	1.82219	1.82128
O88967	8	15	1.3694	1.41627	1.35937	1.45203	1.39853	1.43799
O88968	8	22.6	0.642712	0.661761	0.599059	0.591616	0.58133	0.608803
O88974	4	3.6	0.703653	0.681926	0.769665	0.719514	0.714814	0.706632
O88983	7	29.2	0.536385	0.514661	0.537699	0.515503	0.545804	0.541728
O88986	3	10.1	0.720544	0.708354	0.673253	0.705057	0.68694	0.706514
O89001	16	12.1	3.37328	3.34087	3.30172	3.24692	3.10606	3.25307
O89013	3	17.6	0.678763	0.731463	0.699222	0.668764	0.711651	0.680552
O89017	5	16.8	1.25528	1.24631	1.28478	2.46474	2.38743	2.46572
O89020	14	23.4	1.68945	1.63101	1.70913	1.8411	1.88612	1.93781
O89023	4	9.6	0.446019	0.402943	0.453588	0.378926	0.49384	0.38532
O89026	1	0.6	0.269458	0.288853	0.273071	0.282779	0.276418	0.269253
O89029	4	9	0.208237	0.223359	0.181301	0.232761	0.240981	0.238966
O89032	5	6.2	0.103641	0.102637	0.111536	0.0663259	0.08894	0.0773307
O89050	7	10.6	0.327605	0.313834	0.327211	0.326827	0.345332	0.351015
O89051	7	35.7	3.12493	2.98128	2.88421	2.78762	2.68855	2.74068
O89053	20	36.2	6.69034	6.48234	6.43332	8.3916	8.49469	8.34671
O89079	6	26.6	1.83126	2.04446	1.83603	2.59152	2.3201	2.41427
O89086	5	36.6	1.25821	0.995491	1.12514	1.39814	1.47833	1.47044
O89090	4	3.7	0.589996	0.540105	0.600571	0.586106	0.570007	0.576682
O89100	2	6.5	0.212773	0.206087	0.206147	0.240509	0.252322	0.222469
O89103	13	29.7	2.7135	2.69664	2.6146	1.91411	1.97445	1.97899
O89110	17	41.9	2.78501	2.85358	2.80404	3.31055	3.34839	3.35721
O89112	9	26.1	2.41524	2.47057	2.38088	2.0695	2.15925	2.10219
O89116	4	19.8	0.604393	0.61384	0.57871	0.572586	0.647905	0.559169
P00184;P00186	9	18.7	5.5992	5.52505	5.42761	4.21982	4.0687	4.3542
P00329	15	36.3	5.6602	5.56532	5.40867	4.54385	4.59753	4.47799
P00375	7	35.3	0.708607	0.732715	0.675072	0.856521	0.846663	0.846236
P00397	2	8.9	0.969201	0.975451	1.00144	1.11862	1.07861	1.06697
P00405	7	35.2	4.20365	4.0863	3.99504	4.22218	4.20329	4.23112
P00493	9	51.4	2.15596	2.16001	2.05181	2.69671	2.63018	2.71967
P00520	3	3.6	0.501731	0.513214	0.531947	0.444483	0.503331	0.470144
P00848	2	8.4	0.100095	0.0961799	0.114158	0.105843	0.106667	0.116303
P00920	13	60	3.58165	3.5915	3.6316	2.43328	2.39185	2.40536
P01027;CON__Q2UVX4	82	53.4	17.2633	16.9483	16.863	26.1705	26.023	25.8455
P01029;CON__P01030;CON__ENSEMBL:ENSBTAP00000007350	41	27	6.66766	6.62513	6.62276	9.1211	8.91966	9.04591
P01592	4	30.2	0.940372	0.992735	0.984945	1.7549	1.75892	1.74528
P01631	2	32.7	0.319607	0.301985	0.26885	0.608517	0.638415	0.606384
P01633	1	6	0.049809	0.0488558	0.0481878	0.261069	0.269691	0.253894
P01635	3	27.8	0.703175	0.65888	0.688935	2.71304	2.85508	2.60208
P01636	2	25.9	0.476268	0.526797	0.475373	1.6857	1.57503	1.61264
P01638;P01637	4	35.7	0.65465	0.691946	0.687116	2.86221	2.80805	2.85444
P01639	2	26.9	0.138534	0.113696	0.124834	0.4045	0.358553	0.416562
P01646;P01645;P01644;P01648;P01647;P04946	2	33.3	0.170819	0.182315	0.197924	0.521957	0.537633	0.563671
P01660	1	26.1	0.0987466	0.110759	0.0980053	0.254664	0.246849	0.247557
P01669;P01667;P01666;P01665	1	38.7	0.0539835	0.072257	0.0742441	0.270354	0.236934	0.230936
P01670;P01671;P01649;P01643;P01668;P01673;P01672;P01664;P01657;P01659	1	50.5	0.347983	0.343694	0.345358	0.988749	0.896383	0.903587
P01674	1	11.1	0.042714	0.021374	0.0426484	0.18512	0.193584	0.206485
P01680	1	8.5	0.241614	0.219965	0.258123	0.385235	0.424138	0.395805
P01747;P01746	2	20	0.382488	0.372927	0.374558	0.955117	0.907604	0.992684
P01749	1	27.4	0.0733496	0.0731338	0.0636181	0.120663	0.146544	0.134511
P01750	1	17.1	0.00664379	0.00538283	0.00595904	0.0378242	0.0375248	0.0407193
P18527;P18528;P18529;P18526;P18525;P01783	1	11.3	0.137722	0.133323	0.125417	0.333886	0.33885	0.322734
P01801;P01800;P01799;P01797;P01796;P01802;P01803;P01798	2	33	0.542038	0.513214	0.55441	1.28248	1.28399	1.2559
P01804	1	18	0.0770264	0.0722007	0.0671998	0.287812	0.269774	0.281909
P01806;P18524;P01812;P01809;P01810;P01808;P01807	1	9.5	0.160165	0.166878	0.173667	0.318376	0.329873	0.327962
P01820;P01819	1	9.6	0.0700549	0.0611936	0.0558732	0.199129	0.211812	0.205918
P01831	4	31.5	0.732362	0.771355	0.776565	1.1508	1.13257	1.14179
P01837	5	48.6	2.73218	2.69113	2.65362	7.32942	7.66145	7.10821
P01843	3	50.5	0.427695	0.419821	0.434575	1.42185	1.37197	1.33857
P01845;P01844	2	33.7	0.184493	0.161517	0.17558	0.881684	0.9732	0.930788
P01864;P01863;P01865	4	17	0.321213	0.363615	0.342617	1.96945	1.98424	1.9292
P01867	12	33.2	1.96771	2.03338	2.07584	4.61771	4.5108	4.51605
P01868;P01869	9	42.3	1.10845	1.19132	1.16315	2.12515	2.06267	1.99009
P01872	19	43	3.21099	3.11129	3.26923	7.7722	7.93064	7.65341
P01878	6	25.6	0.443703	0.453307	0.455068	2.90189	2.90957	2.87007
P01887	3	21.8	1.67769	1.64886	1.57408	2.27214	2.27205	2.25165
P01898	4	29.5	0.917811	0.926666	1.0138	0.945681	1.04148	1.04372
P01899	4	45.3	5.46467	5.48434	5.41902	7.78853	7.42808	7.73307
P01901;P04223;P14428;P14426;P03991;P14432	10	53.9	5.49296	5.74342	5.54272	7.38991	7.43046	7.32712
P01902	1	12.5	0.155849	0.154459	0.162577	0.236348	0.217978	0.229939
P01942	8	51.4	22.0294	21.803	22.0148	13.6366	13.8373	13.5951
P02088;P02089;CON__Q3SX09	10	70.1	17.3994	20.4089	17.9796	10.8813	9.99523	10.5198
P84244;P02301	1	23.5	0.315584	0.303125	0.308688	0.315413	0.29815	0.32703
P02463	7	5.5	1.93631	1.86842	1.92303	1.3486	1.333	1.3365
P02468	71	52.9	17.8363	17.7824	17.3585	13.2132	13.2995	13.2364
P02469	46	30.3	14.2426	14.0888	14.0911	11.805	11.7482	11.8569
P02802	2	21.3	0.241918	0.23455	0.253055	0.82422	0.817715	0.800743
P03888	1	6	0.682404	0.720128	0.682223	0.764033	0.779277	0.806526
P03899	1	13	0.364629	0.33564	0.358048	0.454736	0.451373	0.484966
P03903	1	18.4	0.101152	0.127236	0.142962	0.132126	0.115984	0.11756
P03911	3	6.8	0.102996	0.0941508	0.1018	0.0893479	0.089686	0.0908013
P03930	2	34.3	0.923183	0.92892	0.905783	0.824643	0.823087	0.771654
P03953	5	28.2	0.441327	0.435865	0.470437	0.430982	0.456912	0.486883
P03958	13	37.2	2.40611	2.36129	2.40233	3.06708	2.87161	3.00177
P03975	3	5.7	0.09581	0.105805	0.102515	0.0799177	0.0771637	0.0721973
P03976	1	11.5	0.187752	0.202148	0.174846	0.384479	0.381724	0.404797
P03987	8	22.9	1.20007	1.19238	1.22136	2.33547	2.26107	2.24917
P04071	4	29.9	0.835263	0.816132	0.817275	0.125109	0.140343	0.134506
P04117;P24526;O08716	6	37.9	2.29605	2.30843	2.30141	2.20445	2.11376	2.20061
P04186;CON__Q3KUS7	20	23	5.12743	5.1374	5.12665	8.9608	9.02173	8.85886
P04202	6	17.7	0.891966	0.975764	0.981684	0.815509	0.805121	0.824876
P04230;P01915;P18469	2	28.4	1.40934	1.40957	1.48357	1.859	1.77534	1.83384
P04247	7	55.2	5.77295	5.53451	5.64446	2.8613	3.01403	2.94318
P04441	8	31.2	1.60069	1.41608	1.49266	2.58886	2.77552	2.62196
P04627	7	21.2	1.26967	1.23265	1.24395	1.19919	1.22538	1.24935
P04918	2	16.4	0.0418664	0.0428025	0.0326967	0.266356	0.26448	0.267105
P04919	18	25.4	2.90957	2.94683	2.80718	1.70512	1.62504	1.66521
P04925	2	9.4	0.505169	0.509632	0.528234	0.545512	0.576931	0.577289
P05063	4	32.2	1.01928	1.06075	1.06128	1.58384	1.55945	1.52679
P05064;Q91Y97	22	78.6	6.21344	5.92297	6.11009	6.63683	6.85985	6.64562
P05132	8	41.6	3.38331	3.40224	3.20813	2.88773	2.87048	2.93781
P05201	16	45.5	2.26191	2.26541	2.34368	2.12993	2.05026	2.07399
P05202	25	62.6	12.0425	12.0929	11.725	10.5408	10.3754	10.4071
P05213	0	63.2	17.2824	17.4386	17.0769	16.0289	15.9425	15.9978
P05367;P05366	4	32.8	0.35006	0.3127	0.331696	0.285465	0.275039	0.269814
P05480	10	30.1	1.0043	1.02004	0.989713	0.834079	0.790319	0.838329
P05532	17	20.9	2.61687	2.55279	2.63204	2.15388	2.20288	2.11641
P05555	24	21.4	5.58505	5.53707	5.63737	9.19731	9.29808	9.25655
P05622	12	14	1.51176	1.6022	1.57207	1.72357	1.73594	1.68787
P05977	4	47.3	0.426268	0.419658	0.44894	0.266967	0.253229	0.241303
P06151;P00342	17	42.5	6.74645	6.74411	6.45716	8.64445	8.44276	8.48596
P06240	1	2.6	0.137072	0.144094	0.154027	0.190092	0.167094	0.168238
P06327	2	18.8	0.0750925	0.0664203	0.0791745	0.238719	0.237991	0.245008
P06330;P01757;P01756;P06328;P06329;P03980	4	58.5	0.40915	0.440268	0.434136	1.34152	1.36021	1.3899
P06339	4	24.9	0.658171	0.652931	0.667294	0.885434	0.899367	0.902171
P06537	9	13.7	0.943775	0.932678	0.951637	0.884769	0.817775	0.878511
P06683	13	29.9	0.678047	0.673472	0.656693	0.800629	0.767339	0.77071
P06684;CON__Q1A7A4	45	31.3	8.85221	8.86335	8.81759	15.3285	15.1671	14.8507
P06728	20	53.2	5.93088	5.94232	5.84023	6.38156	6.45756	6.36712
P06745;CON__Q3ZBD7	21	45.9	6.2206	6.02818	5.9485	5.99734	6.2021	5.86819
P06795;P21440	2	15.9	0.0448114	0.0355336	0.0389813	0.0521002	0.0524048	0.0562497
P06797;Q9JI81	7	23.1	1.47887	1.40093	1.44254	2.15056	2.21762	2.17306
P06800	28	21.8	5.50328	5.5087	5.45038	8.07585	8.12463	7.99327
P06801	23	46.3	6.49397	6.43349	6.40823	9.20034	9.10529	8.97038
P06802	6	7.8	0.374854	0.384112	0.396945	0.396576	0.398102	0.437226
P06837	2	12.3	0.107407	0.125413	0.112125	0.115594	0.102471	0.0942766
P06869	9	29.1	1.26507	1.24011	1.25643	0.913199	0.988003	0.974805
P06909	35	37.9	7.17918	7.01841	7.1114	7.89681	7.81724	7.78912
P07091	5	40.6	3.73863	3.69796	3.52108	5.61003	5.69822	5.58951
P07214	10	41.4	1.97708	1.93249	1.98551	1.82059	1.85914	1.78806
P07309	6	46.9	2.71941	2.64848	2.66209	3.11892	3.13907	3.10703
P07310	19	65.1	7.33079	6.99587	6.8423	3.51325	3.38916	3.52738
P07356;REV__Q8BND4	31	70.5	15.9204	15.7935	15.4573	14.9105	14.7732	14.7233
P07628	4	27.2	1.18873	1.22739	1.19859	0.272254	0.29775	0.296483
P07724;CON__P02768-1	63	79.9	38.6481	38.8565	38.2167	42.875	42.0401	42.1047
P07742	13	19.4	1.94748	2.0858	2.09259	2.33481	2.30936	2.35237
P07758;Q00896	5	39.7	1.14337	1.09782	1.1274	1.28617	1.25063	1.26328
P07759;P29621;Q80X76	7	33.7	3.83168	3.7252	3.76596	3.80365	3.90677	3.86223
P07901	24	47.7	10.9329	10.8611	10.7822	12.0536	12.0741	11.9147
P07903	1	3.7	0.211006	0.219821	0.216152	0.198409	0.192306	0.21717
P08003	33	47	10.4584	10.382	10.1524	15.0702	14.8138	14.7693
P08030	7	37.8	0.708547	0.699712	0.714465	0.977135	0.9313	0.950437
P08032;REV__Q6P6L0	66	33.4	14.6872	14.7445	14.6826	9.13683	9.07425	9.14208
P08071	49	71.4	16.5453	16.3696	16.2113	21.0023	20.9383	20.8166
P08074	15	80.3	28.3013	27.2176	27.4363	16.3301	16.3758	16.1565
P08101	2	13.6	1.02996	1.03457	1.01468	2.13622	2.14152	2.13742
P08103	14	35.3	3.19088	3.37049	3.21591	3.27746	3.32225	3.33207
P08113	40	50	16.3853	16.2012	16.1561	23.1097	23.2977	22.8794
P08121	4	4.7	1.08231	1.04096	1.08531	1.69096	1.7375	1.68386
P08122	13	12.7	3.52561	3.42792	3.29356	2.40195	2.36678	2.38665
P08207	6	54.6	2.73457	2.62206	2.61015	2.33892	2.42151	2.32387
P08226	15	45.7	3.47028	3.45009	3.45954	4.19151	4.26662	4.14108
P08228	13	63	7.54865	7.50501	7.64898	6.84793	6.63424	6.60196
P08249	19	62.1	5.00585	5.19119	5.001	4.84237	4.55963	4.7929
P08556	1	34.4	0.0999881	0.108448	0.111573	0.0904307	0.096956	0.0842105
P08607	6	17.7	1.02322	1.00733	1.03845	0.936063	1.02775	1.01351
P08752	9	57.2	6.86642	7.38164	6.98156	5.99044	5.93852	6.03198
P08775	34	19	4.01671	3.99023	4.03287	4.05172	4.22884	4.14338
P08905	4	64.9	1.77426	1.75407	1.7898	2.79222	2.7905	2.8362
P09055	34	36.1	6.80852	6.82803	6.71058	5.32585	5.22938	5.20168
P09103	29	53.4	13.6809	13.3511	13.1633	17.2629	17.3785	17.1708
P09242	4	8.8	0.19045	0.200845	0.182907	0.194163	0.205091	0.199793
P09405	31	37.3	9.12558	8.93662	8.85021	9.97097	10.1898	9.88966
P09411;P09041	31	75.8	11.3131	11.0089	10.8525	11.3701	11.2361	11.2479
P09470;D0G895	48	44.1	15.2799	14.8084	14.8112	10.9624	11.0427	10.9299
P09528	14	72	2.47296	2.32465	2.40396	5.44459	5.59807	5.35013
P09541	13	86.5	3.27456	3.13289	3.13261	1.78291	1.74675	1.70356
P09542	9	76.5	3.13889	3.22219	3.16761	1.968	2.02256	1.98602
P09581	5	5.4	0.521374	0.512105	0.539575	0.581267	0.577761	0.583851
P09602	1	10	0.256554	0.212137	0.218279	0.284225	0.290253	0.327868
P09671	11	54.5	2.40122	2.35095	2.32832	3.69199	3.16671	3.10609
P09803;P10287	27	40.6	6.90402	6.79108	6.94079	6.26119	6.38534	6.23495
P09813	2	18.6	0.203187	0.205893	0.197591	0.104198	0.123881	0.10003
P09925	6	21.9	1.01104	1.01841	1.02923	0.970905	0.974991	0.982476
P09926	1	8.6	0.273433	0.298134	0.27511	0.239929	0.26026	0.277944
P0C0A3	3	19.5	1.12952	1.19815	1.12746	1.03793	1.03557	0.989615
P0C605	17	31.4	5.42754	5.51353	5.4305	4.43104	4.37496	4.29236
P0C6F1	2	0.7	0.072908	0.070635	0.0584055	0.0741895	0.079199	0.0775431
P0C7L0	3	6.8	0.129909	0.119902	0.116315	0.0770203	0.0746031	0.0812721
P0C7N9	1	12.2	0.0980781	0.104352	0.106555	0.0962013	0.106118	0.0968787
P0C7W3;Q8R1J9	1	4.3	1.63459	1.61648	1.58198	1.67288	1.73541	1.74888
P0C872	3	10.4	0.212988	0.208423	0.208876	0.213265	0.229897	0.214438
P0CW02	2	31.3	0.374591	0.409193	0.412232	0.33792	0.30958	0.330021
P0CW03	3	31.3	0.717739	0.694952	0.700226	1.01107	0.99236	1.00885
P0DN34	1	19.3	0.0866778	0.0815882	0.0890541	0.110791	0.0976244	0.0866769
P0DN91;P0DN90;P0DN89	2	17.9	0.032748	0.0489235	0.0401788	0.0433608	0.0521881	0.0396719
P0DOV1	1	47.8	1.23332	1.30142	1.29808	2.72417	2.89614	2.80995
P0DOV2	10	35.7	1.47457	1.48259	1.52497	3.43903	3.37931	3.41604
P0DP28;P0DP27;P0DP26;Q9D6P8;P20801	13	71.8	18.4613	17.986	17.8685	16.7663	16.753	16.4173
P10078;Q8R1D1;Q02525;P10076	1	2.4	0.0550788	0.0528895	0.0558707	0.0569181	0.0455133	0.054584
P10107	26	74	9.69201	9.99562	9.67382	11.7584	11.8014	11.635
P10126	13	44.2	12.6937	12.2332	11.804	12.7976	13.4833	13.0352
P10404;P11370	4	8.3	0.739107	0.814942	0.77575	1.01784	0.951653	1.0246
P10493	45	43.9	9.3697	9.34181	9.39656	6.65618	6.6414	6.6173
P10518	10	30	2.36344	2.35333	2.35328	2.43588	2.35204	2.28115
P10605	12	41.6	3.70479	3.72983	3.82474	6.43419	6.2027	6.24085
P10630	7	45.2	1.88642	1.85909	1.84205	1.82059	1.72789	1.75071
P10637	16	26.7	3.63101	3.49292	3.59466	2.48827	2.5422	2.5213
P10639	7	51.4	2.49427	2.33805	2.3115	2.86342	2.89597	2.75153
P10649	12	75.2	24.1554	23.8014	23.1163	15.2819	15.2674	15.341
P10711;Q9QVN7	11	37.9	3.0505	3.07521	3.07207	3.08444	3.15053	3.12881
P10810	8	26.5	0.747045	0.779559	0.784531	2.1857	2.27271	2.23135
P10833	10	59.2	3.31342	3.39279	3.22613	2.4452	2.41703	2.46802
P10852	12	23.8	2.82727	2.8182	2.69991	3.30504	3.30309	3.24557
Q8CGP2;Q8CGP1;Q6ZWY9;Q64525;Q64478;Q64475;P10854;P10853;P70696	4	52.4	6.47786	6.24944	6.23642	6.74208	6.76555	6.66745
P10922	3	16.5	0.612331	0.617109	0.611567	0.45317	0.447899	0.43542
P11031	5	44.1	1.14611	1.12901	1.12056	1.14451	1.17673	1.07936
P11032	3	13.5	0.529014	0.546875	0.550282	0.368891	0.359025	0.336069
P11087;CON__Q862S4	17	14	2.62385	2.75495	2.78478	2.45113	2.41757	2.4905
P11103	16	20.1	2.4544	2.48428	2.52051	2.7102	2.70765	2.80027
P11152	8	20.7	1.23135	1.27317	1.21515	1.73645	1.66695	1.68274
P11214	8	16.3	1.24651	1.22733	1.21478	1.12043	1.09508	1.15406
P11247	23	38.6	6.05945	6.21562	5.9968	8.98984	8.73523	8.77036
P11276	73	39.5	14.5601	14.3349	14.48	22.3706	22.2514	22.3572
P11352	12	73.6	2.43894	2.19408	2.38797	2.30831	2.34064	2.35674
P11404	5	30.8	1.4245	1.26728	1.33239	0.775587	0.826012	0.775549
P11438	3	7.4	0.199081	0.194871	0.155746	0.167796	0.17178	0.179295
P11440	1	11.8	0.124555	0.142735	0.122155	0.118056	0.139322	0.129101
P11499	32	55	20.1701	20.186	19.9937	22.9101	22.3678	22.5065
P11531;Q05AA6	48	14.7	7.70383	7.73359	7.76691	6.18135	6.18181	6.18598
P11589	1	56.7	0.418461	0.439548	0.385679	0.304113	0.295076	0.29112
P11610;P11609	3	6.5	0.693148	0.717623	0.72676	0.577268	0.559544	0.568982
P11627	3	2.5	0.235341	0.257515	0.242623	0.209581	0.223612	0.236004
P11672	7	30.5	0.777546	0.71136	0.777004	1.04561	1.07616	1.04054
P11688	13	14.9	2.03898	2.01159	2.09415	2.25587	2.30118	2.28741
P11835	37	54.7	8.27325	8.23146	8.40798	14.5094	14.7207	14.4908
P11859	3	7.1	0.447971	0.449749	0.467444	0.500871	0.518431	0.505363
P11881	38	19.6	10.7706	10.6507	10.7747	9.8149	9.75349	9.82063
P11911	5	30.9	0.213227	0.232647	0.233327	0.242699	0.256697	0.250177
P11928;Q8VI95;Q924S2	8	26.2	1.15686	1.25144	1.20361	2.96715	3.05235	2.92152
P11930	2	10.1	0.283556	0.305041	0.311605	0.301893	0.283049	0.302413
P11983	23	50	6.28328	6.35897	6.21817	6.41423	6.49696	6.3984
P12023	14	22.1	2.91089	2.87181	2.83986	2.55347	2.68921	2.51074
P12246	4	19.6	0.423887	0.416759	0.425831	0.440467	0.469733	0.462468
P12265	15	29.5	4.30399	4.5129	4.39261	7.76676	7.33676	7.77909
P12367	17	51.9	7.94198	7.77054	7.79639	6.04585	6.11197	6.05381
P12382	21	36.8	5.33192	5.30386	5.36815	5.51428	5.57413	5.5439
P12399	4	44.5	1.35305	1.27017	1.28924	0.945137	0.913095	0.950732
P12400	1	29.2	0.200877	0.221837	0.202528	0.161922	0.164916	0.194111
P12710	4	31.5	1.23523	1.28401	1.26477	0.68812	0.685866	0.722504
P12787	6	48.6	0.706936	0.761085	0.773993	0.813997	0.73857	0.792896
P12791	12	35.8	6.65572	6.3884	6.52553	4.87261	4.92963	4.83219
P12813	1	1.3	0.162302	0.159112	0.157502	0.137219	0.155288	0.147569
P12815	8	51.3	1.02113	0.929484	1.00151	0.862691	0.885639	0.849481
P12849	3	12.6	0.598126	0.583674	0.601242	0.65219	0.655664	0.648395
P12970	14	44	1.88313	1.82891	1.82054	2.21516	2.19774	2.18521
P13020	17	45	12.3517	11.6339	11.7708	10.7192	10.6643	10.7139
P13379	2	4.9	0.135389	0.139247	0.14862	0.231327	0.222263	0.220427
P13405	2	2.1	0.168652	0.167673	0.165387	0.222078	0.180196	0.210715
P13439	11	23.5	1.37806	1.40612	1.32085	1.73996	1.66283	1.73035
P13504	2	3.5	0.423767	0.435208	0.486294	0.472393	0.514528	0.538128
P13595	4	3.9	0.632327	0.607227	0.623554	0.448046	0.483276	0.50026
P13597	16	30.7	5.12678	5.33974	5.14848	4.76724	4.59383	4.61689
P13634	9	44.8	1.52907	1.46374	1.50508	0.810731	0.87603	0.850307
P13707	18	51.6	3.59705	3.62857	3.5828	4.89421	4.91286	4.96578
P13745;P10648	5	32.7	0.217781	0.242435	0.245791	0.12794	0.124991	0.139055
P13808;P16283	14	11.5	2.01265	1.99618	2.09892	2.03079	2.01456	2.07712
P13864	19	14	0.946043	1.00138	0.963304	1.17015	1.15149	1.16875
P14069	3	24.7	5.69118	5.73854	5.70393	5.37848	5.52226	5.59641
P14094	11	34.2	3.47977	3.48629	3.29074	3.83474	3.93631	3.82393
P14115	6	35.1	1.15596	1.1865	1.17244	1.33487	1.31777	1.33284
P14131	10	59.6	1.85401	1.85415	1.83584	2.18697	2.31085	2.2202
P14148	17	50.4	2.89053	2.85258	2.8179	3.41066	3.45923	3.42843
P14152	17	47.9	6.92969	6.9489	6.51926	6.39124	6.06005	6.34529
P14206	11	44.4	1.35132	1.36417	1.32016	1.69054	1.65053	1.61948
P14211	25	59.4	9.88361	9.5992	9.38276	13.6003	13.623	13.4966
P14234	7	15.1	0.974334	0.952029	1.00728	1.20173	1.21099	1.26198
P14404	2	2.8	0.893637	0.909444	0.901204	0.77232	0.888564	0.899929
P14429;P14431	5	36.5	0.988659	1.02161	1.05181	1.37128	1.27629	1.35497
P14430	3	32.5	0.367375	0.358611	0.378083	0.503641	0.504453	0.520327
P14438;P14434;P14437;P14436;P14435;P23150;P04228;P01910;P04227	4	22.9	2.18043	2.18318	2.1634	4.95094	4.78847	4.88164
P14483;P06346;P06344;P06345;P06343;P01921	7	50.6	1.92187	2.10765	2.0589	3.73633	3.79366	3.79992
P14576	17	37.1	4.30178	4.28332	4.2755	4.60477	4.61555	4.56667
P14602	16	63.2	4.77844	4.35859	4.52283	3.59745	3.65119	3.70109
P14685	23	46	7.23409	6.89191	7.05369	7.70385	7.96228	7.69058
P14733	40	67.7	14.1142	14.3067	13.9292	13.7303	13.4284	13.5113
P14824	48	66	19.9063	19.1527	19.0698	17.7613	18.0763	17.8151
P14847	1	5.3	0.197242	0.182296	0.1708	0.222877	0.256357	0.222752
P14869	10	42.3	1.76561	1.74061	1.73585	1.97272	2.12701	2.02018
P14873	26	12.6	5.84959	5.97238	5.86783	5.82482	5.93011	5.83036
P14901	9	49.5	0.633341	0.645792	0.690252	1.14372	1.12164	1.14008
P15105	15	46.1	4.05808	4.2619	4.00119	4.08608	3.89483	3.91002
P15208;Q9WTL4	10	8.9	1.56207	1.60941	1.67338	1.45246	1.4929	1.4351
P15209	3	4	0.201719	0.213652	0.187455	0.158142	0.147827	0.145392
P15261	4	5.7	0.699117	0.714178	0.700163	0.67203	0.606243	0.650047
P15306	9	20.3	0.979109	0.905937	0.936959	0.666949	0.660081	0.685981
P15307	6	11.6	0.747105	0.713803	0.724752	0.888822	0.919064	0.881343
P15327	10	42.1	3.97839	4.00495	3.82349	2.37878	2.38504	2.42147
P15331	8	20	0.394915	0.353933	0.391325	0.254234	0.270276	0.256142
P15375	1	2.9	0.0501701	0.0515869	0.0488916	0.0553871	0.0557819	0.0652348
P15379	8	10.3	0.565692	0.572295	0.604178	0.89481	0.840038	0.856561
P15508	70	43.9	13.1616	13.2239	13.2411	8.59001	8.60929	8.76623
P15530	1	6.1	0.0863495	0.0826966	0.0816146	0.0872248	0.0946699	0.0855617
P15532	5	67.1	1.12672	1.18825	1.14277	1.27202	1.32512	1.35042
P15533	2	4.6	0.0834189	0.0957791	0.0981495	0.154633	0.143918	0.163276
P15626	13	89.4	11.5698	11.1698	11.1354	8.28575	8.34905	8.22811
P15864;Q07133	1	29.7	2.93548	2.76697	2.9559	2.24667	2.46753	2.32741
P15920	6	10.2	0.569667	0.550157	0.571729	0.587648	0.58506	0.569784
P15945	1	3.4	0.384404	0.351346	0.39066	0.109061	0.105545	0.117011
P15946;Q61759;P15947	4	21.5	0.0425051	0.0434513	0.055579	0.0186535	0.0182822	0.0212066
P15949	6	31.8	1.0416	0.987725	0.988521	0.297042	0.307855	0.295988
P16015	11	60	3.66635	3.70541	3.62502	1.78133	1.70658	1.77555
P16045	10	71.9	2.47075	2.51516	2.43018	3.11499	3.05336	3.01263
P16054	11	19.5	2.33556	2.27637	2.38552	1.7079	1.72007	1.6671
P16056;Q62270;Q922K9	4	4.1	0.395291	0.370215	0.412232	0.448155	0.427373	0.431195
P16092	2	5.6	0.156828	0.162419	0.170963	0.153587	0.157533	0.161901
P16110	10	28	2.63149	2.71587	2.51807	3.75181	3.58458	3.61057
P16125	12	39.5	7.56476	7.15431	7.3667	5.91175	6.15017	5.86653
P16254	2	18.2	0.355121	0.329046	0.346211	0.426579	0.402435	0.412084
P16294	4	9.1	1.45022	1.50013	1.47071	1.39687	1.45368	1.38901
P16330	11	25.5	1.75463	1.94364	1.77186	1.76143	1.54542	1.67984
P16332	18	30.3	3.38564	3.44307	3.41243	2.78738	2.76537	2.69401
P16406	36	40	14.4861	14.0706	13.8602	10.0079	9.94748	9.96342
P16460	14	32.3	4.33652	4.36529	4.3312	6.65739	6.70526	6.53115
P16546;REV__Q6NZJ6	176	72.9	58.1909	57.2407	56.0657	43.6868	43.8122	43.0824
P16675	8	23.4	1.25403	1.32114	1.25116	2.00859	2.02901	2.02643
P16858;Q64467	17	53.2	4.18055	4.06106	4.02271	4.85271	4.86696	4.83862
P16879	9	14.2	0.411717	0.380674	0.427324	0.429845	0.457485	0.457924
P17012;P23607;A2ANX9;P20662;P10925	5	6.5	0.225606	0.229522	0.238828	0.256121	0.23623	0.248159
P17047	5	10.4	1.2674	1.22395	1.16397	1.29573	1.29933	1.2746
P17141;Q80W31	7	13.5	0.521493	0.472933	0.456235	0.442124	0.466235	0.482045
P17156	19	53.9	8.89041	8.89404	8.53218	8.38677	8.26967	8.35615
P17182	15	51.4	4.99534	4.94176	4.83446	5.92058	6.09825	5.93462
P17225	8	31.9	0.785544	0.787262	0.77437	0.735725	0.761669	0.756136
P17426	28	43	10.4674	10.4822	10.3086	9.5052	9.64188	9.62945
P17427	27	43.9	9.31957	9.313	9.07101	8.32749	8.18193	8.32429
P17439	12	30.1	2.47875	2.27787	2.41124	3.41562	3.86415	3.54295
P17563;Q63836	31	80.9	11.3263	11.1022	11.1159	8.86281	8.82774	8.94324
P17665	2	28.6	0.631849	0.749812	0.594493	0.738144	0.612391	0.666627
P17710	33	39.3	7.4436	7.31901	7.3642	7.08928	7.22932	7.08048
P17742	13	76.8	7.02996	6.91633	6.87116	7.08626	7.1756	7.18433
P17751	15	51.8	6.4498	6.3646	6.02653	6.93504	7.0419	6.95303
P17809	4	7.5	0.367381	0.422439	0.389424	0.473058	0.450286	0.437916
Q61696;P17879	14	49.8	6.32028	6.03081	6.21647	6.11904	6.54769	6.27626
P17897	2	42.6	0.115035	0.143731	0.128541	0.111578	0.136946	0.135302
P17918	12	52.9	1.7474	1.82002	1.82261	2.60821	2.62785	2.5888
P18052	15	23.8	2.49403	2.65763	2.55376	2.35186	2.36272	2.3401
P18181	5	25.4	1.4384	1.50395	1.44963	1.87291	1.801	1.8067
P18242	13	38	3.51588	3.52818	3.51091	8.53496	8.43739	8.49422
P18293	14	18.4	3.12475	3.07315	3.21428	2.44713	2.55796	2.61848
P18406	3	8.2	0.946281	0.902117	0.96757	0.762098	0.838307	0.786169
P18531	1	13.8	0.0903605	0.0776866	0.0797579	0.612388	0.631372	0.615176
P18572	8	21.1	1.28119	1.34024	1.31307	1.38906	1.42617	1.42276
P18653;Q9WUT3	16	41.2	3.36743	3.53112	3.35403	2.99081	2.78829	2.87715
P18654;Q7TPS0	17	41.5	4.77689	4.93625	4.95873	4.74716	4.82512	4.7962
P18760	14	69.3	8.28459	7.90581	7.80141	8.69284	8.94115	8.63111
P18762	3	8.6	0.268801	0.29767	0.327036	0.273391	0.274609	0.283786
P18826	2	1.3	0.160606	0.193712	0.184124	0.160459	0.193673	0.193881
P18828	1	3.9	0.111526	0.123829	0.104027	0.115394	0.124066	0.115683
P18872	11	38.4	4.84768	4.87901	4.84996	2.69834	2.71362	2.75047
P19096	98	46.6	23.5436	23.3893	23.4243	33.3928	33.4093	33.0204
P19123	7	43.5	3.42778	3.3879	3.32148	1.69175	1.75098	1.7379
P19157;P46425	14	65.2	2.22275	1.88439	2.05162	1.844	2.00466	1.94843
P19221;CON__P00735	18	29.6	6.33699	6.25764	6.34927	6.41544	6.45338	6.40548
P19253	7	34	2.23218	2.19201	2.16817	2.59781	2.58535	2.58857
P19258	3	15.9	0.167339	0.178889	0.172024	0.14279	0.15237	0.157287
P19324	19	50.8	6.38355	6.47796	6.22168	8.21558	8.30309	8.20628
P19426	7	23.5	1.93142	1.87794	1.88904	1.88477	1.88277	1.90341
P19437	3	11	0.955294	0.99856	1.01418	1.03581	1.11	1.03764
P19536	6	38.3	0.645159	0.592854	0.59113	0.582361	0.566706	0.572894
P19783	10	53.3	2.09771	2.36003	2.25618	2.05281	2.0881	2.13795
P19788	1	10.6	0.179587	0.185333	0.202384	0.212993	0.236523	0.217442
P19973	14	57.9	3.81598	3.70353	3.68134	4.62188	4.64092	4.61382
P20029	34	56.3	12.4466	12.5031	12.0305	17.0524	16.9136	16.7058
P20060	14	30.4	2.0271	2.09688	2.05307	3.41997	3.41345	3.38063
P20108	9	40.9	2.02662	1.98923	1.97384	2.00218	1.95613	1.92819
P20152;P03995;P46660;P08553;P19246	35	75.1	12.597	12.4969	12.5925	12.4885	12.5278	12.3979
P20352	6	28.6	1.08285	1.16903	1.11291	0.910477	0.908798	0.896389
P20357	1	0.5	0.276931	0.288715	0.274087	0.310356	0.323009	0.317324
P20444	11	32	9.04918	8.87776	8.44812	5.3221	5.23183	5.3378
P20491	2	23.3	0.205658	0.200607	0.183716	0.323397	0.359001	0.329596
P20722	2	3.7	0.258792	0.281075	0.264484	0.20796	0.212552	0.227537
P20852;P15392;P56593	10	21.5	1.5983	1.59043	1.6592	0.927897	1	0.960231
P20918;CON__P06868	36	53.2	7.50388	7.26891	7.33534	8.71945	8.76447	8.61105
P21107	11	55.1	6.04333	6.09889	5.83628	5.18128	5.05993	5.14379
P21126	4	33.1	0.987883	0.982402	0.989023	0.934491	0.952429	0.961529
P21180	4	5.8	0.12015	0.136398	0.134312	0.174897	0.174567	0.169873
P21271	30	22.5	8.02196	8.08492	8.1439	7.48125	7.45971	7.28464
P21278	10	42.6	2.57371	2.53826	2.56586	1.99304	2.05038	2.059
P21279	11	45.4	6.14122	5.94902	5.966	4.63483	4.60696	4.59045
P21300	7	26.9	0.607318	0.645666	0.599103	0.645294	0.635311	0.607859
P21447	17	29.4	5.84911	5.90769	5.83365	5.78696	5.74878	5.83573
P21460	6	44.3	1.30202	1.24843	1.28014	1.52946	1.54769	1.52502
P21550	10	35.7	3.88898	3.61041	3.83591	2.19465	2.4877	2.25165
P21570	1	6.9	0.214325	0.192059	0.20037	0.241278	0.230482	0.2288
P21614;CON__Q3MHN5;CON__ENSEMBL:ENSBTAP00000018229	31	65.3	8.21296	8.0868	7.92372	9.82095	9.9803	9.85013
P21619	33	62.6	11.7817	11.7867	11.7344	10.3466	10.7198	10.416
P21803	2	3.9	0.809717	0.834106	0.840547	0.83668	0.770682	0.797144
P21841	6	42	1.60559	1.47739	1.55714	1.72296	1.70455	1.69489
P21956	12	30.2	1.7868	1.78163	1.74827	1.98143	1.92473	1.89149
P21958	14	20.6	3.1374	3.10978	3.19721	5.01573	5.00991	4.88618
P21981	30	49	11.7285	11.2826	11.1611	8.44302	8.6833	8.28888
P21995	8	22.1	1.80124	1.79208	1.83867	1.57936	1.57091	1.54732
P22315	12	32.9	3.20019	3.12218	3.1565	3.04107	3.09263	2.99752
P22366	3	9.5	0.437108	0.409112	0.453067	0.498306	0.497738	0.466191
P22437;Q05769	17	32.7	2.90205	2.92779	2.84945	4.03218	4.07789	4.09954
P22599	4	36.8	1.18223	1.08611	1.09792	1.2405	1.18605	1.23124
P22682	8	13.8	3.4008	3.37588	3.27575	3.69308	3.48973	3.59806
P22892	22	30.5	4.29832	4.25914	4.12683	4.37092	4.38248	4.36689
P22907	9	23.3	1.96837	1.88734	1.90396	2.14197	2.11364	2.11996
P23116	68	43.9	14.1512	14.1521	14.0026	15.9545	16.0481	16.0402
P23198	6	42.6	2.90796	2.83849	2.8445	2.85985	3.01409	2.87822
P23242	3	8.4	0.452268	0.438471	0.436313	0.472115	0.431849	0.454443
P23249	12	12.3	0.473266	0.506826	0.533779	0.555765	0.532691	0.52071
P23298	6	13.9	0.394198	0.40883	0.469577	0.356448	0.373171	0.350797
P23475	8	14.3	0.649218	0.684118	0.671622	0.839523	0.815745	0.807411
P23492	12	54.7	3.51546	3.47326	3.60682	4.21963	4.33377	4.25749
P23506	8	42.7	2.61454	2.6136	2.56135	2.25569	2.22269	2.27508
P23591	10	39.3	1.16199	1.22238	1.17846	1.44108	1.49272	1.42872
P23611	1	1.7	0.0648442	0.0547201	0.0611968	0.0927595	0.100215	0.102915
P23708	1	5.5	0.317023	0.339817	0.328284	0.335967	0.297565	0.318645
P23780	11	18.7	1.33323	1.27129	1.28296	1.75085	1.75272	1.66621
P23927	7	48.6	1.80996	1.80668	1.79494	1.00581	1.02047	1.06431
P23950	3	9.8	0.456798	0.457058	0.457559	0.509666	0.503426	0.508054
P23953	13	36.5	3.77152	3.73566	3.7474	4.20318	4.15143	4.16421
P24063	14	13.9	2.31515	2.34375	2.41369	2.7751	2.82422	2.91332
P24270	29	64.7	11.0374	11.054	10.8067	8.20893	8.2064	8.22634
P24369	11	48.6	2.57401	2.47138	2.48024	2.89904	3.02578	2.89226
P24452	8	33.8	1.5678	1.5516	1.54297	2.94036	2.99475	3.02537
P24472	7	45	2.50812	2.5769	2.52076	2.19411	2.19649	2.13364
P24527	32	60.4	10.8052	10.8097	10.5382	11.6834	11.5405	11.3506
P24547	12	30.2	2.24979	2.23985	2.20129	2.32035	2.3617	2.25
P24549	16	55.7	17.7104	17.6321	17.4232	11.7167	11.7435	11.7931
P24638	5	9.7	0.974096	0.974011	0.967068	1.44447	1.42581	1.47581
P24668	10	36.7	2.99654	2.99167	2.93859	3.45923	3.52411	3.31131
P24788	7	9.9	0.947893	0.952593	0.95722	0.879325	0.949206	0.943415
P25085	5	34.3	0.525689	0.531845	0.525988	1.79567	1.79229	1.81095
P25118	2	4.8	0.285902	0.300125	0.301581	0.273125	0.293034	0.308373
P25206	12	17.7	1.21344	1.22977	1.1794	1.78635	1.72526	1.75012
P25322	1	5.1	0.0565346	0.0665143	0.0786727	0.0683765	0.0629581	0.0625207
P25425;P31362;Q00196	2	4.4	0.455688	0.470673	0.478905	0.3955	0.450806	0.404974
P25444	18	55.3	6.1645	6.0005	6.03877	7.59134	7.56775	7.70769
P25446	3	11.3	1.49684	1.51772	1.47133	1.57688	1.5108	1.62704
P25785	5	21.4	0.533461	0.532265	0.516811	0.618558	0.631193	0.628924
P25799	18	25	2.73463	2.63389	2.69609	2.90957	2.9381	2.85833
P25911	21	48.4	9.03665	8.5997	8.68461	6.46806	6.7172	6.54473
P25976	8	11.8	1.07479	1.04321	1.08456	1.09739	1.05539	1.12562
P26011	8	11.8	0.9122	0.927543	0.931878	1.17651	1.15238	1.18757
P26039	122	63.8	42.0473	41.9827	41.1178	31.2092	31.1866	31.3305
P26040	28	52.6	8.36159	8.27593	8.29821	7.72441	7.46866	7.62096
P26041	39	70.2	17.3791	17.1368	17.0694	13.2609	13.3676	13.2057
P26043	22	47.3	3.83479	3.64698	3.57822	2.93739	2.95995	2.86134
P26231;REV__Q9JMB1;Q65CL1	30	50.6	15.3981	15.0507	15.0677	11.6489	11.9201	11.697
P26262	11	19.4	2.16748	2.20691	2.14609	2.1332	2.18199	2.16704
P26369	10	37.9	2.04071	2.04603	1.99417	1.92711	1.98323	1.93285
P26443	27	50.7	5.74245	5.85233	5.88032	5.23675	5.29187	5.44218
P26450;Q64143	15	21.8	1.11555	1.11573	1.11881	1.10489	1.10278	1.09181
P26516	8	36.4	2.0459	2.07365	2.04127	2.28787	2.29336	2.25897
P26618	16	14.8	3.41656	3.53075	3.42943	2.94955	2.96168	3.0734
P26638	15	36.9	4.51892	4.59945	4.64917	4.91108	4.9267	4.903
P26645	5	21.7	0.897756	0.915268	0.877493	0.667554	0.655545	0.657305
P26883	6	41.7	1.43912	1.74399	1.64622	1.32773	1.38582	1.36659
P26928	1	3.2	0.124442	0.127499	0.127525	0.130414	0.116193	0.120262
P26952	2	5.1	0.149164	0.149512	0.134745	0.210507	0.218628	0.214775
P27005	6	71.9	1.3506	1.3311	1.30072	3.76367	3.76626	3.71501
P27046	32	34.7	6.35908	6.34081	6.42893	8.61723	8.70001	8.56797
P27048;P63163	5	19	2.83568	2.88684	2.73203	3.11239	3.1023	3.05493
P27090	2	4.1	0.336332	0.390863	0.359691	0.416223	0.375671	0.395887
P27512	5	21.5	0.794676	0.81488	0.784092	0.78593	0.757013	0.794666
P27546	34	38.9	9.21153	9.25852	9.09422	7.99722	8.04465	8.06939
P27573	3	10.5	0.0787692	0.0806488	0.0738301	0.0527426	0.0449546	0.0495533
P27600	4	11.3	0.315787	0.326973	0.301079	0.282779	0.262075	0.276935
P27601	18	56.8	3.25272	3.23196	3.25969	2.69496	2.66939	2.65312
P27612	28	39.3	7.34272	7.42673	7.42002	8.14541	7.96825	8.1815
P27641	8	17.1	1.73141	1.81883	1.73949	2.25067	2.20347	2.21218
P27659	15	39	3.00949	2.99436	2.89449	3.41459	3.49367	3.41238
P27661	5	33.6	0.353575	0.299261	0.339744	0.326373	0.330118	0.306077
P27773	39	65.1	12.7701	13.2365	12.5944	16.6707	16.4188	16.4533
P27784	3	11.2	0.103247	0.129127	0.112734	0.359714	0.321762	0.340642
P27808	10	28.9	1.27916	1.29165	1.2649	1.5747	1.57986	1.50903
P27870	10	13.7	2.33986	2.3641	2.43326	3.54646	3.62779	3.53953
P28028	4	8.8	0.566695	0.578313	0.556536	0.519211	0.566271	0.523395
P28033	3	10.8	0.406697	0.375701	0.376063	0.529047	0.490384	0.504679
P28063	11	52.2	2.21535	2.21336	2.23579	3.11729	3.08941	3.12373
P28078	2	6.5	0.166372	0.159456	0.149373	0.226585	0.219249	0.220398
P28271	26	36.9	5.43828	5.4767	5.46569	6.79047	7.12904	6.87869
P28293	6	24.1	0.945386	0.945516	0.91789	1.12957	1.12564	1.12586
P28301	4	14.8	0.223773	0.219364	0.239581	0.242681	0.23709	0.252213
P28352	12	54.9	3.61717	3.64228	3.60268	3.99486	3.9504	4.05505
P28474	10	30.5	3.05396	3.03507	2.94191	2.94096	2.91351	2.90689
P28574	1	5	0.0332649	0.0261003	0.0187103	0.0242499	0.0289209	0.0367276
P28650	15	50.8	3.26471	3.38007	3.32819	3.55305	3.56595	3.56384
P28651	7	37.8	1.11024	1.11266	1.12382	1.26319	1.24382	1.2739
P28653	12	47.2	3.33347	3.31563	3.2563	4.12805	4.07401	4.06803
P28654	8	28.8	1.65889	1.71762	1.71409	1.41465	1.32547	1.35857
P28656	5	22	3.26907	3.19201	3.15512	3.10495	3.0884	3.21401
P28658	21	51.8	3.80661	3.93518	3.82744	3.84999	4.01832	3.91096
P28659	7	15.4	2.92545	2.90249	2.91532	2.94883	2.89131	2.95964
P28660	38	37.1	11.2075	11.2606	11.1009	9.2826	9.32255	9.289
P28661	16	38.9	4.55509	4.61429	4.48281	3.62951	3.63161	3.59753
P28665;P28666	37	29	8.03271	8.21894	8.0542	7.5871	7.64355	7.58438
P28700;P28705	3	8.8	0.593667	0.563001	0.570926	0.454827	0.522801	0.478941
P28740	12	21	0.734631	0.797407	0.794819	0.709049	0.703175	0.701086
P28741;P33174	16	24.7	2.00597	2.18061	2.03877	2.16187	2.15549	2.11895
P28776	2	5.9	0.196383	0.212162	0.198419	0.169538	0.169225	0.172439
P28798	4	9.8	0.40767	0.352342	0.365707	0.599861	0.607258	0.583709
P28828	15	14.1	4.20688	4.09826	4.15312	3.54476	3.57676	3.51888
P28843	27	35.4	6.30775	6.28194	6.25323	4.2872	4.40092	4.25035
P28862;O55123	10	20.1	1.30196	1.31331	1.33973	2.55988	2.40689	2.44353
P28867;REV__Q6ZPL9	22	40.1	6.62111	6.62262	6.62464	8.18413	8.13418	8.24286
P29268	3	10.1	0.502352	0.449768	0.457421	0.563804	0.585347	0.578741
P29341	24	40.4	6.26477	6.22363	6.28278	6.80982	6.89746	6.68043
P29351	26	47.2	5.04226	5.1426	5.1045	7.5623	7.47225	7.52891
P29387	7	35.6	1.26674	1.23616	1.23792	1.07482	1.06375	1.07257
P29391;P49945	9	64.5	0.144467	0.17691	0.162025	0.260513	0.256882	0.269342
P29416	12	26.5	1.37669	1.46599	1.44204	2.248	2.3441	2.31308
P29452	7	19.9	0.978393	0.919902	0.983942	1.60827	1.70306	1.65548
P29533	16	27.2	1.44736	1.4499	1.44605	1.85622	1.82398	1.95274
P29595	2	24.7	0.754566	0.725138	0.690252	0.788531	0.80351	0.720498
P29699	7	32.2	2.55008	2.63133	2.5838	3.07894	3.17823	3.16757
P29758	18	47.6	5.33586	5.37074	5.23385	4.7373	4.65686	4.76387
P29788;Q8BP99	9	24.5	1.87293	1.89523	1.97328	2.70808	2.76615	2.65017
P30051	1	2.8	0.0542754	0.0472739	0.0494474	0.0447907	0.0294694	0.0422528
P30115	7	44.3	3.10266	2.85953	2.83321	1.92052	1.96132	1.87963
P30275	8	38.8	1.48263	1.52035	1.53193	2.63229	2.62373	2.66427
P30285	6	23.1	1.18443	1.16326	1.17012	1.24528	1.25242	1.22014
P30355	3	20.5	1.11949	1.0821	1.16497	1.74619	1.76519	1.73678
P30412	6	46.7	1.17626	1.20447	1.21026	1.60083	1.75677	1.64916
P30416	27	58.7	6.99176	6.97144	6.92134	6.5836	6.642	6.67276
P30677	5	18.9	1.86946	1.87732	1.79545	1.4931	1.57139	1.55623
P30681	7	36.2	1.56715	1.54033	1.52478	2.81424	2.69936	2.71542
P30933	2	23	0.191751	0.233216	0.227537	0.368389	0.378984	0.380104
P30993	2	6.3	0.135759	0.123315	0.127726	0.199286	0.192348	0.193232
P30999	47	61.7	9.2366	9.22032	8.98382	7.15945	7.2132	7.19259
P31001	32	72.3	10.45	10.4365	10.1117	8.57912	8.58601	8.54614
P31230	14	66.5	1.99922	1.85333	1.93589	2.0542	2.1491	2.06768
P31266	1	1.7	0.235365	0.237256	0.266924	0.359678	0.332434	0.327596
P31324	13	43.8	1.3007	1.33241	1.277	1.35338	1.38743	1.35804
P31428	15	42.2	2.01027	1.97207	1.91036	1.47338	1.44592	1.43167
P31532	6	54.6	0.975588	0.974386	0.964747	1.03212	0.93506	0.999351
P31695	4	3.2	0.250221	0.26513	0.24024	0.235676	0.217751	0.242288
P31725	12	55.8	7.11651	7.03094	7.08506	9.86692	9.83407	9.89733
P31750	8	28.5	3.80763	3.90725	3.811	4.13483	3.85001	3.97628
P31786	4	56.3	0.399051	0.422808	0.456128	0.464324	0.459735	0.449687
P31809;Q925P2	3	8.1	1.28471	1.31563	1.29921	1.00308	0.997075	0.949493
P31938	9	36.9	1.78895	1.73854	1.76258	1.78484	1.83855	1.84252
P31996	3	7.7	0.302041	0.270441	0.291507	0.707113	0.696311	0.631697
P32020	14	19	12.1046	11.5794	11.7313	14.8742	14.7809	14.846
P32037	6	13.4	0.84159	0.843625	0.827123	0.77226	0.789065	0.807883
P32067	27	54.2	11.0666	10.821	10.9422	12.0076	12.2472	12.1542
P32233	9	30	1.78357	1.82214	1.86589	1.82785	1.8746	1.82387
P32261;CON__P41361	16	35.7	5.42193	5.55035	5.57358	5.37352	5.42139	5.367
P32507	8	20.2	0.141321	0.151359	0.136551	0.130166	0.140922	0.144772
P32848	6	53.6	1.64605	1.67598	1.58186	0.70796	0.628566	0.629632
P32883	4	38.1	1.74394	1.73992	1.6816	1.45294	1.40826	1.42294
P32921	23	53.2	12.588	12.1318	11.9207	12.3681	12.3075	12.1855
P33215	2	3.8	0.0936851	0.092128	0.0959164	0.0892088	0.0947177	0.0890371
P33267	24	53.6	10.5056	10.476	10.3575	5.9752	5.98305	6.00366
P33434	11	22.7	1.67948	1.78069	1.83352	2.93993	2.86332	2.85113
P33610	1	2.2	0.110893	0.105711	0.129294	0.157343	0.162111	0.172551
P33622	2	27.3	0.455247	0.452467	0.506793	0.320844	0.402489	0.362078
P33766	1	3	0.0713859	0.0776616	0.078679	0.0431073	0.0495297	0.0519642
P34022	8	44.3	1.32243	1.25633	1.30034	1.49323	1.447	1.43958
P34152	17	19.7	3.69733	3.61855	3.68743	3.03	3.05652	3.03098
P34884	6	77.4	0.885221	0.845504	0.833898	0.974474	1.00579	1.02413
P34914	3	8.8	0.710278	0.85496	0.766591	0.774075	0.766921	0.747817
P34928	4	30.7	1.63752	1.68825	1.66271	1.65473	1.6599	1.6586
P34960	4	8.5	0.275194	0.520347	0.343232	1.00079	0.921989	0.934565
P35123;Q99K46	21	26.3	2.09532	2.18305	2.16842	2.19326	2.27217	2.20457
P35174	1	11.7	0.293345	0.268994	0.279727	0.421861	0.418599	0.396837
P35175;P35173	3	32	0.48213	0.464711	0.445985	0.555075	0.583162	0.577903
P35235	26	47.6	5.39883	5.52568	5.4263	4.86269	4.83258	4.70433
P35242	7	32.3	1.38152	1.28582	1.40183	3.97453	3.94073	3.65801
P35276;P62823	5	37	1.63239	1.63947	1.72369	1.59346	1.58977	1.62108
P35278	8	60.6	1.47159	1.47332	1.45622	1.3567	1.32356	1.33703
P35279;Q8BHD0	7	46.2	2.53927	2.51872	2.49341	2.23161	2.21696	2.22162
P35282	13	57.2	2.25874	2.23973	2.27838	2.07313	2.10565	2.16757
P35283	15	51	5.26543	5.26177	5.09346	3.73917	3.75379	3.76817
P35285	5	37.6	1.18348	1.21405	1.22958	1.02583	1.12875	1.06142
P35288	7	39.7	0.463203	0.476541	0.465644	0.36312	0.37714	0.39656
P35290	8	39.4	1.56202	1.57684	1.60344	1.48851	1.5	1.57051
P35293	11	57.8	3.16862	3.15055	3.04905	2.87418	2.82703	2.84742
P35294	5	24.4	0.290981	0.274198	0.292736	0.315134	0.331252	0.349457
P35329	3	3.7	0.29304	0.326879	0.298952	0.340969	0.384099	0.345581
P35330	7	26.7	1.36612	1.27837	1.3238	1.02674	0.982571	0.998466
P35385	5	28.4	0.972902	0.945453	1.02026	0.770445	0.741733	0.747286
P35441;CON__Q28194;Q03350	47	47	12.2401	11.9877	12.0543	6.09364	6.12749	6.24616
P35456	4	13.8	1.09699	1.09275	1.11103	1.09237	1.16092	1.09175
P35459	1	10.2	0.095983	0.0966182	0.0655627	0.117469	0.138158	0.139456
P35486	23	70	4.11526	4.18117	4.14327	3.6678	3.72025	3.63093
P35505	10	34.8	1.80458	1.81125	1.71911	1.60543	1.51868	1.59576
P35550	11	39.1	2.11997	2.2019	2.13217	2.40304	2.38809	2.35314
P35564	33	48.4	12.4376	12.2708	12.0437	13.3589	13.4404	13.3491
P35585	13	45.4	2.72484	2.69076	2.72312	2.80468	2.80679	2.80275
P35700	12	65.8	3.7711	3.98892	3.75543	4.68068	4.59049	4.59529
P35737	2	8.4	0.13734	0.145284	0.132192	0.193788	0.224209	0.247481
P35762	4	30.9	0.221899	0.263471	0.229789	0.161451	0.164038	0.157523
P35802	4	12.9	1.21607	1.24311	1.24965	0.927655	0.939179	0.915978
P35821	19	53.5	2.7908	2.73791	2.6937	3.69489	3.68425	3.58857
P35822	10	9.3	1.56619	1.53257	1.51982	1.61747	1.71923	1.57187
P35831	24	37	2.86809	2.95635	2.87122	2.89953	2.87131	2.90919
P35917	2	1.1	0.0396252	0.0356626	0.0387787	0.037474	0.040314	0.0413654
P35918	9	9.7	1.30852	1.31225	1.33716	1.03164	1.03146	1.0285
P35922	14	30.1	2.1571	2.16489	2.22312	2.11898	2.16295	2.24469
P35951;Q924X6	12	17.7	1.83849	1.83937	1.8312	2.1837	2.12576	2.22221
P35969	6	4.5	1.5271	1.55592	1.56041	1.32942	1.31974	1.38241
P35979	10	63.6	2.63083	2.44508	2.39223	2.7572	2.61711	2.61819
P35980	7	38.8	2.38218	2.4628	2.35893	2.73264	2.67667	2.70622
P35991	4	7.4	0.406464	0.39519	0.403814	0.428835	0.429629	0.438087
P36369;P36368;Q61754	1	23.4	1.26674	1.26954	1.26565	0.313374	0.330596	0.327154
P36371	13	22.2	2.63973	2.75902	2.65462	4.04815	3.82715	3.91079
P36423	9	20.3	1.03277	0.980774	1.04761	0.966913	0.881342	0.968256
P36536	6	52	0.712367	0.567047	0.668298	0.67947	0.738988	0.786937
P36552	9	21.7	1.68569	1.7505	1.6205	1.86523	1.84475	1.79396
P36895;P36898	2	4.9	0.437573	0.410164	0.405225	0.404785	0.428542	0.39089
P36916	16	31	1.57431	1.56106	1.58644	1.7004	1.72305	1.70976
P36993	10	36.4	1.8361	1.85252	1.87567	1.61741	1.65584	1.62763
P37040	34	48.8	13.4207	13.1338	12.7682	9.82156	9.80005	9.82535
P37804	16	78.6	7.55282	7.41608	7.2977	6.03315	6.13167	6.1199
P37889	13	11.5	0.588928	0.567053	0.585635	1.03224	1.06894	1.03599
P37913	4	6	0.428453	0.492065	0.446845	0.56615	0.53506	0.541385
P38060;Q8JZS7	8	24.6	1.44401	1.52893	1.41444	1.61977	1.66044	1.65807
P38532	2	3.8	0.518897	0.495648	0.507051	0.32451	0.355999	0.340093
P38585	2	5.6	0.193166	0.186279	0.205238	0.172472	0.150871	0.164952
P38647	34	53.2	10.0036	9.89729	9.79865	9.72054	9.71828	9.27897
P39039	3	10.9	0.340205	0.325044	0.337398	0.358172	0.374036	0.403393
P39053	9	19	1.82446	1.80906	1.83528	1.7702	1.69834	1.65807
P39054	23	39.3	8.08106	8.18449	8.19157	7.48125	7.42867	7.4227
P39061	14	11.5	1.41262	1.36078	1.38615	1.56557	1.61108	1.60255
P39098	4	7.8	0.318055	0.308079	0.338929	0.397163	0.430011	0.439303
P39429	4	6.6	0.638415	0.618406	0.628717	0.685882	0.696073	0.703918
P39447	66	46.6	15.2011	14.8735	14.6425	11.0005	11.0386	10.9447
P39654	7	14.2	1.05181	1.00845	1.07377	0.755928	0.779217	0.771831
P39655	11	18.9	2.62695	2.66915	2.60394	1.50744	1.50173	1.47056
P39688	2	12.5	0.784231	0.730336	0.75022	0.585918	0.560189	0.600779
P39749	6	15.9	0.998568	1.031	0.965186	1.18915	1.26913	1.21472
P39876	7	40.3	1.33711	1.32402	1.28522	0.974474	1.03038	1.01298
P40124	27	67.1	9.38283	9.44264	8.98821	9.52758	9.22705	9.48017
P40142	31	53.5	10.9305	10.6782	10.5225	12.356	12.3224	12.1224
P40224	2	16.1	0.0515722	0.0517379	0.0440459	0.0949673	0.0870598	0.0992329
P40237	4	16.2	1.40766	1.39942	1.40258	1.23639	1.21768	1.18545
P40240	6	23.9	2.77253	2.80736	2.8334	2.32773	2.37997	2.3067
P40336	13	46.2	3.58279	3.43349	3.42893	3.65558	3.6152	3.66108
P40936	14	58	18.2154	17.1894	17.1302	9.07936	9.12737	8.76859
P41105	11	58.4	1.15996	1.11648	1.11165	1.34303	1.43255	1.33679
P41216	28	44.3	10.0543	9.99687	9.99875	7.18425	7.2335	7.21914
P41233	14	7.1	1.57556	1.63158	1.62213	1.6615	1.59413	1.70539
P41234	2	0.7	0.181885	0.221769	0.207634	0.190213	0.192975	0.182777
P41241;P41242	13	36.2	3.72968	3.73553	3.82963	3.7079	4.00991	3.8221
P41245	15	28.4	3.57765	3.53288	3.54523	3.52232	3.48442	3.48584
P41588	1	2.5	0.144043	0.144069	0.149247	0.0997762	0.100764	0.110385
P41731	1	4.6	1.59347	1.49092	1.54993	2.51754	2.47702	2.46023
P41778;O35984;O35317;Q99NE9	7	23.7	0.587484	0.574104	0.587266	0.586444	0.554321	0.57916
P41971	1	2.2	0.293709	0.259312	0.269972	0.225133	0.274681	0.248661
P42125	12	41.5	2.70186	2.80048	2.61103	2.39904	2.35305	2.44194
P42128	3	6.3	0.276161	0.312769	0.300376	0.298494	0.304262	0.286329
P42208	17	59.8	6.03319	5.98892	5.96356	5.54476	5.43452	5.63394
P42225	26	39.4	5.60953	5.44664	5.50684	9.4798	9.6001	9.45952
P42227	29	49.5	6.99833	7.17685	6.96901	7.48185	7.41077	7.58792
P42228	2	4.7	0.112648	0.105473	0.123698	0.155982	0.155533	0.157204
P42230	4	23.6	0.644801	0.635271	0.686928	0.783269	0.772054	0.787763
P42232	7	29.6	5.4131	5.50476	5.3216	5.36596	5.13501	5.19672
P42337	13	12	1.80023	1.78363	1.76898	1.58329	1.64844	1.63972
P42567	29	39	6.88612	6.87249	7.00289	5.81158	5.78572	6.0603
P42669	11	35.2	1.91996	1.95065	1.88414	1.52583	1.51671	1.47504
P42703	9	9	1.1063	1.15519	1.17288	0.944048	0.977975	0.973743
P42859	32	11.8	3.46329	3.51703	3.49059	3.73361	3.84845	3.80181
P42867	2	3.9	0.506422	0.479396	0.466284	0.502589	0.494568	0.481986
P42932	38	71	14.7487	14.4739	14.0823	14.3745	14.4175	14.4861
P43023	2	42.3	0.62785	0.657252	0.667106	0.398554	0.403599	0.42028
P43024	2	40.5	0.887848	0.960358	0.890603	0.943443	0.941805	0.981001
P43025	8	51	2.97368	3.10108	3.11096	2.64662	2.71374	2.58845
P43135;Q60632	7	20	0.963531	0.929296	0.893363	0.852468	0.852632	0.842223
P43136	4	13.8	0.178298	0.17609	0.19702	0.17056	0.181706	0.170445
P43247	12	13.3	1.62033	1.66621	1.68887	1.85507	1.81909	1.83013
P43274	2	22.8	0.834249	0.820391	0.833459	0.578448	0.598365	0.571094
P43275	1	12.7	0.383479	0.336842	0.35668	0.395233	0.444169	0.40318
P43276	2	17.5	0.353826	0.370203	0.361203	0.289523	0.29541	0.275944
P43406	31	35.5	9.90152	9.4514	9.5791	9.41749	9.73379	9.38754
P43883	9	25.2	1.25749	1.34632	1.2765	1.57005	1.57264	1.5606
P45376	18	50.3	5.09168	4.90374	4.9596	5.02389	5.05026	4.92259
P45377	10	49.4	2.34505	2.34112	2.34224	3.66501	3.79569	3.61352
P45481	4	2.5	0.234451	0.243049	0.262671	0.227698	0.213382	0.232771
P45591	8	56	1.24102	1.22627	1.22833	0.957295	0.934762	0.957576
P45700	7	9.9	0.263012	0.262513	0.285648	0.368322	0.369386	0.3674
P45878	9	39.3	2.36696	2.36824	2.33308	2.73258	2.80691	2.74587
P45952	14	39	2.94664	2.90456	2.84914	2.30033	2.36236	2.34771
P46061	17	30.4	3.29629	3.19733	3.21421	3.6162	3.68449	3.57765
P46062	18	19.6	2.30679	2.26221	2.35341	1.86487	2.04554	1.98419
P46412;P21765	9	38.5	7.05443	5.5295	6.06128	6.1632	6.49994	6.65978
P46414	5	36.5	0.957383	1.0129	0.97999	0.931406	0.951295	0.96448
P46460	30	43.4	5.67256	5.53582	5.57013	5.99268	5.9125	5.88111
P46467	7	28.4	1.52238	1.55592	1.51531	1.53466	1.56231	1.5311
P46471	23	63	6.96252	6.96894	7.00728	8.05105	7.97302	8.07293
P46638	2	59.6	6.3925	6.66834	6.4559	5.86535	5.73684	5.76381
P46656	2	9	0.384917	0.40712	0.384387	0.322018	0.302584	0.324032
P46662	11	18.6	0.37588	0.391953	0.365569	0.340261	0.336081	0.335379
P46664	16	47.1	2.95488	2.82722	2.80536	3.13241	3.14707	3.08137
P46735;Q9D6A1	45	42.9	13.4165	13.1964	13.2311	10.4894	10.5497	10.357
P46737	3	16.8	0.792408	0.83874	0.810501	0.782906	0.809777	0.786228
P46935;Q8K4P8	23	32	4.68718	4.66871	4.63123	4.70028	4.69536	4.74852
P46938	3	11.5	0.762027	0.694264	0.73849	0.637854	0.6679	0.642672
P46978	17	22.4	2.28202	2.36385	2.27726	3.06672	3.04882	3.08384
P47199	9	30.8	1.92068	1.91245	1.8679	1.69901	1.7902	1.6976
P47226	15	37.6	3.06273	2.97958	3.06386	3.24407	3.22962	3.1638
P47713	15	20.7	1.43148	1.41107	1.40233	1.85344	1.86105	1.85656
P47738	24	59.3	8.80208	8.83204	8.61874	6.10573	6.07258	6.20368
P47739	16	33.3	4.5274	4.62306	4.66616	3.81388	3.88027	3.78611
P47740	14	36	4.46198	4.51779	4.34933	4.05438	4.05235	3.9453
P47753	9	57	1.9966	1.97896	1.98745	2.27795	2.28113	2.26286
P47754	12	69.9	3.12278	2.98503	2.98708	3.20687	3.22699	3.14786
P47757	17	53.4	4.50919	4.57127	4.53707	4.71213	4.75254	4.73177
P47758	13	56.1	4.46431	4.59043	4.3822	5.23548	5.27731	5.25502
P47791	18	50.8	2.49296	2.61849	2.57157	2.96522	2.93798	2.97681
P47802	11	32.2	2.21953	2.27079	2.27023	2.23917	2.24006	2.26605
P47809	6	19.1	0.82249	0.839366	0.799398	0.845451	0.823803	0.855912
P47811	12	37.8	1.32028	1.32302	1.33252	1.54349	1.54865	1.46324
P47856	16	27.1	3.24466	3.31344	3.23077	5.00448	5.03062	5.00755
P47857	16	30.6	2.87018	2.86047	2.84017	2.12122	2.10606	2.14786
P47876	1	2.9	0.289477	0.315763	0.330153	0.419514	0.42779	0.425738
P47877	4	15.7	0.785782	0.782002	0.776001	0.758226	0.800107	0.789474
P47879	3	16.1	0.300907	0.292917	0.304196	0.347955	0.344151	0.350148
P47911	14	45.6	2.88295	3.01428	2.7824	3.46431	3.18539	3.43397
P47915	4	20.6	0.602185	0.586604	0.578735	0.588126	0.568205	0.574327
P47934	17	28.6	4.88552	4.73917	4.77387	4.4429	4.45147	4.31089
P47941	12	53.1	4.45894	4.46393	4.32568	4.28272	4.187	4.20386
P47955	2	28.9	1.84529	1.76829	1.76189	2.23796	2.25093	2.11978
P47962	12	37	4.17793	4.28995	4.15418	5.20354	5.29265	5.15152
P47963	10	42.7	3.61018	3.32027	3.43978	3.66235	3.84511	3.67849
P47964	3	24.8	0.502405	0.464629	0.468887	0.565116	0.592348	0.536252
P47968	6	25.1	0.675003	0.681363	0.700163	0.75369	0.822132	0.80334
P48024;Q9CXU9	6	64.6	0.991644	1.07158	1.03105	0.982156	1.01271	1.01392
P48025;Q8BZ25	13	26.7	1.93876	1.98121	1.94411	2.39312	2.49606	2.45917
P48030	1	6.3	0.158816	0.148171	0.164747	0.162068	0.153945	0.157045
P48036	25	79.6	14.8633	14.6349	14.576	13.1418	13.0852	13.0895
P48193	29	42	7.10517	7.37224	7.24501	5.01034	5.04859	5.05387
P48302	5	12.4	0.8167	0.865105	0.850082	0.387945	0.360511	0.377142
P48410	11	21.7	1.00304	1.05085	0.996174	1.08142	1.05479	1.06249
P48428	8	45.4	1.19231	1.21105	1.20876	1.34406	1.30214	1.35379
P48441	5	6.6	0.135019	0.173365	0.138038	0.175556	0.167882	0.180912
P48453	5	19.4	0.944192	0.951904	0.944361	0.958444	0.997374	0.970498
P48678	53	76.4	11.6862	11.5111	11.289	10.1609	10.5891	10.2378
P48722	33	50.6	7.22514	7.11485	7.11956	6.9556	7.07055	6.85804
P48725	23	8.7	2.55073	2.62262	2.59804	2.63683	2.64015	2.6989
P48758	15	62.1	3.2489	3.21192	3.1703	2.98294	2.91327	2.92524
P48759	4	11.8	0.369386	0.35434	0.37373	0.789076	0.776173	0.812603
P48771	2	27.7	0.297815	0.298591	0.297635	0.361705	0.31953	0.338536
P48774	10	45.1	3.54118	3.58486	3.49078	3.45379	3.41321	3.43008
P48787	6	34.6	0.0587442	0.067391	0.0773115	0.0496244	0.0390886	0.0496678
P48962	10	61.4	5.86463	5.63652	5.61705	5.0836	5.25146	5.22127
P48999	13	22.6	1.98681	2.10433	2.12771	2.32688	2.33956	2.26646
P49070	3	10.2	0.228357	0.2283	0.247202	0.270784	0.249248	0.274705
P49117	2	2.5	0.243655	0.220604	0.219038	0.24455	0.257145	0.246106
P49135	3	4.9	0.717858	0.736974	0.73918	0.764578	0.737137	0.752478
P49138;Q9D2E1	7	28.5	1.95165	2.06732	2.03601	2.30644	2.24239	2.21194
P49182;CON__ENSEMBL:ENSBTAP00000018574	8	15.5	1.08571	1.03037	1.05269	1.3535	1.3546	1.30505
P49222	12	21.6	1.64355	1.6302	1.60927	1.17409	1.14206	1.16616
P49290	6	12.4	0.634058	0.629071	0.636934	0.489711	0.483311	0.491232
P49300	3	12.5	0.120747	0.120266	0.097999	0.080444	0.0695714	0.0739025
P49312	15	53.8	3.447	3.55906	3.5234	3.68643	3.94897	3.89828
P49442	8	26.3	2.31199	2.29384	2.31596	2.26803	2.28751	2.26357
P49443	14	46.1	3.23069	3.07183	3.13129	3.02668	3.03784	2.93875
P49446	10	18.6	1.52984	1.45936	1.44104	1.45064	1.43631	1.47109
P49586	12	52.6	3.60941	3.62744	3.66278	3.80922	3.88522	3.75283
P49615	9	39	2.87328	2.83818	2.81646	2.55305	2.68939	2.67253
P49710	10	24.3	1.27904	1.24894	1.24959	1.36505	1.38462	1.35709
P49717	9	10.8	0.635669	0.623052	0.633547	0.986027	0.97905	0.908131
P49718	11	16.2	1.26823	1.24374	1.30454	2.03266	1.9587	1.9705
P49722	9	44	1.28304	1.30342	1.33289	1.54131	1.53719	1.53617
P49769	4	16.3	0.369046	0.382546	0.353902	0.400986	0.368527	0.389739
P49813	14	42.6	4.20515	4.22113	4.15544	3.11432	3.10099	3.09057
P49817	7	56.2	4.32249	4.16815	4.11987	2.55099	2.72078	2.60314
P49935	9	32.7	1.15161	1.21167	1.17206	1.50526	1.49863	1.54632
P49962	6	61.6	0.546455	0.497802	0.530693	0.567911	0.564265	0.555983
P50096	8	16.9	3.01546	2.90099	2.83678	2.27528	2.27122	2.24162
P50136	9	22.9	1.23565	1.30855	1.28121	1.11033	1.06446	1.0983
P50171	6	34.4	1.13615	1.14372	1.24018	1.11898	1.10815	1.1435
P50172	15	44.9	3.46055	3.31713	3.39481	1.99558	1.95183	2.09039
P50220;P42582;Q9EQM3	2	6.2	0.505712	0.506601	0.52839	0.494344	0.570908	0.519253
P50247	24	50.2	6.10362	5.98967	5.83841	5.47466	5.64814	5.57104
P50285	24	48.7	7.80351	7.54947	7.50157	4.55111	4.6257	4.6029
P50295	8	33.8	0.928375	0.954409	0.937524	0.929289	0.926704	0.931142
P50396	15	57.9	6.21404	6.30448	6.14415	5.53611	5.32673	5.37763
P50404	9	31.6	1.54089	1.5553	1.56154	4.90612	4.90844	4.87308
P50405	17	66	1.40766	1.4499	1.37938	1.69677	1.66742	1.6566
P50427	12	25.5	2.61436	2.76647	2.72513	3.25018	3.20025	3.1851
P50428	3	9.3	0.529945	0.507766	0.515945	0.601264	0.565966	0.632818
P50429;Q32KI9	5	9.7	0.87024	0.861786	0.870217	0.95542	0.933329	0.994218
P50431	6	16.5	3.22383	3.27023	3.20299	3.35918	3.27587	3.22239
P50462	9	61.9	2.86332	2.73171	2.78999	1.60882	1.72317	1.64615
P50516	26	50.6	6.26418	6.42472	6.33108	8.75575	8.69225	8.58213
P50518	8	44.2	2.84129	2.7882	2.92542	3.72992	3.81019	3.75991
P50543	6	51	1.53283	1.50388	1.45923	1.85259	1.72084	1.81331
P50544	35	64.6	9.29211	9.24662	9.12683	8.69949	8.69583	8.42518
P50580	18	51	6.46592	6.37838	6.41701	7.00641	6.95356	6.90819
P50592	2	6.5	0.530524	0.480317	0.513537	0.421443	0.427683	0.425301
P50608;O35367	4	8.8	0.560732	0.573046	0.584795	1	1.00185	0.986252
P50637	3	12.4	0.211705	0.201058	0.209259	0.195506	0.192032	0.186034
P50752;O88346	8	28.9	1.36511	1.40982	1.33647	0.865896	0.808046	0.799091
P51125	13	21.4	2.13257	2.04672	2.11435	1.77057	1.76107	1.77248
P51150	17	83.1	7.20186	7.05974	7.16472	7.4008	7.52775	7.48938
P51174	20	45.3	4.97529	5.04666	4.85328	4.09104	4.20467	4.12444
P51175	7	19.9	0.899248	0.919527	0.93307	0.962074	0.983049	0.927779
P51410	7	32.3	3.14898	3.03795	3.00703	3.89505	3.93118	3.75844
P51432	23	25.6	4.11764	4.16157	4.19326	3.38035	3.46281	3.28245
P51437	5	45.9	1.53307	1.55686	1.51995	1.65546	1.66271	1.63901
P51448	1	2.3	0.107915	0.106325	0.100496	0.0969272	0.0884207	0.0882228
P51569	4	12.6	0.556243	0.595065	0.579382	1.18703	1.15686	1.18002
P51612	2	2.2	0.492694	0.519884	0.478459	0.458323	0.45955	0.474557
P51637	1	11.9	0.201558	0.200946	0.2069	0.163731	0.161173	0.168934
P51655	11	27.5	1.66378	1.63634	1.62301	1.54398	1.4689	1.46525
P51660	31	47.5	7.24126	6.9226	6.91695	7.14796	7.12904	7.27106
P51675	2	5.6	0.0909156	0.102586	0.0970204	0.12722	0.146174	0.149487
P51791	3	5.1	0.751403	0.802793	0.797767	0.767965	0.799391	0.802396
P51807	3	51.3	0.103187	0.111993	0.119872	0.109394	0.0966217	0.0951735
P51830	8	5.5	1.14576	1.06864	1.13355	0.862328	0.867673	0.858567
P51855	16	36.9	3.39919	3.48159	3.37166	3.13592	2.98377	2.9607
P51859	14	54.4	3.32959	3.36028	3.19772	3.63773	3.55044	3.58662
P51863	8	25.6	2.55252	2.59319	2.55476	3.42778	3.53366	3.44424
P51881;Q3V132	9	57.4	4.89734	4.63383	4.78616	4.78696	5.14122	4.9027
P51885;CON__Q05443	11	41.1	3.91238	3.7748	3.71904	3.34152	3.35687	3.26776
P51906	1	3.3	0.137627	0.124142	0.105658	0.103061	0.10798	0.114763
P51910	3	19.6	0.548896	0.574818	0.611247	0.693141	0.712248	0.713181
P51912	6	12.1	0.784469	0.841621	0.783089	0.680256	0.672735	0.723625
P51949	3	10.7	0.481067	0.533166	0.544047	0.590195	0.550054	0.615589
P51954	4	4.1	0.57782	0.549148	0.574602	0.538435	0.512719	0.526587
P52019	2	5.4	0.453677	0.467303	0.468141	0.454301	0.477528	0.455417
P52196	13	45.5	4.19548	4.22389	4.18586	2.85126	2.84135	2.88777
P52293	2	4.3	0.279318	0.275708	0.273717	0.301766	0.285806	0.291781
P52332	33	31	5.05056	5.03657	4.96305	4.83819	4.73714	4.80269
P52430	7	21.7	5.76841	5.67328	5.41293	2.69072	2.6941	2.67571
P52431	8	9	0.457222	0.433066	0.481734	0.541017	0.515322	0.522699
P52479	9	14.1	1.90886	1.92059	1.94762	1.94042	1.98191	1.92111
P52480	35	74.4	9.83705	10.0069	9.9034	11.3205	11.2743	11.3211
P52503	5	57.8	1.73624	1.62913	1.69483	1.9827	2.05909	1.89916
P52592	3	11.4	0.82434	0.911448	0.819157	0.757259	0.818969	0.80334
P52623	7	32.9	0.34621	0.331025	0.350119	0.334981	0.32437	0.302148
P52624	8	28.3	0.841471	0.917147	0.865199	1.27982	1.16521	1.24923
P52633	8	11.6	0.72896	0.807928	0.77713	0.802807	0.776053	0.732122
P52760	6	59.3	2.32046	2.25119	2.31671	1.86741	1.91053	1.93515
P52793	1	5.4	0.321028	0.281388	0.28886	0.272012	0.233473	0.258284
P52795	6	24.9	1.99666	2.0238	2.01305	1.34194	1.32165	1.31656
P52800	5	19.9	1.05551	1.09331	1.03833	0.513882	0.553456	0.560155
P52825	23	40.9	4.46383	4.45121	4.3768	4.69508	4.62254	4.64757
P52840;P52843	3	12.7	0.570437	0.569439	0.589029	0.370857	0.388313	0.393274
P52875	3	15.8	0.449296	0.464585	0.473385	0.555323	0.551033	0.533119
P52912	1	9.3	0.0981676	0.0959419	0.108531	0.0977377	0.101988	0.117583
P53026	9	35.5	2.93787	2.75251	2.74495	3.34352	3.35347	3.27537
P53395	17	36.1	7.02996	6.90068	6.7319	5.3933	5.27199	5.32623
P53564	3	8.6	0.239179	0.256194	0.275129	0.274214	0.273958	0.286872
P53612	2	6.5	0.24738	0.196174	0.191689	0.199764	0.212445	0.228782
P53702	6	21.7	0.48056	0.435709	0.454962	0.460592	0.473505	0.458733
P53762;Q61324	3	4.2	0.204853	0.205398	0.212859	0.21952	0.21294	0.20947
P53798	4	10.8	0.108195	0.119614	0.111084	0.0903339	0.100949	0.104201
P53808	3	14	0.106816	0.114097	0.113173	0.10816	0.119673	0.129927
P53810	18	62.7	6.6599	6.51177	6.51173	6.89935	6.76137	6.63264
P53811	9	44.3	3.21941	3.24173	3.24357	3.1064	3.22025	3.11051
P53986	4	10.1	1.22084	1.16627	1.21904	1.44822	1.57007	1.53145
P53994	6	64.6	2.68605	2.7557	2.69414	2.53938	2.44079	2.50212
P53995	20	12.9	1.80787	1.82196	1.84381	1.8163	1.87501	1.79118
P53996	10	47.2	1.12457	1.12888	1.07828	1.28188	1.26298	1.24935
P54071	21	44.7	5.87358	5.65969	5.59955	4.66695	4.61896	4.62479
P54103	12	22.4	1.12976	1.14166	1.18542	1.30396	1.3213	1.35857
P54116	9	45.4	2.47553	2.51353	2.58393	2.45385	2.52734	2.4879
P54227;P63042;REV__Q9WTN3;O70166	7	50.3	2.50788	2.49787	2.40146	2.44568	2.47577	2.43392
P54276	12	10.9	0.899905	0.849011	0.880003	0.962557	0.998627	0.99587
P54310	14	26.2	1.01462	1.06682	1.01393	0.998851	0.925391	0.905358
P54320	2	4	0.419625	0.460909	0.434914	0.425732	0.418109	0.426847
P54726	9	42.1	2.01116	1.95704	1.94135	1.80305	1.90235	1.85774
P54728	8	24.5	1.11699	1.14648	1.12188	1.13622	1.16241	1.17807
P54729	21	40.1	2.98997	2.87368	3.11655	2.89015	2.89764	2.87969
P54731	10	18.6	0.708547	0.722758	0.783151	0.719756	0.776352	0.69076
P54751	5	22	0.356536	0.28393	0.303582	0.396238	0.362534	0.395533
P54754;Q8CBF3	8	13.6	0.981019	1.03263	1.00332	0.941205	0.949982	0.9633
P54761	14	22.4	3.5157	3.53726	3.62226	2.93256	3.04202	2.97392
P54763	2	3.7	0.0198591	0.0227568	0.0223096	0.042272	0.0412021	0.0463217
P54775	21	46.4	4.61006	4.63727	4.61222	5.05015	5.07246	5.04213
P54818	6	14.6	1.6035	1.64761	1.69514	1.82349	1.83103	1.828
P54822	16	41.7	3.12296	3.28325	3.23134	3.02123	3.12588	3.10402
P54823	15	33.5	3.40928	3.375	3.42623	3.31297	3.4387	3.41893
P54869	6	16.1	2.2249	2.22758	2.16422	1.64971	1.65931	1.66368
P54923	7	22.7	1.95667	1.88546	1.86576	2.36336	2.32482	2.36063
P54987	6	14.1	0.24923	0.256713	0.291187	0.371691	0.407151	0.37441
P55002	2	10.4	0.377367	0.346668	0.359704	0.305021	0.287388	0.310096
P55012	17	17.3	2.38612	2.31619	2.45421	2.30172	2.41751	2.33709
P55065	10	27	1.49791	1.41308	1.41576	1.52891	1.57031	1.59588
P55086	2	7.3	0.584368	0.601879	0.615205	0.45842	0.471655	0.454077
P55088	1	3.1	0.19889	0.210421	0.198369	0.29524	0.307574	0.284004
P55096	23	36.9	4.51713	4.2919	4.41243	4.86596	5.02525	4.85278
P55097	3	12.5	0.254769	0.21523	0.278347	0.79954	0.870837	0.763748
P55194	11	20	1.9652	1.92629	1.98156	2.30027	2.39632	2.42288
P55258	6	43	2.68067	2.70572	2.59911	2.54754	2.6377	2.68338
P55264	17	41.6	9.92897	9.7639	9.38151	8.15872	8.04166	8.09594
P55271	1	9.2	0.115447	0.108999	0.105332	0.121316	0.110051	0.0896979
P55284	19	25.4	6.84434	6.78545	6.48664	4.38646	4.39274	4.39444
P55288	11	19.5	1.95237	1.9829	2.00721	2.11977	2.1328	2.21023
P55302	19	50	2.70031	2.64761	2.7038	3.17784	3.14981	3.08556
P55772	12	25.3	4.70222	4.62162	4.43288	4.05504	3.90719	3.90925
P55821	1	15.1	0.548472	0.48021	0.493846	0.452692	0.50733	0.475826
P55937	30	24.5	2.79109	2.87231	2.81521	2.88447	2.78823	2.80835
P56135	3	34.1	1.00764	1.00088	1.05275	0.888338	0.968067	0.950437
P56183	2	4.3	0.710935	0.722633	0.73736	0.800508	0.840098	0.78735
P56212;P60840	1	9.8	0.446514	0.410327	0.427155	0.589759	0.566002	0.593108
P56213	7	42.4	1.30333	1.3021	1.33923	1.56013	1.61108	1.57193
P56375	4	42.5	1.12916	1.12118	1.13844	0.925115	0.948371	0.898513
P56376	6	63.6	3.14247	3.13984	2.98576	2.6612	2.61257	2.63642
P56380	8	64.6	1.2754	1.89623	1.47798	1.38187	1.26024	1.23419
P56382	2	28.8	0.378083	0.364454	0.318454	0.377498	0.379862	0.328753
P56387	3	44	0.395094	0.374599	0.355357	0.314759	0.367972	0.339916
P56389	5	49.3	0.555223	0.572432	0.570167	0.544447	0.533801	0.548737
P56391	7	70.9	0.683956	0.678231	0.670556	0.740322	0.74609	0.741385
P56392	2	28.8	0.365346	0.363784	0.363932	0.225442	0.206703	0.221595
P56393	2	10	0.7939	0.781501	0.724752	0.814783	0.821058	0.829419
P56395	5	47.8	0.706816	0.673535	0.658763	0.54236	0.538397	0.551251
P56399	30	40	7.18575	6.88565	6.94957	7.27498	7.32721	7.22917
P56477	4	8.9	0.531121	0.544815	0.577305	0.838616	0.811209	0.787114
P56480	19	49	5.1115	5.05617	4.8992	4.75097	4.78495	4.76823
P56485	1	3.6	0.258231	0.244238	0.271992	0.376639	0.385908	0.389013
P56528	7	28.6	1.45679	1.5077	1.44116	1.03895	1.01785	1.00608
P56542	3	8.5	0.7748	0.7748	0.867896	1.1505	1.12654	1.17506
P56546	5	28.1	3.53641	3.35145	3.3736	3.01095	3.05312	3.01038
P56564	2	5.5	0.308679	0.301453	0.314603	0.271885	0.288934	0.279744
P56565	2	29.8	0.424173	0.374223	0.393282	0.475944	0.470091	0.43185
P56671	5	12.2	0.508237	0.458642	0.487693	0.441405	0.471804	0.455965
P56677	8	10.5	0.5992	0.629947	0.598676	0.682616	0.613525	0.695008
P56695	9	8.9	1.20419	1.17053	1.20581	1.12684	1.16038	1.14013
P56716	3	1.3	0.417339	0.398272	0.418831	0.436293	0.410577	0.427378
P56812	8	68.3	1.24818	1.29202	1.26829	1.57083	1.47666	1.56992
P56857	7	29.5	1.05569	1.0583	1.0436	0.842366	0.860272	0.782806
P56873	2	13.6	0.387424	0.391702	0.412953	0.402861	0.427462	0.381886
P56959	9	15.1	1.65763	1.68318	1.65218	1.79803	1.83795	1.81473
P56960	9	10.8	2.00448	2.00219	2.10457	2.24286	2.24842	2.23289
P57080	10	11.3	1.46305	1.49411	1.48538	1.66417	1.68807	1.66598
P57680	2	1.5	0.305235	0.306726	0.279244	0.254603	0.246974	0.258455
P57716	7	10.9	1.48221	1.5149	1.51537	1.66495	1.68533	1.70457
P57722;P57724	3	30.5	0.224705	0.269564	0.252126	0.152547	0.160344	0.186346
P57746	9	36.8	1.98645	2.00507	2.02647	2.62376	2.61388	2.57653
P57759	6	31.3	1.61729	1.61661	1.58506	2.37975	2.3928	2.34152
P57776	12	55.5	1.86946	1.83649	1.98639	2.16737	2.38695	2.23065
P57780	43	70.1	16.3925	16.2569	16.2502	16.1481	16.0785	16.0987
P57784	5	25.1	1.19828	1.29002	1.30448	1.39572	1.52101	1.51758
P57787	4	8.9	0.138361	0.119871	0.149981	0.168879	0.160726	0.158396
P57791	2	6.4	0.369064	0.418838	0.381928	0.41312	0.427832	0.423324
P58021	13	21	3.75206	3.77668	3.73698	4.85888	4.76626	4.83202
P58044	10	43.6	2.31216	2.27806	2.2696	2.30474	2.28907	2.28918
P58058	4	11.8	0.132625	0.160496	0.159936	0.23143	0.26679	0.235261
P58059	3	25.3	0.688492	0.656563	0.672626	0.74008	0.744061	0.707458
P58064	5	39.2	0.672854	0.666708	0.646468	0.669127	0.636027	0.689108
P58137	3	9.1	0.242241	0.248391	0.252032	0.240642	0.237943	0.250555
P58158	3	10.7	0.141644	0.171011	0.152252	0.154531	0.143387	0.169961
P58196	2	5.2	0.547439	0.501359	0.524997	0.359666	0.378608	0.343344
P58242	1	2.9	0.0424919	0.0433505	0.0451656	0.0629627	0.0610063	0.0561329
P58252	46	48.5	14.2032	14.1045	14.1469	17.3706	17.2914	17.2174
P58281;P58682	32	35.6	6.33938	6.15256	6.28027	5.82035	5.8937	5.87951
P58389	9	34.7	2.15304	2.22915	2.1826	2.12497	2.1229	2.1258
P58404	8	13.3	2.02561	2.13258	2.24915	2.06382	2.09246	2.03605
P58465	4	22.5	1.5653	1.55611	1.58456	1.19998	1.21004	1.26003
P58501	7	9	0.567608	0.578457	0.581702	0.569907	0.567005	0.56802
P58660	3	3.3	0.198257	0.185058	0.197058	0.149921	0.172693	0.164379
P58681	2	3.5	0.293214	0.287224	0.296381	0.377674	0.39929	0.390837
P58742	4	8.6	0.364235	0.332772	0.364427	0.378587	0.41713	0.385668
P58771	11	62.7	8.62122	8.51516	8.23673	5.91175	6.07318	5.98596
P58801	8	18.9	0.6984	0.723071	0.737549	0.792766	0.753969	0.770179
P58802	8	20.2	1.07395	1.10953	1.09334	0.847871	0.875194	0.897097
P58854	14	18.9	1.37663	1.42585	1.52089	1.34557	1.40462	1.35349
P58871	56	42.2	11.6975	11.7579	11.6993	10.5196	10.5115	10.5104
P59016	11	20.9	1.0145	0.979459	1	0.970058	0.903963	0.93362
P59017	8	19.4	2.35126	2.32521	2.38747	2.19356	2.23988	2.20646
P59108	3	8.4	0.0265745	0.024891	0.0346406	0.0350532	0.0374925	0.0377992
P59114	6	8.9	0.715531	0.677042	0.643959	0.635011	0.623612	0.6268
P59222	9	14.6	0.882655	0.884957	0.929996	0.717094	0.771577	0.745398
P59235	5	16.6	0.47825	0.428156	0.430065	0.478418	0.486564	0.468038
P59242	46	39.6	11.1358	11.2062	11.1567	9.5052	9.64844	9.51912
P59266	2	11.1	0.328602	0.336686	0.328227	0.295905	0.27705	0.277502
P59268	1	3.6	0.0356727	0.0363452	0.0447391	0.0447901	0.0490026	0.045072
P59279	2	45.8	0.296096	0.326002	0.308305	0.295064	0.297087	0.284594
P59325	15	36.4	4.7246	4.76334	4.47554	4.9011	4.91381	5.04756
P59326	3	12.5	1.23051	1.21249	1.19508	1.18147	1.14838	1.08089
P59383	3	4	0.641757	0.647295	0.657571	0.452825	0.452053	0.483797
P59438	3	3.4	0.267829	0.282158	0.268586	0.258214	0.233723	0.28162
P59481	6	18.4	1.61693	1.66389	1.66171	1.80486	1.80333	1.81667
P59672	20	21	3.13525	3.07189	3.05476	2.47393	2.49296	2.52283
P59708	5	45.6	0.816939	0.778808	0.839481	0.824159	0.87221	0.81815
P59729	11	15.1	1.96341	1.89792	1.98564	1.54803	1.59669	1.50749
P59759	3	2.9	0.228775	0.245159	0.211993	0.232065	0.237119	0.228045
P59764;Q8CIQ7	34	19.6	4.77611	4.65988	4.76703	3.54119	3.65942	3.52112
P59808	10	10.1	1.87883	1.87412	1.90566	1.62007	1.62146	1.59039
P59913	3	6.4	0.41642	0.393656	0.391344	0.356303	0.381903	0.374363
P59941	1	5.1	0.292068	0.314316	0.325982	0.304894	0.305885	0.328971
P59997	3	2.7	0.50607	0.490938	0.489405	0.556563	0.540534	0.575024
P59999	8	56.5	1.40432	1.42479	1.3529	1.60223	1.62099	1.55735
P60003	1	21.7	0.162015	0.134788	0.139531	0.13561	0.14239	0.140878
P60122	18	49.8	4.77981	4.68543	4.69445	5.04845	5.02131	4.93917
P60229	17	39.3	4.09711	4.24781	4.18367	4.72429	4.82661	4.81426
P60334	3	11.5	1.07533	0.909444	0.975474	0.439481	0.440217	0.44725
P60335	10	60.1	2.34028	2.30574	2.25097	2.21764	2.27946	2.30458
P60521	5	47.9	1.11842	1.09857	1.13003	1.08456	1.06763	1.09942
P60603	1	21.5	0.466336	0.342347	0.396136	0.405619	0.454441	0.431508
P60605	4	38.2	0.320318	0.340218	0.346142	0.356829	0.322204	0.347121
P60670	15	31.9	3.11812	3.00338	3.10105	3.29506	3.29348	3.25325
P60710;Q8BFZ3	1	80	40.5235	41.0339	41.0375	40.0798	38.5538	38.9822
P60762	3	11.6	0.610302	0.661824	0.641889	0.636463	0.675958	0.633939
P60764	3	47.4	0.547696	0.574023	0.55266	0.506611	0.476919	0.480487
P60766	9	50.8	2.0262	1.90205	1.93131	1.85301	1.85985	1.84883
P60824	6	43	1.6565	1.65612	1.59848	1.55075	1.51898	1.57086
P60843	10	56.9	7.35944	7.44677	7.3322	8.66622	8.84744	8.62875
P60867	3	25.2	1.60899	1.63396	1.60501	1.84527	1.85168	1.88158
P60904	3	18.2	0.232339	0.236855	0.23063	0.212582	0.218258	0.203977
P61014	1	21.2	0.336678	0.356181	0.338533	0.261686	0.275415	0.251693
P61021	5	40.5	3.42127	3.39899	3.43062	2.90794	2.92706	2.94271
P61022	11	64.1	1.52262	1.4546	1.48639	1.48222	1.48114	1.5367
P61025	1	20.3	0.217787	0.220121	0.249737	0.328974	0.327701	0.349386
P61027	12	59	3.65023	3.75056	3.52697	3.29845	3.1916	3.29024
P61028	4	39.1	1.19327	1.15813	1.07389	1.0473	1.11233	1.06939
P61080	1	19.7	0.443924	0.432703	0.462451	0.452141	0.427313	0.452578
P61082	6	37.2	2.00191	1.98528	1.92874	2.00218	1.95971	2.04791
P61087	8	38.5	1.60308	1.62394	1.56699	1.91568	1.93864	1.85804
P61089;Q9CQ37	8	57.9	4.14588	4.32885	4.08845	4.44284	4.31485	4.41964
P61148	5	34.8	0.513639	0.483855	0.47824	0.331708	0.341829	0.352543
P61161	15	39.6	5.99618	6.1984	6.04792	7.04996	6.90462	6.87869
P61164	8	43.1	5.10774	5.19633	5.07044	4.78841	4.62242	4.61789
P61202	16	36.3	4.87024	4.86379	4.78861	4.76264	4.79312	4.65559
P84078;P61205	1	47	0.639131	0.610984	0.600652	0.595651	0.580118	0.580417
P61211	6	38.1	2.38552	2.40813	2.4231	2.69187	2.74388	2.75207
P61222	14	27.7	3.10123	3.06857	3.06963	3.49909	3.57168	3.44589
P61226	5	28.4	0.500167	0.492998	0.483214	0.49337	0.531592	0.474634
P61255	7	39.3	1.45177	1.36204	1.35297	1.67808	1.68897	1.65577
P61290	10	42.1	1.94748	1.92497	1.93759	2.48403	2.49964	2.44725
P61294	3	38	1.08846	1.08855	1.07251	0.764578	0.749433	0.770238
Q9CQL1;P61327	10	58.2	2.67017	2.52549	2.56254	2.73869	2.81163	2.7972
P61358	6	37.5	1.01212	0.979146	0.988333	1.22998	1.18664	1.27319
P61406	3	2.1	0.171475	0.155849	0.155376	0.16488	0.183443	0.171584
P61458	2	20.2	0.27261	0.292961	0.266008	0.422242	0.359622	0.370097
P61514	5	51.1	1.43828	1.41414	1.36859	1.76452	1.75319	1.70734
P61600	3	18.5	0.270085	0.248816	0.252221	0.324722	0.321619	0.272239
P61620;Q9JLR1	7	14.7	1.33138	1.33749	1.33835	1.74437	1.70001	1.69631
P61759	12	52.6	2.59496	2.69495	2.69301	2.57228	2.71469	2.67259
P61793	3	10.2	0.216563	0.205486	0.211341	0.23048	0.255814	0.243633
P61804	3	26.5	0.811209	0.856839	0.85027	1.03406	1.0123	1.07659
P61922	4	13.8	0.50071	0.474186	0.493972	0.3844	0.371052	0.379278
P61924	3	22.6	1.28704	1.2371	1.25129	1.70336	1.74573	1.68515
P61953;Q61012	4	38.4	0.445649	0.451478	0.471886	0.311571	0.326794	0.307494
P61961	3	35.3	1.84935	1.76754	1.74219	2.06333	1.9467	2.06355
P61963	11	32.2	2.9994	3.03388	3.03331	3.03926	2.97398	3.03127
P61965	8	29.6	1.63639	1.56175	1.53851	1.73294	1.78125	1.76876
P61967	3	31	1.19004	1.24317	1.20543	1.36717	1.32374	1.34045
P61971	4	50.4	2.34278	2.23484	2.29689	2.30075	2.32607	2.28847
P61979	19	43.4	5.82828	5.65525	5.6417	5.90467	5.91507	5.83054
P61982	9	55.9	6.98341	6.64579	6.72563	6.33378	6.71959	6.39308
P62046	13	22.4	1.94968	1.96211	2.07345	1.8244	1.78405	1.82069
P62069	2	12.3	0.688791	0.688001	0.662966	0.555698	0.608929	0.577531
P62071	8	51	1.20043	1.20159	1.18015	0.723385	0.694401	0.72392
P62073	5	40	0.909216	0.933116	0.920273	0.906545	0.903963	0.914385
P62075	4	45.3	0.11417	0.212638	0.138947	0.149631	0.136749	0.128245
P62077	3	36.1	0.771935	0.751816	0.742002	0.747278	0.745494	0.756077
P62082	5	21.6	0.875492	0.939003	0.876803	1.11438	1.01444	1.06762
P62137	4	44.8	4.10565	4.02912	3.90967	3.94078	3.98693	3.84045
P62141	4	41	0.401098	0.403119	0.401242	0.347889	0.322699	0.358131
P62192	23	59.1	5.90975	5.93074	5.82405	6.17348	6.06542	6.16946
P62196	24	63.3	6.88671	6.83868	6.70995	7.59315	7.57909	7.68468
P62242	12	55.8	2.17035	2.42848	2.25254	2.66223	2.58279	2.63842
P62245	6	40	1.87125	1.81864	1.82073	2.26288	2.24949	2.18126
P62254	6	34.7	0.914826	0.937062	0.981872	1.0695	1.11179	1.05546
P62257	5	27.3	0.952191	0.935496	0.951574	0.867711	0.917453	0.8614
P62259	17	68.2	8.53169	8.19138	8.47322	7.98512	8.2255	7.92778
P62264	5	36.4	1.30876	1.32916	1.21936	1.55825	1.58864	1.52012
P62267	5	29.4	0.671422	0.696205	0.692636	0.801839	0.791333	0.837503
P62270	10	48.7	1.38283	1.31206	1.35742	1.53696	1.57867	1.49546
P62281	10	48.7	2.52155	2.44977	2.47648	2.97308	2.99761	2.90382
P62301	8	48.3	3.49415	3.48034	3.3992	4.49673	4.44533	4.34447
P62305	2	25	0.17717	0.15826	0.165864	0.177498	0.18592	0.165129
P62307	3	34.9	1.65853	1.72783	1.70299	1.86203	1.92867	1.92206
P62309	3	34.2	0.877283	0.837738	0.852591	0.893177	0.910111	0.872433
P62311	1	11.8	0.169733	0.178006	0.180906	0.173869	0.181031	0.180358
P62313	3	35	0.827922	0.789767	0.770669	0.913743	0.895786	0.890076
P62315	2	20.2	0.251444	0.242172	0.236263	0.259902	0.258231	0.267253
P62317	8	61.9	1.66933	1.65356	1.60676	1.74927	1.68348	1.70775
P62320	4	47.6	1.00907	1.05492	1.01085	1.07241	1.06148	1.10391
P62331	5	32.6	2.317	2.22796	2.26164	2.15267	2.22335	2.14869
P62334	19	59.4	3.77946	3.90218	3.94624	4.15509	4.00012	4.0508
P62342	5	32.3	0.596258	0.655874	0.684419	0.645233	0.689209	0.67713
P62482;P63143	5	15.5	0.539591	0.556626	0.585171	0.718667	0.787036	0.701381
P62488	2	18.6	0.446061	0.470096	0.434456	0.474462	0.472562	0.475271
P62492	1	57.9	0.350925	0.363283	0.317902	0.319435	0.330924	0.35216
P62500	2	2.7	0.515113	0.54137	0.491068	0.393552	0.404101	0.427472
P62631	3	23.8	0.354083	0.382033	0.3587	0.198101	0.200979	0.236417
P62700	2	18.2	0.324579	0.280674	0.299103	0.334116	0.343852	0.347315
P62702	14	52.1	6.46055	6.48484	6.39631	8.02504	8.21177	8.07529
P62715	2	63.8	7.14038	7.11924	7.19483	6.63864	6.62946	6.76068
P62717	9	44.9	2.08028	1.98453	1.93288	2.34878	2.37203	2.27897
P62743	6	39.4	1.84625	1.90468	1.90114	1.75575	1.67948	1.75767
P62746	5	40.3	1.7067	1.67823	1.63844	1.54996	1.50549	1.54431
P62748	7	73.6	6.88015	6.81926	6.62025	5.89723	5.75206	5.78764
P62751	8	37.8	2.28393	2.21011	2.09334	2.6194	2.59431	2.65205
P62754	9	29.3	2.83341	2.77311	2.79162	3.62757	3.61299	3.57145
P62761	7	45	3.83109	3.75789	3.74903	2.37951	2.50101	2.44389
P62774	5	47.5	1.42581	1.4462	1.38809	1.51373	1.61353	1.55776
P62806	7	57.3	4.63847	4.8316	4.44932	5.69254	5.1457	5.3057
P62814	20	51.3	3.69213	3.76998	3.75423	4.78254	4.74627	4.80977
P62821	7	72.2	4.12105	3.81807	4.02678	3.76712	4.18145	3.91545
P62827;Q61820	10	43.1	2.12146	2.13089	2.01324	2.30154	2.26197	2.22545
P62830	5	43.6	1.69774	1.66314	1.7001	2.17318	2.11549	2.12993
P62835	6	64.1	3.82864	4.14823	3.7563	3.01294	2.82255	3.03009
P62838;P61079;Q6ZWY6	2	24.5	1.11239	0.959607	1.02377	0.979615	1.1528	1.00991
P62843	4	33.1	1.40128	1.28188	1.37931	1.54095	1.66456	1.5993
P62849	5	34.6	1.55348	1.47633	1.51386	1.95899	2.03271	2.00909
P62852	6	36	0.449618	0.400307	0.40907	0.511106	0.506745	0.549729
P62855	4	37.4	2.56661	2.39285	2.46167	3.08063	3.1762	3.06715
P62858	3	46.4	0.387227	0.37577	0.35557	0.441586	0.416933	0.419194
P62869	9	79.7	2.01003	2.00582	1.99172	2.04875	2.01444	1.99445
P62874	7	58.2	7.27946	7.25451	7.16472	5.57597	5.87125	5.7028
P62876	1	16.4	0.206589	0.196762	0.192291	0.205002	0.206321	0.193598
P62880	5	48.8	2.98197	2.93662	2.92623	2.4628	2.54041	2.51788
P62889	8	67	3.86666	3.78826	3.70662	4.50454	4.48597	4.4856
P62892	2	19.6	1.10976	1.05361	1.0626	1.23603	1.15763	1.1992
P62897;CON__P62894;P00015	8	61.9	2.73445	2.74029	2.6974	2.64572	2.64027	2.59364
P62900	6	46.4	1.9122	1.82415	1.86344	2.30347	2.29581	2.31839
P62908	16	65.8	4.61926	4.3802	4.48156	5.16979	5.33604	5.1222
P62911;P17932	8	54.1	1.60141	1.66483	1.61548	1.94368	1.90098	1.86742
P62915	4	14.6	0.386529	0.364354	0.383816	0.369151	0.412618	0.368645
P62918	8	41.6	1.01397	0.995366	1.03544	1.20137	1.19237	1.18521
P62960;Q9Z2C8	8	44.7	2.9535	3.15349	2.88364	3.84745	4.02238	3.89574
P62983;P0CG49;P0CG50	3	55.1	2.65626	2.62951	2.6126	2.91925	2.88528	2.89303
P62996	6	31.2	0.929509	0.926666	0.880943	0.966792	0.930524	0.905771
P63001	2	49.5	0.367984	0.398472	0.396205	0.342203	0.306196	0.325513
P63002	1	4.6	0.183407	0.17976	0.182894	0.157809	0.166712	0.177413
P63005	21	56.8	8.06196	8.0104	7.82775	7.66634	7.81008	7.64397
P63011	4	35.5	1.28405	1.2381	1.23498	0.90098	0.974155	0.952266
P63017	28	68	13.3264	13.0874	12.9959	13.9874	13.9716	13.8317
P63024	1	32	0.980542	0.994865	0.963806	0.743649	0.741554	0.697604
P63028	7	40.7	4.62773	4.50463	4.33365	5.79137	5.84034	5.78393
P63030	2	13.8	1.58816	1.5367	1.5461	1.44786	1.57682	1.43468
P63034	4	22	0.458314	0.478864	0.477456	0.506097	0.537609	0.542743
P63037	14	44.6	2.2329	2.24944	2.15149	2.46631	2.38307	2.36187
P63038	29	58.6	7.557	7.56012	7.5574	7.54234	7.20962	7.38494
P63044	1	28.4	0.629402	0.620253	0.58147	0.477069	0.463161	0.457954
P63058;P37242	2	2.8	0.321344	0.293161	0.295471	0.249595	0.240199	0.223218
P63073	7	30.4	0.936791	0.899173	0.920148	0.996915	0.980124	0.977873
P63082	2	16.1	0.505569	0.546668	0.507722	0.963041	0.946819	1.01174
P63085	13	54.2	3.25498	3.38032	3.206	3.04936	3.10063	2.98761
P63087	2	39.3	0.13429	0.150332	0.134851	0.123439	0.128996	0.126446
P63094;Q6R0H7;Q8CGK7	13	40.4	2.32929	2.45616	2.42937	2.07857	2.08989	2.15093
P63101	12	66.5	5.86541	6.02505	5.58198	5.81787	5.63101	5.62143
P63147	1	11.2	0.349326	0.351766	0.365124	0.410325	0.414444	0.411872
P63154	11	17.4	1.053	1.09431	1.11467	1.14257	1.20133	1.17483
P63158	10	39.1	4.51086	4.16182	4.26364	5.38852	5.62296	5.33007
P63166	2	20.8	0.286135	0.304233	0.294919	0.291169	0.285239	0.29584
P63168	2	57.3	2.55897	2.58392	2.57195	2.39995	2.35788	2.39379
P63213	4	69	0.896264	0.876566	0.921214	0.721631	0.695595	0.712119
P63242;Q8BGY2	8	37.7	2.40898	2.28338	2.31326	2.46988	2.59854	2.50779
P63254	7	71.4	3.16313	3.34231	3.28936	3.42802	3.28125	3.24823
P63260	1	80	0.0974036	0.0844564	0.0945615	0.117397	0.125045	0.119825
P63276	8	56.3	1.05491	1.05091	1.04843	1.27728	1.19494	1.20598
P63280	7	34.2	2.17566	2.126	2.16108	2.43782	2.40086	2.40483
P63300	1	11.4	0.554596	0.499981	0.531746	0.456527	0.425146	0.465188
P63321	4	27.2	0.591256	0.609882	0.58381	0.437824	0.420747	0.384824
P63323	7	43.2	1.80912	1.59644	1.71616	1.9977	2.15405	2.03228
P63325	12	64.2	4.89298	4.79722	4.6688	5.98947	5.91184	5.99776
P63328	7	24	2.35436	2.37093	2.39387	1.90158	1.95756	2.01304
P63330	1	61.2	0.530399	0.490049	0.507665	0.529845	0.540605	0.555576
P67778	12	51.1	2.26817	2.13107	2.20537	2.38894	2.35245	2.29177
P67871	6	37.7	1.6377	1.59957	1.64603	1.68352	1.76406	1.67329
P67984	3	30.5	1.16611	1.16815	1.1274	1.34533	1.36773	1.29207
P68033;P68134	0	73.2	2.3167	2.41232	2.39813	1.7748	1.77755	1.75903
P68037	4	35.1	3.4618	3.60891	3.26502	4.09823	3.68676	3.98779
P68040	18	71.3	3.22138	3.23128	3.14459	3.78865	3.7243	3.70439
P68181	7	44.4	1.70138	1.81118	1.7171	1.56527	1.38713	1.56072
P68254	11	56.7	4.5111	4.64235	4.49323	4.38017	4.15011	4.37108
P68368	4	63.2	1.30058	1.4586	1.38646	1.23282	1.18342	1.23991
P68372	1	72.8	13.2941	13.192	13.1953	12.6688	12.4746	12.6575
P68373	1	63.5	0.370288	0.336548	0.359553	0.450696	0.495291	0.501888
P68404	3	17	0.108977	0.109081	0.11422	0.121292	0.132022	0.146342
P84228;P68433	1	23.5	3.55211	3.61185	3.40698	4.01778	3.81312	3.94294
P68510	11	61.8	5.20318	5.13358	4.98256	4.87019	4.744	4.79927
P69566	5	8.9	0.402758	0.42289	0.437762	0.456563	0.445995	0.474605
P70122	13	49.6	5.56548	5.41251	5.35924	4.71867	4.84619	4.77514
P70158	4	10.1	0.759222	0.727142	0.729959	0.78708	0.810314	0.791244
P70168	26	35.6	5.46102	5.48416	5.45421	5.53091	5.63991	5.68592
P70170	5	3.4	0.293416	0.306594	0.294053	0.304016	0.326985	0.269176
P70175	6	9.7	0.74424	0.766032	0.780517	0.606218	0.613465	0.592577
P70180	11	20.5	2.71249	2.81037	2.79689	1.99577	1.92139	1.94052
P70182	3	7.7	0.929688	0.911573	0.864007	0.762582	0.791871	0.751003
P70188	6	9.1	0.334804	0.303012	0.345321	0.372351	0.339853	0.350413
P70191	5	8.2	0.226	0.210396	0.241155	0.215292	0.223917	0.207859
P70195	6	36.1	1.32327	1.43468	1.33158	1.38991	1.41405	1.37173
P70196	5	13	0.943058	0.951653	0.933697	0.920578	0.928674	0.955157
P70202	5	34.2	1.05103	1.00664	0.974972	0.907452	0.992062	0.946601
P70206;P70208	25	18.8	3.4165	3.56688	3.39543	3.08093	2.98735	3.05104
P70207	5	6.4	0.897935	0.993925	0.949504	0.875272	0.907664	0.919046
P70213	1	3.3	0.443249	0.490807	0.463737	0.426736	0.494783	0.425684
P70218	2	2.4	1.62397	1.61291	1.67808	1.40056	1.36033	1.28393
P70224	2	9.4	0.183037	0.206864	0.201004	0.157815	0.170485	0.179201
P70227	35	18.7	5.78041	5.75119	5.64007	5.77619	5.84935	5.77254
P70232	3	2.2	0.134559	0.112444	0.112213	0.367445	0.354506	0.358851
P70236	4	24.6	0.929629	0.953219	0.913185	0.681224	0.68121	0.68663
P70248	11	15.5	1.38934	1.38045	1.41055	2.41084	2.53528	2.46348
P70255	4	14.6	0.276065	0.258354	0.278491	0.25118	0.245953	0.256207
P70257	4	15.2	0.85496	0.851453	0.923912	0.851682	0.819327	0.844937
P70261	32	40.7	7.43763	7.41546	7.45076	6.21885	6.1836	6.17477
P70265	10	19.7	1.48066	1.52862	1.50006	1.78932	1.75128	1.78947
P70268	19	25.6	4.53289	4.5047	4.54661	4.37678	4.38277	4.51109
P70271	8	31.5	1.85711	1.9422	1.88496	1.99831	2.07162	2.06449
P70274	2	5.8	0.442867	0.427781	0.44968	0.385846	0.394724	0.384034
P70275	6	10.8	0.81479	0.779496	0.818341	0.732277	0.714576	0.72156
P70277	1	2.4	0.170491	0.168049	0.152026	0.166423	0.144007	0.143274
P70279	6	16.3	0.437096	0.458573	0.428936	0.547326	0.551635	0.564674
P70280	8	45.5	1.8466	2.061	1.90854	2.14759	2.0798	2.09399
P70288	4	18.4	0.967172	0.972445	0.970644	0.902432	0.908559	0.894029
P70290	17	37.6	3.75325	3.85634	3.70129	3.16362	3.22162	3.18474
P70295	7	17.8	0.859019	0.89861	0.895245	0.949552	0.916259	0.929077
P70296;Q8VIN1	11	63.6	3.85968	3.56413	3.65381	3.93225	4.05527	3.98236
P70297	9	27.4	1.76967	1.69351	1.68241	1.48808	1.44503	1.40612
P70302	11	19.3	2.2292	2.24029	2.16284	1.827	1.86917	1.82163
P70303	15	32.9	1.51749	1.54822	1.55024	1.49401	1.48932	1.44312
P70313	8	8.3	1.17823	1.15944	1.19025	1.21679	1.12588	1.19631
P70315	3	7.9	0.238952	0.236842	0.238107	0.374764	0.354715	0.353517
P70318	4	21.4	2.00561	2.41395	2.07609	1.85961	1.86284	1.87043
P70333	7	47.9	2.75946	2.65825	2.75304	3.10319	3.02913	2.98808
P70335	48	41.6	8.20819	8.17761	8.11943	7.37721	7.31766	7.36134
P70336	50	41	15.3366	15.0952	15.1091	13.2374	13.1234	13.1656
P70345	2	16.1	0.510678	0.510934	0.541676	0.479984	0.503098	0.45927
P70347	2	3.8	0.295792	0.283016	0.27888	0.3406	0.329133	0.333213
P70349	5	57.9	2.04471	2.19195	1.96393	2.07712	1.89901	2.09824
P70351;Q61188	2	2.9	0.12095	0.128094	0.124765	0.108112	0.129402	0.130387
P70353	1	3.6	0.331163	0.389341	0.363844	0.332174	0.355002	0.338447
P70362	9	36.5	2.29629	2.23666	2.23723	2.31611	2.38098	2.32859
P70372	11	39.6	2.39716	2.17729	2.27243	2.46637	2.51713	2.48448
P70375	1	2	0.0246819	0.0232559	0.0333133	0.059259	0.0499946	0.0395646
P70387	6	14.2	0.528077	0.501146	0.531276	0.387739	0.356977	0.347616
P70388	16	12	1.16193	1.18863	1.19408	1.3515	1.33568	1.35703
P70389	2	4.3	0.0379838	0.0288264	0.030148	0.0350188	0.0370497	0.044941
P70392	6	5	0.881222	0.900802	0.894242	0.755081	0.747523	0.747404
P70398	55	24.3	11.2869	11.2212	11.3141	11.3193	11.4038	11.5559
P70399	6	3.9	0.660917	0.718562	0.700979	0.778793	0.7862	0.760503
P70403	5	24.5	2.63328	2.54484	2.63944	2.6586	2.71744	2.77419
P70404	11	43.3	3.28763	3.24543	3.15657	2.87521	2.74388	2.85715
P70414	3	3.2	0.451552	0.493105	0.468003	0.380456	0.389889	0.38827
P70419	2	3	0.524734	0.506319	0.504554	0.577903	0.628387	0.60131
P70424	4	4	0.050071	0.0494871	0.0610513	0.0605795	0.066217	0.0644855
P70426	6	33.3	0.163871	0.155542	0.15865	0.154954	0.143643	0.145994
P70429	11	30.2	1.79438	1.84613	1.78942	2.43225	2.38128	2.44229
P70441	19	60.3	2.90951	2.95848	3.06122	3.19375	3.19219	3.18527
P70444	2	17.4	0.248591	0.263815	0.292981	0.299159	0.289895	0.271713
P70451	6	12	0.861048	0.903808	0.875925	0.790527	0.779933	0.831662
P70452	10	38.9	2.07437	2.07628	2.02954	1.92415	1.98794	1.94583
P70460	15	34.9	3.36636	3.45485	3.34312	3.3783	3.39979	3.33721
P70663	21	43.4	3.03068	3.00044	2.9815	3.29204	3.45344	3.38642
P70665	2	5.2	0.0783037	0.0830286	0.0842805	0.111299	0.118121	0.116332
P70669	3	4.3	0.0748	0.0702718	0.0607784	0.0799843	0.0779515	0.074227
Q60817;P70670	4	26.5	1.14731	1.11893	1.08017	1.29664	1.33592	1.3647
P70671	11	29.8	1.87233	1.79471	1.8344	1.72895	1.73338	1.68993
P70677	5	21.3	0.996478	0.996681	1.03569	1.24117	1.22562	1.16374
Q91WR5;Q8K023;P70694	2	2.8	0.981199	0.947144	0.966378	0.822949	0.777486	0.759795
P70697	9	37.1	1.81581	1.9519	1.90974	1.85065	1.95756	1.9135
P70698	13	28.8	2.54441	2.65105	2.57207	3.7993	3.67751	3.79886
P70699	12	14.4	1.59884	1.63527	1.53343	1.84594	1.87233	1.88482
P70700	1	1	0.339632	0.320948	0.331138	0.371715	0.365465	0.367365
P70704;Q148W0	33	30.8	8.56631	8.4256	8.52214	9.05033	9.06351	9.09724
P80313	26	49.4	6.16271	6.13014	6.18956	6.25817	6.42772	6.21489
P80314	27	60.9	7.36958	7.23134	7.12269	7.25079	7.19052	7.23979
P80315	25	52.3	6.8324	6.77856	6.65412	6.75054	6.79957	6.79313
P80316	25	48.8	8.90235	8.76065	8.54347	8.75575	8.72687	8.63347
P80317;Q61390	16	34.7	6.96849	6.82615	6.62527	6.69731	6.89507	6.65447
P80318	31	56.9	8.91429	9.12012	8.90102	8.73941	8.77701	8.54378
P81066;P81068;Q9JKQ4;P81067	1	1.5	0.0540217	0.0654747	0.0528083	0.0627026	0.0549737	0.0579561
P81069	2	4.8	0.226997	0.256331	0.251669	0.221655	0.223469	0.229561
P81117	19	53.1	2.91942	2.94182	2.86225	4.5914	4.53348	4.50625
P81122	3	2.7	0.517453	0.549274	0.526076	0.561136	0.55684	0.550637
P81270;Q8QZW2	8	22.8	1.03539	1.04997	0.996362	0.897411	0.906052	0.895386
P82198	15	23.7	2.66509	2.72107	2.66071	4.20512	4.04668	4.16934
P82343	8	17.7	0.871374	0.879822	0.827939	1.03406	0.979885	0.979526
P82347	10	39.4	3.95726	3.98459	3.86834	2.96976	2.91047	2.90282
P82349	8	34.1	2.23744	2.13045	2.2245	1.60779	1.71756	1.63842
P82350	2	7	0.127946	0.151215	0.139349	0.104283	0.109574	0.101835
P83093	10	16.6	1.55402	1.56288	1.57684	1.47586	1.48269	1.50425
P83510	3	7.8	0.251528	0.242278	0.258035	0.172822	0.218921	0.199681
P83741;Q80XP9;Q3UH66;Q80UE6	28	13	4.83198	4.99393	4.95151	4.47671	4.41936	4.50726
P83870	5	40.9	0.537657	0.546042	0.565211	0.586239	0.598544	0.594406
P83877	4	30.3	0.663603	0.637901	0.736043	0.728829	0.774382	0.731414
P83882	6	33	1.48836	1.49192	1.47635	1.9732	1.96687	1.93309
P83887	2	23.5	1.94646	1.92479	1.94035	1.88991	1.85765	1.87267
P83917	2	18.9	0.194688	0.173823	0.185309	0.169429	0.150078	0.158927
P83940	5	58	1.8235	1.92485	1.84343	1.98391	2.01027	1.97669
P84084	5	52.8	5.13656	5.10978	4.93533	5.51506	5.44133	5.52555
P84089	4	34.6	0.597529	0.554196	0.550916	0.644084	0.656798	0.595409
P84091	21	52	5.76155	5.76008	5.70951	5.17294	5.07019	5.10874
P84096	9	63.9	3.06828	2.98654	3.01976	2.71818	2.73952	2.87875
P84099	7	27.6	1.98806	1.90381	1.89186	2.33771	2.2061	2.24658
P84102;O88892	2	30.5	0.33392	0.407866	0.383151	0.403678	0.416736	0.401953
P84104	8	38.4	0.467709	0.454014	0.452089	0.429549	0.402041	0.4385
P84309	1	4.1	0.0932852	0.126722	0.118185	0.0827184	0.076334	0.0789828
P86793;P86792;P84444	2	22.6	0.145541	0.145322	0.154761	0.248222	0.248114	0.237975
P85094	3	21.8	0.755879	0.745428	0.711642	0.640757	0.623135	0.649103
P97287	3	12.7	2.24239	2.1317	2.11761	2.74419	2.80142	2.77042
P97290	10	24.8	1.70294	1.63965	1.7287	2.45185	2.39286	2.47079
P97298;CON__Q95121	14	36.9	2.9042	3.17667	2.98124	3.49353	3.55634	3.48065
P97300	12	24.9	4.12803	4.20197	4.16152	3.40534	3.45589	3.42843
P97302	3	4.6	0.0875134	0.111035	0.111184	0.168473	0.181318	0.156549
P97310	14	19.7	1.85633	1.84557	1.86269	2.77075	2.79873	2.75189
P97311	14	17.5	1.15375	1.14335	1.20863	1.87654	1.82792	1.81231
P97313	9	1.9	0.712725	0.704409	0.732719	0.798149	0.789065	0.815022
P97314	7	41.5	1.29766	1.36467	1.39606	1.55517	1.56064	1.52278
P97315	15	71	7.80291	7.12425	7.23999	4.76736	4.90319	4.93285
P97328	1	3	0.133138	0.151459	0.142115	0.128726	0.114981	0.130653
P97333	23	31.5	5.72132	5.48954	5.65199	4.47381	4.51188	4.48006
P97346	9	27.4	1.50036	1.53758	1.57935	1.53024	1.58452	1.53251
P97348	4	26.2	0.217262	0.223829	0.218178	0.191066	0.18697	0.193279
P97351	19	61	4.45726	4.43756	4.26904	5.48107	5.39376	5.24734
P97352	6	49	1.43011	1.41658	1.36633	1.22526	1.24472	1.20291
P97355	6	19.4	1.00627	0.943512	0.977042	0.932132	0.91411	0.938813
P97360	2	5.4	0.138206	0.150094	0.128993	0.159944	0.173678	0.152803
P97361	3	18.3	0.0749731	0.0955098	0.080956	0.0726046	0.0645398	0.0654295
P97363	18	38	4.31025	4.35621	4.37003	4.92082	4.92975	4.93362
P97364	4	11.1	0.155199	0.153551	0.137674	0.152395	0.165238	0.162922
P97366	3	3.8	0.0605885	0.0713803	0.0606248	0.0593709	0.0694163	0.0652997
Q60954;P97367;P97368	3	7.2	0.36556	0.361423	0.370129	0.328091	0.335305	0.331939
P97369	15	53.1	3.00143	2.95128	3.09227	4.03206	4.09872	3.99858
P97370	12	48.6	4.05008	3.82653	3.88044	3.96455	4.05909	3.8198
P97371	16	64.3	2.33759	2.30837	2.25279	3.07253	3.11782	3.10196
P97372	10	38.9	3.24281	3.11197	3.18059	4.16653	4.14898	4.16143
P97376	6	25.2	1.22257	1.22526	1.21773	1.17046	1.24209	1.19483
P97377;Q80YP0	4	17.6	0.871553	0.878695	0.926233	1.20736	1.17184	1.14126
P97379	11	29.7	1.26615	1.23973	1.25085	1.46546	1.40677	1.45404
P97384	19	39	4.17924	4.25708	4.2235	3.78805	3.78536	3.77903
P97386	10	9.1	0.453032	0.45206	0.466102	0.533414	0.537406	0.536494
P97390	12	26.1	2.68628	2.81713	2.89399	2.6413	2.68181	2.67265
P97393	14	10.3	1.17829	1.16596	1.13988	1.09479	1.14289	1.08857
P97411	3	7.5	0.22218	0.24457	0.24076	0.250399	0.218252	0.228617
P97425;P97426	3	24.4	0.998269	0.995303	1.02691	0.765062	0.779157	0.746873
P97429	19	59.9	6.87239	6.89567	6.98344	7.61372	7.45852	7.45752
P97430	2	11.5	0.395894	0.426027	0.402885	0.752964	0.741196	0.733007
P97431	2	6	0.301391	0.346293	0.320355	0.31886	0.304148	0.312509
P97433	7	4.7	0.245846	0.219577	0.226013	0.203756	0.213036	0.205458
P97434	56	68.1	12.6053	12.8945	12.6722	10.2541	10.1725	10.2608
P97443	4	8	0.903545	0.861911	0.905721	0.535434	0.565704	0.547652
P97447	20	72.9	8.44813	8.23334	8.16711	5.38519	5.54399	5.46784
P97449	27	35.4	7.98496	8.10872	8.10187	11.7378	11.2409	11.3736
P97450	6	46.3	8.55258	7.6478	7.98206	7.73712	8.33592	7.92483
P97452	4	4.6	0.59458	0.605185	0.581746	0.713404	0.680673	0.720675
P97461	8	31.9	2.17488	2.13239	2.15111	2.61505	2.63489	2.6681
P97465	4	11.8	0.298406	0.311473	0.303939	0.297278	0.275851	0.278658
P97467	3	4.8	0.0651606	0.0518925	0.0571766	0.0460241	0.0357097	0.0442902
P97468	3	8.9	1.1836	1.22695	1.11134	0.753569	0.744956	0.768409
P97470	6	40.7	1.0881	1.09876	1.14189	1.2852	1.29014	1.22599
P97471	5	8.9	0.590701	0.575783	0.604567	0.553448	0.574299	0.576168
P97478	2	9.2	0.260123	0.269276	0.290102	0.283535	0.251391	0.264261
P97493	2	18.7	0.567005	0.581958	0.564747	0.528055	0.532165	0.569318
P97494	21	43.3	3.87281	3.81175	3.8073	4.91066	4.89662	4.91934
P97496	5	12.3	0.283992	0.271624	0.29815	0.36681	0.370186	0.370823
P97499	10	3.7	0.399714	0.422583	0.433001	0.413628	0.398902	0.454248
P97501	17	42.9	4.93076	4.83799	4.86645	2.52474	2.62487	2.62993
P97504	4	7.1	0.593989	0.605855	0.593784	0.475121	0.475821	0.461293
P97742	18	31	3.80035	3.74499	3.70719	3.52498	3.47636	3.52915
P97760	7	36.4	2.00227	1.971	2.04347	2.1465	2.15531	2.14462
P97765	4	27.6	0.93709	1.00213	0.923473	1.01694	0.958756	1.01528
P97770	4	7.7	0.917453	0.867234	0.95446	0.954936	1.00842	0.959346
P97784;Q9R194	3	5.6	0.139053	0.14008	0.169207	0.147417	0.149469	0.140483
P97789	15	8.9	0.983228	0.973948	0.997616	1.11233	1.1328	1.08178
P97792	12	34.5	3.00298	2.99781	3.00659	2.64898	2.65841	2.67896
P97797	3	7.4	0.179444	0.196888	0.186382	0.209285	0.199558	0.206254
P97798	4	3.3	0.509478	0.535145	0.524294	0.474286	0.482022	0.460155
P97807	21	54.4	5.99499	5.845	5.69521	5.20409	5.13167	5.12314
P97808	1	9	0.136194	0.135891	0.131615	0.186414	0.177098	0.18401
P97813	4	8.3	0.107646	0.127148	0.134431	0.104331	0.124138	0.114828
P97814	6	15.2	1.29897	1.40969	1.40616	1.01222	1.01474	1.06968
P97816	3	39.2	0.880327	0.866045	0.894555	1.00889	1.03134	0.999528
P97820	11	15	1.72633	1.63903	1.6486	1.5006	1.44873	1.51357
P97821	13	35.9	2.55282	2.54309	2.63267	5.03563	4.90587	4.95598
P97822	4	22.3	1.27725	1.23165	1.24319	1.25605	1.28107	1.31455
P97823	5	33	1.2588	1.2515	1.19307	1.21976	1.29497	1.29461
P97855	9	30.8	1.58828	1.60089	1.62633	1.85803	1.87179	1.78346
P97857;P59384	2	2.7	0.495703	0.499255	0.482041	0.480311	0.425206	0.438229
P97863	5	13.9	1.44169	1.42253	1.4263	1.30765	1.28107	1.30965
P97864	8	28.7	0.7252	0.774737	0.772676	0.915316	0.944968	0.906951
P97865	3	14.5	0.505533	0.520403	0.537912	0.506642	0.535305	0.566952
P97868	6	3.2	0.569106	0.543387	0.571428	0.480892	0.469369	0.438176
P97872	13	24.2	1.17727	1.26284	1.15625	0.941931	0.903307	0.95085
P97873	4	7.9	0.935956	0.982465	0.973905	1.04585	0.9618	1.00549
P97927	44	30.4	8.55855	8.51641	8.23987	6.46625	6.44085	6.43498
P97930	7	32.1	1.45374	1.45961	1.49203	1.56781	1.58488	1.52508
P97946	1	3.9	0.104769	0.108548	0.123008	0.0807585	0.109657	0.0928133
P98063	2	2.5	0.100788	0.102918	0.127211	0.107361	0.101409	0.121318
P98078	10	17.8	1.97236	1.91339	1.95891	2.63713	2.71577	2.6422
P98083	7	16.8	0.789125	0.801102	0.798959	0.757985	0.812224	0.751593
P98086	1	5.7	0.257306	0.25196	0.26513	0.335955	0.340934	0.329248
P98156	5	6.5	0.361257	0.380981	0.390547	0.284702	0.323451	0.284688
P98191	1	6.9	0.1362	0.135684	0.147397	0.134388	0.138683	0.145297
P98192	14	24.9	4.50507	4.52173	4.41306	4.96504	5.08404	4.97422
P98195	5	6.5	1.18897	1.19595	1.18988	1.27462	1.25785	1.25118
P98197	25	26.7	4.54274	4.56225	4.47303	6.0121	5.92408	6.00189
P98203	13	15.4	0.694222	0.683742	0.718354	0.501506	0.541703	0.542725
P99024	4	68.7	2.11167	2.17372	2.18404	2.26137	2.29068	2.30352
P99026	7	39.4	3.12003	3.00582	3.0372	3.53206	3.50788	3.48543
P99027	8	92.2	1.10875	1.09594	1.07715	1.22121	1.22502	1.26139
P99028	6	74.2	1.25469	1.26071	1.26364	1.33765	1.26674	1.28287
P99029	13	57.6	3.6679	3.49649	3.54799	4.3708	4.37036	4.29785
Q00262	5	18.7	0.131867	0.134982	0.130203	0.0997641	0.10961	0.111081
Q00420	2	5	0.139065	0.132239	0.15584	0.170088	0.169595	0.173265
Q00422	11	24.9	2.62278	2.56131	2.59472	2.53889	2.63436	2.60621
Q00519;Q3TYQ9;Q5SGK3	41	38.7	15.5127	15.315	15.2616	15.0871	15.08	14.9994
Q00558	4	13.7	0.443596	0.491402	0.499987	0.479658	0.472371	0.512361
Q00560	11	15.8	1.96258	1.98027	1.98927	1.77522	1.75469	1.83868
Q00612;P97324;REV__P46662	31	59.8	7.30631	7.11986	7.18354	8.71643	8.70001	8.76446
Q00623;CON__P15497	19	56.1	6.14062	6.14141	5.97077	5.33105	5.30136	5.28806
Q00651	5	5.5	1.11167	1.12794	1.12476	1.21619	1.21756	1.21991
Q00724	6	32.8	2.43673	2.30085	2.26709	2.18758	2.10266	2.09659
Q00731	2	10.7	0.278393	0.287281	0.260488	0.251222	0.252393	0.250124
Q00897	7	47.5	1.88319	1.84312	1.89468	2.01428	2.11908	2.06933
Q00898	6	34.6	1.28071	1.0955	1.20411	1.23814	1.35824	1.28877
Q00899;Q3TTC2	5	12.6	0.292551	0.31183	0.331721	0.321915	0.315662	0.300614
Q00915	13	84.4	1.80064	1.77756	1.80611	1.58045	1.55981	1.56042
Q00993	7	10.4	0.529438	0.510646	0.561015	0.544774	0.54818	0.589645
Q00PI9	29	39.2	8.01122	7.8388	7.98833	8.25913	8.0924	8.09358
Q01063	8	11.8	0.616808	0.606237	0.643458	0.559225	0.551659	0.581473
Q01065	6	10.3	0.320562	0.361028	0.357916	0.819804	0.762266	0.734718
Q01147;P81269	3	14.7	0.0681986	0.0782127	0.0708569	0.0731309	0.0658887	0.0808591
Q01149	12	10.9	1.14403	1.20566	1.18323	1.33541	1.32822	1.33538
Q01279	19	18.9	2.4658	2.47176	2.36633	2.63199	2.6596	2.5819
Q01339;CON__P17690	15	43.8	2.5296	2.49537	2.54598	3.13205	3.23481	3.21938
Q01341	2	4.1	0.225445	0.247539	0.259729	0.189541	0.194539	0.182021
Q01405	22	37.9	4.37549	4.28739	4.3504	4.72683	4.64265	4.7159
Q01705	5	3.3	0.604214	0.610909	0.637938	0.58097	0.579688	0.521761
Q01721	2	4.7	0.10197	0.11999	0.116002	0.0922816	0.0763758	0.0728464
Q01730	12	40.1	3.01283	3.05066	2.96563	2.45669	2.30058	2.35119
[truncated: 4,873 more rows]

## Sheet: Table S4
Table S4: the identified acetylation site identification, reported by peptide sequence, precursor charge and mass/charge, all modifications observed, scores and relevant quantitation data
Sequence	Charge	m/z	Modifications	Score	C1	C2	C3	E1	E2	E3
AAAHHYGAQCDKTNK	4	429.2	Acetyl (K)	50.088	0	0	0	0	0	0
AAAKHLIER	3	350.873	Acetyl (K)	71.451	407.99	370.55	454.82	398.43	319.26	389.56
AAASEGVQVKR	2	579.317	Acetyl (K)	93.345	2129.4	2466.6	2075.2	2383.2	2444.3	1995
AAASKLEQGK	2	522.788	Acetyl (K)	117.79	5943.9	5982.5	6277	9192.2	10501	10034
AAASTDYYKR	2	594.288	Acetyl (K)	113.69	4094.5	3195.9	3469.5	2790.8	2929.6	2902.4
AAASTDYYKR	3	396.528	Acetyl (K)	109.66	317.93	266.11	443.64	382.18	327.68	258.02
AAAYDKLEK	3	350.854	Acetyl (K)	65.224	1751.2	1570.5	1945.6	2016.3	1333.5	1364.8
AAAYDKLEK	2	525.777	Acetyl (K)	120.06	6105.9	5193.4	5847.7	6877.7	4550.1	4805
AADIDQEVKER	2	658.328	Acetyl (K)	94.09	3804.7	4103.9	3808.4	3217	3149.6	3350.9
AADKDTCFSTEGPNLVTR	3	675.318	Acetyl (K)	65.765	0	0	0	0	0	0
AADKDTCFSTEGPNLVTR	2	1012.47	Acetyl (K)	125.79	730.46	955.67	1037	4855.5	1166.4	803.35
AADQYKPK	3	321.503	Acetyl (K)	55.37	2524.4	2573.8	2324.4	3830.1	3573.2	2917.2
AADQYKPK	2	481.751	Acetyl (K)	91.867	8401	7857.6	7526	13064	10724	11949
AADQYKPK	2	481.751	Acetyl (K)	74.464	2313.3	2422	2554.2	7407.4	3417.2	3236.3
AADQYKPK	3	321.503	Acetyl (K)	50.04	1926.7	1704.4	1899.4	4142.3	2171.6	2091.4
AADQYKPKAK	3	387.88	Acetyl (K)	82.417	4198.8	4167.1	4309.4	5937.5	5450	5478.8
AAEEVEAKFK	3	388.536	Acetyl (K)	86.898	2311.8	2820.1	2742.5	2543.5	2316.5	2382.5
AAEEVEAKFK	2	582.301	Acetyl (K)	111.63	5698.9	5827.7	5216.8	7390	5846.8	6169.8
AAEGFKGK	2	425.227	Acetyl (K)	82.287	1928.3	2133.2	2011.2	2454	2370	2259.4
AAEGFKGK	3	283.82	Acetyl (K)	58.815	1597.8	1548.6	1712.9	1832.6	1627.4	2072.9
AAEHETKELR	3	409.211	Acetyl (K)	108.47	1192.7	1082.8	1197.7	986.34	970.49	1064
AAEVLNKHSLSGR	3	475.26	Acetyl (K)	72.321	1432.5	1799.4	1476.5	2013.2	1638.1	1718.2
AAFKSGK	2	375.711	Acetyl (K)	71.379	2613.1	2184.3	2242.4	3163.2	3008.7	3516.9
AAFKTMYGK	3	358.848	Acetyl (K),Oxidation (M)	56.258	1666.9	1629.7	1741.5	1602.8	1577.8	1782.3
AAGDGGSGPPEKK	3	404.867	Acetyl (K)	78.324	737.54	828.95	988.23	1075	1145.3	1173.5
AAGDGGSGPPEKK	2	606.796	Acetyl (K)	105.03	1640.5	1596	1804.7	1875.8	1770.5	1916.9
AAGGAKR	2	336.693	Acetyl (K)	80.294	2705.9	3162.6	2855.4	1919.7	1564.9	1768.8
AAGGAVSTPAPGKK	3	418.566	Acetyl (K)	93.623	1289.5	1242.7	1175.7	1761.3	1776.3	1871.7
AAHNLVKR	3	317.523	Acetyl (K)	98.997	410.04	333.31	393.25	222.57	175.31	255.88
AAHNLVKR	2	475.78	Acetyl (K)	63.673	0	0	0	0	0	0
AAIEHIKQK	3	360.545	Acetyl (K)	83.948	2069.5	2027.1	1964.5	1723	1911.3	1901.7
AAKDVFNK	2	467.753	Acetyl (K)	109.66	6405.1	6109.8	6589.2	4542.7	4262.2	4723.4
AAKDVFNK	3	312.171	Acetyl (K)	69.825	1344	1277	1283.2	1009.3	937.43	913.4
AAKLAPEFAK	2	544.311	Acetyl (K)	91.961	10184	9609.2	9077	7108.4	6868	6627.3
AAKLAPEFAK	3	363.21	Acetyl (K)	57.785	1072.3	1345.8	1164.3	742.89	867.44	781.08
AALLKHGLGNR	3	397.903	Acetyl (K)	72.478	2979.6	2992.1	3494.5	4163.2	3394.6	3330.1
AALQAKR	2	400.243	Acetyl (K)	64.236	2553.8	2611.9	2537.5	2576	2279.4	2553.3
AAQEEYIKR	2	575.299	Acetyl (K)	68.786	2571.4	2682.7	3436.6	3186.3	3215.4	2732.6
AAQFYKK	2	449.245	Acetyl (K)	100.19	2494.4	2614.1	2380.3	6229.2	5871.3	5454.3
AAQFYKK	3	299.832	Acetyl (K)	74.415	895.3	956.28	1175.6	2331.8	2214.2	2011.1
AAQKNIDR	2	479.259	Acetyl (K)	74.267	1922.5	2112.8	1811.9	2515	2245.7	2398.4
AAQNISKTIATSQNR	3	548.96	Acetyl (K)	105.19	1540.5	1720	1439.9	1503.5	1608.1	1503.8
AAQTSDSEKIHLDEK	3	571.948	Acetyl (K)	118.31	8467.7	7893.1	7531.7	6614.4	6205	6367.4
AASEKSCNCLLLK	3	512.59	Acetyl (K)	68.171	0	0	0	0	0	0
AASGTKEDPNLVPSISNK	3	623.99	Acetyl (K)	143.67	1785.2	2129.3	1573.8	1992.6	2146.6	1952.7
AATALKDVVK	3	353.213	Acetyl (K)	68.786	3315	3777	3996.5	3968.6	4185.1	3611.4
AATELAENKR	2	572.801	Acetyl (K)	62.894	3777	3398.3	4669.1	5546.5	4226.8	3745.3
AAVAFKNAK	3	321.187	Acetyl (K)	106.36	2779.9	2875.6	2697.3	2629	2390.9	2293
AAVAFKNAK	2	481.277	Acetyl (K)	117.89	9839.8	9704.6	9203.7	10110	9528	9420.2
AAVHLEGKIEQAQR	3	531.29	Acetyl (K)	89.992	6939.4	6478.8	6112.1	4972.4	5067.3	5339.2
AAVHLEGKIEQAQR	2	796.431	Acetyl (K)	174.47	4496.6	3633.2	3897.8	2854.6	2846.4	3092.5
AAVPTPAKK	2	462.779	Acetyl (K)	93.667	5716.4	5874.6	5620.9	8772.7	8739.8	8692.8
AAVTPGKK	2	407.245	Acetyl (K)	74.464	7252	6437.4	7151.6	8929.2	8335	8360.3
AAVTPGKK	3	271.832	Acetyl (K)	77.058	834.74	762.62	892.08	1090.4	1349.7	1225.1
AAWDHMKK	3	348.836	Acetyl (K),Oxidation (M)	41.429	1642.6	1534.9	1165	1067	941.18	857.23
AAWDHMKK	3	343.504	Acetyl (K)	89.142	2862.7	2861.9	2700.5	1712.9	1201.6	959.63
AAWGKIGGHGAEYGAEALER	3	695.676	Acetyl (K)	180.63	3797.1	3320.8	3654.4	2470.3	2640.6	2194.4
AAYFEKNHGTR	3	445.886	Acetyl (K)	76.326	1148.4	1198.6	1284	1192.7	1136.5	1215.7
AAYYQKK	3	305.164	Acetyl (K)	62.714	2188.4	1808.3	2064.2	1339.2	1566.4	1441.7
ACEEKLR	2	474.234	Acetyl (K)	94.114	1464.8	1622.7	1599.1	1859	1717.1	1880.3
ADAMAKDR	2	468.216	Acetyl (K),Oxidation (M)	63.426	3716.1	3478.6	3904.4	2970.5	2842.3	3011.9
ADCKEEHDIPR	3	471.214	Acetyl (K)	120.87	1734.5	1336.6	1750.9	1572.6	1845.8	1427.8
ADDGRPFPQVIKSK	3	533.954	Acetyl (K)	123.02	6266.7	5676.9	5618.9	6084	5739.7	6071
ADELDKPR	2	493.251	Acetyl (K)	54.982	0	0	0	0	0	0
ADEVAPAKK	2	485.764	Acetyl (K)	74.841	2819.6	2271.5	3005.6	4371.5	3852.5	3441.6
ADFHGGKTFGPDLK	3	511.256	Acetyl (K)	49.188	0	0	0	0	0	0
ADGFHLKR	3	329.179	Acetyl (K)	73.665	928.45	1172.1	993.2	769.68	934.28	772
ADGIVSKNF	2	496.756	Acetyl (K)	62.463	881.97	926.42	822.73	1368.9	964	714.21
ADHQKLGHCVTMGR	4	417.699	Acetyl (K),Oxidation (M)	53.491	504.53	595.02	614.08	499.18	562.3	689.23
ADHQKLGHCVTMGR	3	556.596	Acetyl (K),Oxidation (M)	57.703	988.64	1060.3	941.08	877.5	887.37	1135.5
ADIKAPEDK	2	514.767	Acetyl (K)	83.182	3975	4019.4	3691.5	3095.6	3603.7	3409.2
ADIKAPEDK	3	343.513	Acetyl (K)	66.056	1274.5	1471.8	1205.4	976.57	981.13	1079
ADINTKWAATR	2	644.836	Acetyl (K)	58.326	2859.9	2975.5	3082.2	4250.3	3231.9	3745.3
ADKDYHFK	3	355.838	Acetyl (K)	53.756	2017.8	2340.4	2241.4	4059.5	2132.4	1983.3
ADKLAEEHGS	2	549.757	Acetyl (K)	67.385	667.44	779.57	620.74	318.94	446.86	592.83
ADKTLATQK	3	339.857	Acetyl (K)	67.207	2797.1	2478.3	2435.4	2758.2	2937.3	2878.4
ADKTLATQK	2	509.282	Acetyl (K)	111.63	3120.8	2803.1	3123	5133.8	4746.2	4902.5
ADLAEEYSKDR	2	669.812	Acetyl (K)	75.89	2922	2565.6	2654.1	3003.4	2514.7	2655.4
ADLASKR	2	401.725	Acetyl (K)	71.877	1201.4	989.66	975.94	830.74	892.21	943.2
ADLIAYLKK	2	538.821	Acetyl (K)	105.98	4565	4865.5	4619.3	3808.4	3776.1	3950
ADNKLDINLER	2	671.852	Acetyl (K)	119.39	3423.6	3038.3	3448.4	3124.9	2489.3	2630.2
ADNKLDINLER	3	448.237	Acetyl (K)	81.676	1206.2	1171.2	1176.1	867.61	1309.4	1284
ADNKLDINLER	2	671.852	Acetyl (K)	144.92	13164	12424	13847	9509.5	11060	10386
ADNKLDINLER	3	448.237	Acetyl (K)	65.03	3058	2736.3	2701.7	3044.6	3209.2	2680.5
ADPYVEITGTAGKK	3	497.928	Acetyl (K)	85.536	0	0	0	0	0	0
ADQDSEAMKR	2	596.767	Acetyl (K)	86.911	1777	2119.3	1973.2	2628.6	1725.6	1535.9
ADQLYKQK	3	345.854	Acetyl (K)	49.715	0	0	0	0	0	0
ADQLYKQK	2	518.277	Acetyl (K)	72.243	0	0	0	0	0	0
ADQLYKQK	2	518.277	Acetyl (K)	98.048	14036	13236	12668	13616	13709	13309
ADQLYKQK	3	345.854	Acetyl (K)	57.59	4722.9	4471	4362.8	4431.3	4457.1	4645.7
ADQLYKQK	3	346.182	Acetyl (K),Deamidation (NQ)	47.603	0	0	0	0	0	0
ADQLYKQKIIR	2	730.417	2 Acetyl (K)	60.157	2522.2	1729.5	2414.7	2660.7	2511.7	1830.3
ADREEHTQPKPR	4	377.192	Acetyl (K)	81.709	780.62	701.77	493.98	477.18	520.81	591.2
ADTIAKNELHK	3	427.898	Acetyl (K)	77.597	1836.4	1707.2	1797.8	1836	1880.3	1759.8
ADTISKSELHK	3	424.226	Acetyl (K)	107.09	1504.6	1532.9	1377.3	1324.4	1203.7	1248.6
ADTISKSELQK	3	421.226	Acetyl (K)	104.14	2840.8	2555.5	2069.1	2323.7	2245.9	2212.8
ADTLTLKER	2	544.801	Acetyl (K)	57.203	0	0	0	0	0	0
ADTLTPEECQQFKK	3	579.61	Acetyl (K)	162.93	7179.5	5911.9	5306.5	5311.7	4535.3	5243.3
ADTLTPEECQQFKK	4	434.959	Acetyl (K)	43.761	1050.1	1017.2	1019.5	1138.6	896.36	965.27
ADVVPKTAENFR	2	694.862	Acetyl (K)	97.631	3430	3262	2936	2867.8	2781.9	2531.1
AEAQIAAKNLDK	3	438.574	Acetyl (K)	101.32	1501.6	1337.8	1628.3	1502.7	1015.4	1131.4
AEAQIAAKNLDK	2	657.357	Acetyl (K)	150.05	10563	8947.2	9386.5	6348.8	6256.4	6048
AECFDKAQSVCR	2	756.832	Acetyl (K)	57.796	3244	3375.3	3222.9	5475.3	1965.1	1824.7
AECSAEQCYKVTK	3	539.241	Acetyl (K)	92.151	2828.7	2951.8	3315	3814	4327.5	3592.2
AEDGHAVAKK	3	356.521	Acetyl (K)	67.207	1489.6	1514.8	1375.3	903.67	693.96	1126.1
AEDGHAVAKK	2	534.278	Acetyl (K)	105.46	4099.4	4123.7	4146.1	2456.4	2459.5	2264.7
AEEDPAKFK	2	538.767	Acetyl (K)	50.353	1956.4	2703.1	5368.5	2072.4	2223	1699.3
AEHIPAGKR	3	340.858	Acetyl (K)	48.423	503.39	492.42	485.93	584.39	609.87	503.11
AELLYKK	2	453.768	Acetyl (K)	93.374	4381.2	4509.8	4258.1	3775.3	4164.2	4259.4
AEMDAAVESCKR	3	475.543	Acetyl (K),Oxidation (M)	96.745	635.51	555.7	423.83	492.19	456.18	692.38
AEMDAAVESCKR	2	712.811	Acetyl (K),Oxidation (M)	101.38	3031.9	2910.3	2990.1	1702.4	1998.5	1809.6
AEMDAAVESCKR	3	470.211	Acetyl (K)	61.11	1280.4	1179.4	1290	963.84	1290.5	1125.2
AEMDAAVESCKR	2	704.813	Acetyl (K)	150.49	5492.4	4962.4	5189.1	3944.8	3724.3	3345.4
AEPAKIDAFR	2	580.309	Acetyl (K)	72.887	2479.2	2621.7	2686.5	2984.4	2540.4	2464
AEPDVKK	3	276.82	Acetyl (K)	60.76	1133.2	1022.4	785.53	930.63	919.37	1099.7
AEQFYCGDTEGKK	3	525.565	Acetyl (K)	101.3	868.68	926.05	922.32	917.7	790.23	718.16
AEQFYCGDTEGKK	4	394.425	Acetyl (K)	43.03	540.13	543.09	765.1	338.46	468.34	650.53
AEQFYCGDTEGKK	2	787.843	Acetyl (K)	188.59	7147.6	6906.6	7046.6	6375.5	6140.1	5688.1
AERPDVDEKR	3	419.546	Acetyl (K)	91.123	4104.2	3744.8	3561.8	3462.7	3439.6	3398.9
AERPDVDEKR	2	628.815	Acetyl (K)	96.229	766.74	853.58	763.39	804.4	518.85	793.2
AERPDVDEKR	3	419.546	Acetyl (K)	73.435	1474.8	1359.8	1389.3	1415.4	1280.7	1394.5
AESAALIEAAKSK	3	444.245	Acetyl (K)	98.942	910.5	792.22	750.38	943.77	848.76	975.22
AETAAKHGEAQVK	3	461.241	Acetyl (K)	115.91	3569.8	4334.6	3042.1	5163.2	3720.4	5115.2
AETAAKHGEAQVK	2	691.357	Acetyl (K)	174.59	1466.4	2078.7	1444	2641.1	1609.1	2299.5
AETAAKHGEAQVK	4	346.182	Acetyl (K)	80.96	585.82	1033	653.5	1201.6	820.6	1098.7
AETAAKHGEAQVK	3	461.241	Acetyl (K)	101.3	706.17	594.6	701.37	741.07	847.78	775.19
AETAAKHGEAQVK	4	346.182	Acetyl (K)	91.62	1058.1	1142.1	947.74	1362.9	1384.7	1388.6
AETAAKHGEAQVK	2	691.357	Acetyl (K)	153.94	2361.4	1976.7	2029.5	2916.7	3262.8	3115.6
AETAAKHGEAQVK	3	461.241	Acetyl (K)	85.909	858.98	884.88	802.67	1109.6	912.45	1172.8
AETAAKHGEAQVK	3	461.569	Acetyl (K),Deamidation (NQ)	94.717	1334.4	1117.9	1358.4	1492.3	1566.7	1714.1
AETAAKHGEAQVK	3	461.569	Acetyl (K),Deamidation (NQ)	59.248	0	0	0	0	0	0
AETAAKHGEEQVK	3	480.576	Acetyl (K)	112.02	1605.4	1299.7	1333.4	926.35	604.07	627.68
AETAAKHGEEQVK	4	360.684	Acetyl (K)	74.987	916.48	905.03	1073.3	463.72	457.6	614.06
AEVLDSTKSSK	2	603.814	Acetyl (K)	112.08	0	0	0	0	0	0
AFAAGADIKEMQNR	2	790.38	Acetyl (K),Oxidation (M)	96.673	8218	7398.8	7718.2	5618.6	5736.8	5535.8
AFAAGADIKEMQNR	3	527.256	Acetyl (K),Oxidation (M)	77.185	258.8	245.27	155.4	248.37	155.03	236.34
AFAAGADIKEMQNR	2	790.38	Acetyl (K),Oxidation (M)	107.46	2372.7	2547.9	1608.3	2025	1611.1	1989.1
AFAAGADIKEMQNR	3	527.256	Acetyl (K),Oxidation (M)	82.774	1157.5	1336.9	1155.7	1040.2	899.06	903.72
AFAAGADIKEMQNR	2	790.38	Acetyl (K),Oxidation (M)	110.44	6898.5	5287.9	6907.1	4356.3	5356.5	4456.9
AFAAGADIKEMQNR	3	527.584	Acetyl (K),Oxidation (M),Deamidation (NQ)	54.871	1176.8	1098.7	1206.6	1755.6	1275	1372.1
AFAAGADIKEMQNR	3	527.584	Acetyl (K),Oxidation (M),Deamidation (NQ)	67.997	3234.2	3244.4	3043.9	3107.3	2559.4	2647.4
AFAAGADIKEMQNR	2	790.872	Acetyl (K),Oxidation (M),Deamidation (NQ)	113.25	5206.7	5113.8	4703.6	3437.5	3822.6	3412.6
AFAAGADIKEMQNR	3	521.924	Acetyl (K)	140.91	1199	1772.3	1720.3	1283.7	1156	1588.6
AFAAGADIKEMQNR	2	782.383	Acetyl (K)	217.19	7880.1	7272.4	7866.4	5722.6	5334.5	5929.2
AFAAGADIKEMQNR	3	522.252	Acetyl (K),Deamidation (NQ)	113.24	490.04	633.05	528.94	622.4	492.85	607.93
AFAAGADIKEMQNR	2	782.875	Acetyl (K),Deamidation (NQ)	130.72	3358	3518.3	3700.1	2793.9	2760.2	2464.2
AFAAGADIKEMQNR	3	522.252	Acetyl (K),Deamidation (NQ)	111.79	1062.8	1103.2	1121.6	896.91	929.6	971.18
AFANPEDALKR	2	637.33	Acetyl (K)	73.082	3273.2	3864.3	3298.8	5407	4246.3	4644.9
AFEDEKK	2	454.722	Acetyl (K)	67.897	1706.9	1830.5	1688.5	3798.3	1766.7	1813.3
AFGGQSLKFGK	2	591.319	Acetyl (K)	107.09	2615.5	2499.1	2538.8	1811.3	2093	2036.3
AFGKNAK	3	259.813	Acetyl (K)	55.441	0	0	0	0	0	0
AFGKTVAHIQTVQHK	4	427.489	Acetyl (K)	165.86	738.42	713.84	826.33	518.48	738.77	673.5
AFGKTVAHIQTVQHK	3	569.649	Acetyl (K)	171.81	2281.6	1542.2	1801.4	1678.9	1904.5	1683.6
AFGQAKHQPTAIIAK	3	541.967	Acetyl (K),Deamidation (NQ)	94.717	3052.7	3079.1	3590	3173.5	2984.3	2968.7
AFGQAKHQPTAIIAK	3	541.639	Acetyl (K)	98.582	1556.5	1456.8	1417.1	1530.7	1481.1	1770.3
AFHYECNNESDKR	3	571.242	Acetyl (K)	89.189	345.57	296.69	224.03	452.29	425.8	406.37
AFKSLDK	2	425.737	Acetyl (K)	73.233	2929	2444	2680.9	2196.4	2354.4	2139.9
AFKSLDK	3	284.16	Acetyl (K)	66.073	0	0	0	0	0	0
AFLSSPEHVNRPINGNGKQ	3	703.355	Acetyl (K),Deamidation (NQ)	107.62	1434	1491.2	1786.1	1589.1	1241.3	1345.4
AFLSSPEHVNRPINGNGKQ	3	703.684	Acetyl (K),2 Deamidation (NQ)	111.01	1473.4	2105.7	1949.5	1768.2	1736.6	1779.1
AFMGPLKK	2	475.262	Acetyl (K),Oxidation (M)	45.335	3389.5	3359.4	4033.1	6061.2	3557.5	3616.7
AFMGPLKK	3	317.177	Acetyl (K),Oxidation (M)	77.058	3125.2	3094.9	3005.4	5230.9	3259.3	3393.2
AFTKYCK	2	480.236	Acetyl (K)	101.54	9713.1	10032	9121.2	11118	10414	9927.3
AFYKGTVPR	2	540.795	Acetyl (K)	82.261	0	0	0	0	0	0
AGAGGGGGAVGPQPSAKPR	3	545.285	Acetyl (K)	79.393	945.16	728.18	804.52	1099.2	934.32	1090.9
AGAHLKGGAK	3	317.851	Acetyl (K)	76.1	1259.7	1329.6	1204.8	1505.7	1258.5	1579.2
AGAHLKGGAK	2	476.272	Acetyl (K)	95.775	2468.2	2373.7	2315.1	3122.5	2541.8	3066.4
AGALQCSPSDVYTKK	3	556.275	Acetyl (K)	99.069	4112.8	3942.8	4342	4240.9	3629.5	3932.5
AGGKAGKDSGK	2	530.275	2 Acetyl (K)	94.122	3058.5	2757.9	2831.4	1207.5	1377.6	1464
AGGKAGKDSGKAK	3	434.233	3 Acetyl (K)	71.279	6700.7	5943.2	5751.2	5116.7	5630.8	4870.7
AGGKAGKDSGKAK	2	650.846	3 Acetyl (K)	115.56	8857.6	8033.8	7245.5	3859.2	3444.2	4003.8
AGIPKEEVK	2	506.787	Acetyl (K)	69.672	3633.7	3911.2	3493.2	2495.2	2772.3	2653.3
AGISTNPKNQK	3	400.551	Acetyl (K)	79.07	2576.8	2291.7	2531.5	2075.4	1762.7	1946.5
AGISTNPKNQK	2	600.323	Acetyl (K)	130.16	5548.9	5580.1	5652.5	3717.9	4692.7	4372.2
AGKDSGKAK	2	473.254	2 Acetyl (K)	75.819	6416.7	5990.4	5596.1	3082.1	3306.5	2542.8
AGKTDANTNSLVGN	2	702.834	Acetyl (K),Deamidation (NQ)	113.76	1031.7	1233.1	1116.1	1162	720.31	1007.4
AGPGLKR	2	370.724	Acetyl (K)	80.294	2303	2328.9	2107.9	2427	2152.6	2076.2
AGVKINPK	2	434.766	Acetyl (K)	93.374	2348	2200.4	1978.3	2281.2	1885.8	1997.9
AHALKHK	3	282.836	Acetyl (K)	67.035	933.91	757.2	684.03	1318.1	1305.2	1352.7
AHALKTK	3	270.833	Acetyl (K)	77.058	0	0	0	0	0	0
AHGELAEQHKR	3	439.893	Acetyl (K)	184.24	809.89	725.05	701.97	546.84	443.9	786.57
AHGELAEQHKR	4	330.172	Acetyl (K)	99.568	165.47	133.18	176.96	100.6	149.48	0
AHGELAEQHKR	2	659.337	Acetyl (K)	146.36	1488.2	1123.1	1280.1	826.99	860.69	642.74
AHGELHEQFKR	3	465.237	Acetyl (K)	146.71	880.49	518.8	684.5	530.75	463.47	576.97
AHGELHEQFKR	2	697.352	Acetyl (K)	158.42	4584.2	4691.8	4372.4	3348	2755.1	2811.7
AHGELHEQFKR	4	349.18	Acetyl (K)	108.47	137.61	120.71	259.82	146.86	133.12	162.8
AHGELHEQFKR	4	349.18	Acetyl (K)	145.46	604.55	447.25	417.45	363.51	401.64	549.32
AHGELHEQFKR	3	465.237	Acetyl (K)	120.77	606.26	528.67	752.68	470.2	616.53	444.39
AHGELHEQFKR	4	349.18	Acetyl (K)	109.79	440.37	373.64	414.1	321.02	259.24	261.88
AHGELHEQFKR	3	465.237	Acetyl (K)	69.276	1475.4	1580.1	1665.9	1743.9	1772.5	1450
AHGELHEQFKR	4	349.18	Acetyl (K)	108.43	476.62	536.38	392.67	437.1	474.62	337.77
AHGELHEQFKR	3	465.565	Acetyl (K),Deamidation (NQ)	118.28	601.61	556.85	728.58	447.61	427.52	469.76
AHGKPFAHR	3	354.858	Acetyl (K)	43.442	0	0	0	0	0	0
AHGSVVKSEDYAFPTYADR	3	719.008	Acetyl (K)	117.84	1307.8	1510.6	1262	1587	1215	1162.7
AHLEDKYR	3	358.517	Acetyl (K)	95.741	921.22	794.11	830.06	712.85	708.33	849.36
AHLKQVK	3	289.18	Acetyl (K)	86.866	0	0	0	0	0	0
AHQAEGKVR	2	519.278	Acetyl (K)	130.41	2152.6	2842.6	2001.7	2479	1261.3	2161
AHQAEGKVR	3	346.521	Acetyl (K)	112.8	575.53	580.03	405.8	363.78	288.27	322.59
AHQAEGKVR	3	346.521	Acetyl (K)	120.99	530.43	745	611.01	394.22	387.47	465.58
AHQAEGKVR	2	519.278	Acetyl (K)	118.03	3175.4	2737.3	2872.7	2634.4	2479.8	2261.9
AHVAPCFDASKVK	3	491.25	Acetyl (K)	79.492	575.12	581.61	564.24	420.22	378.52	648.3
AIAAKYNK	2	460.764	Acetyl (K)	116.73	4022.4	3883	3746.1	3502	3248.9	2667.7
AIEKHAQFR	3	381.209	Acetyl (K)	66.568	1229.1	1152	1195.8	1501.5	1430.1	1455.1
AIELDKK	2	429.75	Acetyl (K)	68.224	0	0	0	0	0	0
AIELDKK	3	286.836	Acetyl (K)	64.757	991.34	855.22	1227.7	1775.9	1118	962.34
AIESLVKK	2	465.287	Acetyl (K)	103.55	4978.3	4150.9	4321	4049.4	4067.6	3671.4
AIFAGYKR	2	484.272	Acetyl (K)	68.787	2242.4	2018.3	1643.9	2068.5	1685.9	1916
AIFQDKK	2	446.25	Acetyl (K)	89.355	6838.4	6994.7	6832.1	4353.8	4122.1	4603.7
AIFQDKK	3	297.836	Acetyl (K)	89.55	4163.5	4249.6	3866.6	2292	2029.7	2376.1
AIITKSFAR	2	524.811	Acetyl (K)	150.81	2344.2	2424.5	2287.2	2456.5	2359.9	2222
AIITKSFAR	3	350.21	Acetyl (K)	74.464	488.74	540.46	536.15	564.3	422.92	536.14
AIKHQVEK	3	332.194	Acetyl (K)	88.819	3408.6	3238.1	2936.8	3676.7	3374.9	3558.4
AINEAYKEDYHK	3	508.244	Acetyl (K)	96.464	2628.9	3101	3006.8	5630.3	2736	2815.7
AINTAVKSGR	2	529.801	Acetyl (K)	99.589	3346.6	3205.9	3204.7	2720.1	2572.9	2697.6
AISKAQK	2	394.237	Acetyl (K)	89.355	1868.2	1762.5	1701.6	1442.6	1457.9	1589.1
AISKAQK	3	263.161	Acetyl (K)	63.306	1245	1225.8	1283.7	1136.3	869.59	1086.1
AISKAQKK	2	479.29	2 Acetyl (K)	88.495	3119.4	3165.3	4409.4	4647.5	3831.2	3477
AITGASLADIMAKR	3	492.601	Acetyl (K),Oxidation (M)	53.377	0	0	0	0	0	0
AITKYGVK	2	461.274	Acetyl (K)	79.148	2250.5	1808	1905.4	1743.9	1497.7	1314.2
AITTKVSVK	2	494.805	Acetyl (K)	105.46	3449.3	3324.9	3952.7	3739.3	3629.3	3777.5
AKADCDISR	2	539.253	Acetyl (K)	109.39	3297.4	2580	3173.7	2283.3	2145.1	2399.2
AKDDATLSGKR	3	401.882	Acetyl (K)	89.747	3806.8	3093.6	3507	4273.5	3595.6	3982.2
AKDDATLSGKR	2	602.32	Acetyl (K)	131.32	3166.6	2885.3	3406.4	3663.3	3707.9	3463.7
AKDILYR	2	460.764	Acetyl (K)	77.732	1795.6	2259.1	1969.9	1269	1422.9	1438.1
AKELLTK	2	422.761	Acetyl (K)	80.688	3743.7	3453.8	3502.5	3675.9	3671.4	3234.5
AKFENLCK	3	351.18	Acetyl (K)	52.867	3240.7	3200.8	3499.6	3903.5	3342.5	3422.1
AKFQNWMK	2	556.758	Acetyl (K),Oxidation (M),2 Deamidation (NQ)	43.808	5189.9	4663.1	4969.3	5464.6	4801.5	5502.2
AKHHAISAK	4	251.896	Acetyl (K)	63.076	2215.9	2289.6	2555	2313.4	1958.2	1709.1
AKHHAISAK	3	335.526	Acetyl (K)	53.597	1214.1	988.55	1438.3	1024.3	973.75	1138.7
AKHPDAK	3	270.149	Acetyl (K)	55.531	0	0	0	0	0	0
AKLAEQAER	2	529.285	Acetyl (K)	102.4	2034.5	2275.6	1852.6	1671.1	1861.7	1598.1
AKLGDSHDLQR	3	427.89	Acetyl (K)	94.122	1101.2	1179.3	1065.1	834.6	910.04	851.29
AKNAPSLPSR	2	541.801	Acetyl (K)	59.198	1574	1348.4	1551.7	1246	948.56	1163
AKNECYR	2	491.724	Acetyl (K)	68.371	2213.2	2077.4	2119.3	1670.8	1675.8	1607.4
AKNGHLAVVAPR	3	425.91	Acetyl (K),Deamidation (NQ)	63.473	731.12	591.81	602.2	692.33	395.97	539.16
AKNGHLAVVAPR	3	425.582	Acetyl (K)	60.301	2831.2	2677.1	2702.3	2787.6	2890.1	2973.9
AKNNTVTPGGKPNK	3	489.935	Acetyl (K)	86.498	4490.4	4331.7	4138.3	5063.4	5066.4	5246
AKNTVIATGGYGR	3	450.577	Acetyl (K)	60.937	1247.3	1472.7	1665.5	1665.3	1377.9	1319
AKNTVIATGGYGR	2	675.362	Acetyl (K)	112.17	2891.6	2469.3	2140.4	2462.2	2069.4	2092.1
AKNTVIATGGYGR	2	675.362	Acetyl (K)	65.528	3546.2	3429.1	3457.1	3033.8	2923.1	2823.2
AKPAETPAPAHK	3	420.563	Acetyl (K)	72.29	811.67	830.82	810.46	828.03	827.28	664.42
AKPAETPAPAHK	4	315.674	Acetyl (K)	61.48	1993.9	1713.5	2030.2	2181.9	1390.7	1589
AKQQVEAAEKK	3	439.23	2 Acetyl (K),2 Deamidation (NQ)	54.343	3734	3019.5	3245.6	3548.8	3278.1	2834.8
AKSALPAQSAATLPAR	3	532.302	Acetyl (K)	81.346	0	0	0	0	0	0
AKSIVFHR	3	333.863	Acetyl (K)	69.598	99.669	163.72	144.49	273.8	111.94	146.92
AKSQIALK	2	450.779	Acetyl (K)	96.342	3631.9	3159.7	4074.9	2954.9	2869	3168.8
AKSQIALK	3	300.855	Acetyl (K)	89.355	1733.2	1996.4	1367.3	1604.5	1521.5	1546.5
AKTDNIAR	2	465.754	Acetyl (K)	77.662	1300.8	1352.7	1317.4	1798.4	1502.5	1578.9
AKTDNIAR	3	310.838	Acetyl (K)	48.794	486.61	563.87	626.23	452.63	465.34	534.59
AKTGGAVDR	2	458.746	Acetyl (K)	67.385	6207.9	6038.3	6043.4	3538.5	3687.5	3675.7
AKTLGQR	2	408.24	Acetyl (K)	88.819	0	0	0	0	0	0
AKTNADTDGMVK	3	436.875	Acetyl (K),Oxidation (M)	105.95	1327	1169.2	1115.1	1171.7	715.61	922.42
AKTNADTDGMVK	2	654.809	Acetyl (K),Oxidation (M)	101.75	8503.7	7743.5	6761.7	5899.5	6130.2	5575.9
AKTNADTDGMVK	2	654.809	Acetyl (K),Oxidation (M)	77.776	2914.3	1975.4	2714.3	1598.3	2207.3	2012.7
AKTNADTDGMVK	3	436.875	Acetyl (K),Oxidation (M)	59.225	2257.2	2310.7	2158.4	2096	1972.5	2296.9
AKTNADTDGMVK	3	431.543	Acetyl (K)	68.171	1801.8	1946.8	1796.2	1566.2	1384.6	1531
AKTNADTDGMVK	2	646.811	Acetyl (K)	124.62	3537	3594.8	3414	2782.2	2710.7	3439.3
AKTNADTDGMVK	3	431.543	Acetyl (K)	76.728	2605.9	2305	3059	2721.5	2690	2755.9
AKTNADTDGMVK	2	655.301	Acetyl (K),Oxidation (M),Deamidation (NQ)	49.298	2261.1	2253.6	1979.8	1942.3	1740.7	1818.9
AKTNADTDGMVK	3	437.203	Acetyl (K),Oxidation (M),Deamidation (NQ)	43.761	0	0	0	0	0	0
AKTSDFLK	2	476.261	Acetyl (K)	67.334	1630	1400.3	1646	1743.3	1784.5	1754.2
AKTSDFLK	3	317.843	Acetyl (K)	73.233	1022.8	1055.6	1081.5	1136.9	1148.4	1092.9
AKTSEIQSQAK	3	411.554	Acetyl (K)	55.04	1020.4	676.36	564.03	694.13	559.27	745.81
AKTSEIQSQAK	2	616.828	Acetyl (K)	113.76	2932.2	2362.1	2777.4	1848.4	1683.4	1762.4
AKTWMVGTK	2	540.281	Acetyl (K),Oxidation (M)	74.611	7733	7505.5	6790.7	5254.7	4869.2	4993.3
AKTWMVGTK	2	532.284	Acetyl (K)	60.301	0	0	0	0	0	0
AKVAMSHFEPSEYIR	3	608.298	Acetyl (K),Oxidation (M)	98.421	2215	1826.4	2505.7	2061.2	2061.8	2074
AKVEQDSEAR	2	587.789	Acetyl (K)	151.55	2393.3	2517.7	2454.6	2758.6	2649	2961.4
AKVFEHIGK	3	357.538	Acetyl (K)	61.161	2035.2	1735.5	2076.4	633.38	718.84	920.52
AKVNTIPGFDGVVK	3	496.28	Acetyl (K)	72.321	1023.3	827.61	1042.4	735.39	678.42	546.57
AKWDSWNK	2	538.762	Acetyl (K)	94.692	5217.9	4824.7	4272.3	4835.8	4742.2	5331.2
ALAAAAKK	2	393.248	Acetyl (K)	121.99	8134.3	8839.8	8136.1	6451.8	5607.1	6776.2
ALAAAAKK	3	262.501	Acetyl (K)	79.116	1553.5	1938.4	1556.2	1422.9	1368.4	1543.1
ALAEIKK	2	407.755	Acetyl (K)	93.374	5071.9	4831.6	4397.4	3908.4	4397.7	4626.3
ALAIKPK	2	391.76	Acetyl (K)	94.407	0	0	0	0	0	0
ALAKDKEWQER	3	472.581	Acetyl (K)	64.534	3144.4	3130.3	2979	2702.8	2945.9	2982.4
ALAMGYKPK	3	346.188	Acetyl (K),Oxidation (M)	64.265	1700.1	1536.8	1206.8	1695.1	1902.6	1576.8
ALAMGYKPK	2	518.778	Acetyl (K),Oxidation (M)	62.582	3320	3239.2	3097	4130.2	4222.2	3635.9
ALAMGYKPK	3	346.188	Acetyl (K),Oxidation (M)	61.962	1745.7	1261.7	1429.2	1842.7	1853.8	1644.6
ALAMGYKPK	2	518.778	Acetyl (K),Oxidation (M)	82.426	2658.4	2533.2	2571.2	3049.7	3213.3	3084.7
ALAMGYKPK	3	340.856	Acetyl (K)	64.265	2309.6	2275.7	2341.4	2878	2443.7	2218.3
ALAVASKK	2	415.261	Acetyl (K)	85.676	2613.6	2613.2	2169.2	3138.8	1904.2	2210.1
ALAVASKK	3	277.176	Acetyl (K)	63.565	1150.9	1784.9	1443.8	1083.2	1057.6	988.86
ALAVEGKR	2	443.261	Acetyl (K)	66.299	4488.6	4401.9	4136.2	3720	3357.1	3480.8
ALDEATKYALDR	2	704.359	Acetyl (K)	97.949	2943.4	2617.2	2941.1	2155.4	2038.9	2120.9
ALEDETKNHEAQIQDMR	3	695.988	Acetyl (K),Oxidation (M)	69.111	1475.6	1307.6	1287.7	1295.3	1018	936.21
ALEELATKR	2	536.803	Acetyl (K)	82.831	2341.5	2662.8	2384.4	1689.4	1659.6	1832.9
ALEELATKR	3	358.205	Acetyl (K)	72.607	0	0	0	0	0	0
ALEHKNR	3	303.835	Acetyl (K)	57.811	1176.4	1185.8	997.38	918.94	886.29	934.5
ALEKIDLK	2	486.292	Acetyl (K)	66.056	3813.8	4370.6	4610.8	4904.4	4903.4	5132.7
ALFEKVK	2	438.763	Acetyl (K)	80.438	2735.1	1980.7	1993.2	3501.5	3478.1	3216.9
ALGAKHCVK	3	342.524	Acetyl (K)	87.476	2370.5	2442.7	2560.6	1416.9	1511.9	1488.7
ALGAKHCVK	2	513.282	Acetyl (K)	141.48	6786.7	6463.6	6666.3	4244.6	3786.2	3872.1
ALGKYVDLK	2	524.806	Acetyl (K)	52.167	0	0	0	0	0	0
ALGLHGKK	3	289.18	Acetyl (K)	69.998	1038.8	863.02	977.8	1240.9	1146.8	1132.1
ALHASGAKVVAVTR	3	474.612	Acetyl (K)	83.692	457.39	286.62	309.23	198.02	361.4	314.28
ALHKQMK	3	299.837	Acetyl (K)	74.415	0	0	0	0	0	0
ALIDQEVKNGIPSNR	3	565.972	Acetyl (K)	77.24	1228.7	1529.9	1273.4	1796.2	1360.1	1347.4
ALIEHEMKNGIPANR	3	584.302	Acetyl (K),Oxidation (M)	71.529	2560	2711.5	2419.8	2894	2376.4	2629.4
ALIGKGHPEFSTNR	3	523.611	Acetyl (K)	74.789	0	0	0	0	0	0
ALKDEEK	2	437.729	Acetyl (K)	72.928	6090.6	5112.1	5513.6	4710.6	4706	4114.2
ALKIPAMTIAK	2	607.862	Acetyl (K),Oxidation (M)	62.694	3568.2	3196.1	3020.5	2174.2	2390.4	2110.8
ALKNHEDK	3	332.842	Acetyl (K)	126.24	5837.5	5186.5	5162.9	3369.1	3086	2874
ALKPEVDK	2	471.269	Acetyl (K)	65.627	11876	11083	11105	19132	9211.4	9800.9
ALKPEVDK	3	314.515	Acetyl (K)	65.224	1811	1971.4	1598.9	2473.2	1430	1407.6
ALLATETPEASAPGTSGKK	3	624.33	Acetyl (K)	170.11	2813.2	3162.5	2871.1	5065.5	5294.5	4944.4
ALLNNSHYYHMAHGKDFASR	3	797.375	Acetyl (K),Oxidation (M)	72.99	1161.9	1343	1294.6	971.13	1464	1245
ALLNNSHYYHMAHGKDFASR	5	478.828	Acetyl (K),Oxidation (M)	88.176	345.96	332.59	350.15	464.85	357.12	313.43
ALLNNSHYYHMAHGKDFASR	4	598.283	Acetyl (K),Oxidation (M)	128.67	1354.4	1636.2	1565.9	1620.2	1460.2	1312.2
ALLNNSHYYHMAHGKDFASR	5	475.629	Acetyl (K)	54.668	361.13	509.27	507.17	587.89	517.99	514.88
ALLQGKGDSEHK	3	442.233	Acetyl (K)	101.53	4634.7	5410.2	5172.5	4532.5	4985.6	4917.2
ALNDLGKK	2	450.761	Acetyl (K)	98.048	7463.5	7657.5	7785.5	7846.9	7840.7	7899.2
ALPPEKK	2	412.747	Acetyl (K)	75.109	0	0	0	0	0	0
ALQKYEK	2	461.256	Acetyl (K)	101.72	8861.5	8131.5	8709.9	9140.2	9605.3	9180.3
ALQSIEKER	2	558.306	Acetyl (K)	68.132	6425.5	6158.1	5858.9	6746.8	5271.3	5785
ALQTKATQQGLK	3	443.589	Acetyl (K)	87.216	0	0	0	0	0	0
ALQYKVGEK	2	539.301	Acetyl (K)	69.65	0	0	0	0	0	0
ALSKDLPK	3	305.183	Acetyl (K)	73.233	3094.8	2669	2813.4	2294	2438	2501.8
ALSKDLPK	2	457.271	Acetyl (K)	96.342	9060.8	7910.5	8087	6512	5970.7	6110.3
ALSNQKYR	2	511.275	Acetyl (K)	46.819	0	0	0	0	0	0
ALSSEGKPYVTK	3	441.238	Acetyl (K)	62.088	1305.2	1490.8	1027.4	1104.7	950.87	836.97
ALSSEGKPYVTK	2	661.354	Acetyl (K)	145.43	8469.7	8438.2	8182.3	7553.5	5506.2	5441
ALSTGEKGFGYK	3	433.891	Acetyl (K)	55.261	731.79	708.57	691.52	593.8	919.21	653.5
ALSTGEKGFGYK	2	650.333	Acetyl (K)	131.66	8541.5	8042.6	7392.2	6154.2	5722.7	6017.1
ALTAPGGKK	2	442.764	Acetyl (K)	92.201	13592	12855	12795	15775	15336	16347
ALTAPGGKK	3	295.512	Acetyl (K)	57.859	793.89	907.98	852.76	974.63	1245.9	1284.3
ALTDIKVATGHR	3	441.917	Acetyl (K)	74.392	1158.1	1610.1	1056.3	1237.9	970.61	1192
ALTKAQK	2	401.245	Acetyl (K)	69.812	1421.1	1247.8	1820.2	2138.6	1715.2	1825.2
ALTKAQKK	2	486.298	2 Acetyl (K)	74.841	5701.8	5837.7	5612.1	7724.8	7043.9	7198.9
ALTQTGGPHVKAR	3	459.925	Acetyl (K)	96.135	1130.3	1013.5	1072.2	1013.6	938.8	1054.8
ALVDANNSVKK	3	400.891	Acetyl (K)	88.596	2090.7	1915.3	1518.4	1616.7	1343.8	1546.1
ALVPDSVKK	2	499.798	Acetyl (K)	59.908	0	0	0	0	0	0
ALVPTPGKK	3	318.199	Acetyl (K)	60.91	683.59	643.18	658.79	1175.6	1280.1	1341.3
ALVPTPGKK	2	476.795	Acetyl (K)	86.898	2099.6	1735.7	1321.3	2312	2332.6	2541.4
ALVTGAGKGIGR	2	571.338	Acetyl (K)	130.69	4697.2	4139	4607.3	2569	2589.7	2851.7
ALVTGAGKGIGR	3	381.228	Acetyl (K)	125.72	920.64	1307.9	800.81	568.76	857.03	713.47
AMADEVTEKQVYDAHTK	3	665.311	Acetyl (K),Oxidation (M)	47.113	1032.1	799.22	772.02	917.08	550.52	713.96
AMAMELGPHKIR	3	476.576	Acetyl (K),2 Oxidation (M)	73.951	1067.4	945.77	1031.6	645.29	572.46	478.06
AMAMELGPHKIR	2	714.36	Acetyl (K),2 Oxidation (M)	65.179	2168.6	2314.9	2232.4	1094.7	1109.2	897.03
AMAMELGPHKIR	4	357.684	Acetyl (K),2 Oxidation (M)	68.536	1399.1	1280.5	1187.6	1185.8	1144.4	1120.3
AMAMELGPHKIR	3	476.576	Acetyl (K),2 Oxidation (M)	75.819	1178.8	1319.5	1129.8	849.57	733.03	822.27
AMAMELGPHKIR	2	714.36	Acetyl (K),2 Oxidation (M)	54.023	6269.3	5353	5413.2	2689.1	3095.1	2422.3
AMAMELGPHKIR	4	357.684	Acetyl (K),2 Oxidation (M)	68.536	572.27	684.56	617.58	793.25	522.51	562.58
AMAMELGPHKIR	3	476.576	Acetyl (K),2 Oxidation (M)	75.819	1214.5	2239.3	2241.5	835.33	756.23	771.1
AMAMELGPHKIR	4	357.684	Acetyl (K),2 Oxidation (M)	52.247	0	0	0	0	0	0
AMAMELGPHKIR	3	476.576	Acetyl (K),2 Oxidation (M)	81.625	5198.8	5786.8	5578.5	4075.8	3751.8	3838
AMAMELGPHKIR	4	357.684	Acetyl (K),2 Oxidation (M)	67.385	1354.7	1040	1241.7	566.19	548.49	602.77
AMAMELGPHKIR	3	476.576	Acetyl (K),2 Oxidation (M)	67.385	2367.3	2489.3	2564.7	2804.6	2106.5	2142.8
AMAMELGPHKIR	3	471.244	Acetyl (K),Oxidation (M)	118.23	2592.8	2494.4	2616.4	2035.5	1698.1	1748
AMAMELGPHKIR	2	706.363	Acetyl (K),Oxidation (M)	125.36	5696.9	5260.2	5565.4	3132.6	3345.1	2909.4
AMAMELGPHKIR	3	471.244	Acetyl (K),Oxidation (M)	74.962	688.42	612.29	629.88	782.09	678.08	637.23
AMAMELGPHKIR	3	471.244	Acetyl (K),Oxidation (M)	107.11	714.06	837.95	835.97	405.96	470.02	418.15
AMAMELGPHKIR	2	706.363	Acetyl (K),Oxidation (M)	102.97	4102	4128	4065.7	2586.4	2527.4	2457.3
AMAMELGPHKIR	3	471.244	Acetyl (K),Oxidation (M)	77.062	1110.4	1258.3	1397.6	1594.3	1187.2	1029.6
AMAMELGPHKIR	3	471.244	Acetyl (K),Oxidation (M)	85.813	686.45	958.24	638.55	618.17	634.3	705.91
AMAMELGPHKIR	2	706.363	Acetyl (K),Oxidation (M)	115.92	7228.1	6151.7	6364.6	3496.4	3241.3	2863.1
AMAMELGPHKIR	4	353.685	Acetyl (K),Oxidation (M)	61.344	831.56	706.6	822.2	721.03	718.17	658.58
AMAMELGPHKIR	3	471.244	Acetyl (K),Oxidation (M)	79.659	123.21	129.87	229.87	0	0	116.63
AMAMELGPHKIR	2	706.363	Acetyl (K),Oxidation (M)	89.43	3460.5	3095.3	3002.1	1255.5	1561.1	1544.6
AMAMELGPHKIR	4	353.685	Acetyl (K),Oxidation (M)	59.198	653.22	768.96	699.38	653.13	662.08	687.14
AMAMELGPHKIR	3	471.244	Acetyl (K),Oxidation (M)	40.449	0	0	0	0	0	0
AMAMELGPHKIR	3	465.913	Acetyl (K)	87.184	811.72	549.66	705.3	797.24	590.17	712.16
AMAMELGPHKIR	3	465.913	Acetyl (K)	105.46	617.51	808.67	555.79	281.23	323.41	347.59
AMAMELGPHKIR	2	698.365	Acetyl (K)	130.44	4264.9	4121.6	3461.1	1876.4	1849	1942.7
AMVKTMSAALK	3	408.882	Acetyl (K),2 Oxidation (M)	70.942	3931.8	3323.2	3432.1	3367.1	3318.9	3122.5
AMYPDYFSKR	2	668.306	Acetyl (K),Oxidation (M)	49.466	3608	3373.8	3645.9	4087.6	4398.6	3657.5
ANAEKTSGSSIK	3	412.214	Acetyl (K)	49.333	428.41	395.74	447.22	455.19	422.43	420.92
ANAEKTSGSSIK	2	617.817	Acetyl (K)	130.72	4466.3	3955.3	4290.7	3192.5	3342.6	3245
ANAGEESVMNLDKLR	3	568.946	Acetyl (K),Oxidation (M)	96.247	4367.5	4346.9	4507.8	4249.9	4320.1	4228.4
ANAKGIR	2	386.719	Acetyl (K),Deamidation (NQ)	46.426	0	0	0	0	0	0
ANITLSGKK	2	487.287	Acetyl (K)	93.345	2549.4	2397.4	3128.7	4399.3	4389	4939.3
ANITLSGKK	3	325.194	Acetyl (K)	105.98	810.95	718.65	698.75	1390.4	1456.3	1249.9
ANKHSSVLER	3	394.879	Acetyl (K)	87.184	946.65	987.3	1042	798.84	761.82	1019.8
ANKHSSVLER	2	591.815	Acetyl (K)	116.55	1532.7	1623.3	1512.9	1282.2	1364.4	1356.3
ANKITITNDK	2	580.32	Acetyl (K)	142.76	10583	9743.9	10202	9176	10416	9342
ANKITITNDK	3	387.215	Acetyl (K)	97.813	1159.2	1083.9	1332.5	918.56	1199.8	1073.4
ANVAKPGLVDDFEK	3	515.603	Acetyl (K)	108.66	6639.7	6511.5	6997.4	5874.5	5154	5167.8
ANVAKPGLVDDFEK	2	772.901	Acetyl (K)	63.682	1144.1	1197.3	1254.5	1146.5	1041	933.29
ANVAKPGLVDDFEKK	3	558.302	Acetyl (K)	138.19	3797.3	3549.7	3376	3149.4	2774.8	3109.8
ANVKIFK	2	431.263	Acetyl (K)	86.794	5839.8	4819.6	5006.4	4833	4222.5	4168.9
APAPPLKVIK	3	359.234	Acetyl (K)	63.216	0	0	0	0	0	0
APFLETDQLKK	3	444.578	Acetyl (K)	40.727	2597.7	3094.9	3128.9	3243.1	3033.7	2803.7
APGDVHSGKPTCALCPLVGGKSSGGPATAR	4	737.618	Acetyl (K)	89.024	381.38	565.24	538.6	499.56	338.77	556.47
APGTPHSHTKPYVR	4	398.21	Acetyl (K)	95.428	545.82	577.44	505.02	967.83	616.55	618.72
APGTPHSHTKPYVR	3	530.611	Acetyl (K)	92.65	748.81	658.26	580.82	1053.2	771.95	711.83
APGTPHSHTKPYVR	4	398.21	Acetyl (K)	161.25	481.23	469.91	424.1	616.85	531.75	520.51
APGTPHSHTKPYVR	3	530.611	Acetyl (K)	89.231	436.56	411.48	358.82	661.84	378.25	429.21
APKSACGVCPGR	2	651.308	Acetyl (K)	99.161	2563.7	2545.7	2618	3475.2	3167.6	3183
APKSACGVCPGR	3	434.541	Acetyl (K)	116.24	1391.5	1413.4	1387.2	1548.5	1522.6	1434.8
APKSACGVCPGR	2	651.308	Acetyl (K)	120.84	2910.9	2746.8	2826.4	3753	3930.4	3199.7
APRKQLATK	2	528.314	Acetyl (K),Deamidation (NQ)	67.334	1570.5	1412.2	1645.8	11075	10263	11377
APRKQLATKAAR	3	465.94	2 Acetyl (K),Deamidation (NQ)	46.063	352.89	554.57	519.89	602.3	683.2	767.71
APRKQLATKAAR	2	698.407	2 Acetyl (K),Deamidation (NQ)	123.2	947.42	1052.8	1471.1	20020	19669	20580
APTKPPAGPK	2	503.29	Acetyl (K)	67.385	3106.3	2953	3888	3864.6	4026.1	4159.2
APTKPPAGPK	3	335.862	Acetyl (K)	50.353	1763.7	1841.6	1899	2155.6	2098.9	2087.5
AQDLPLKK	2	477.785	Acetyl (K)	75.652	3415.1	3078	3377.8	7564.5	3974.3	3564.5
AQDLPLKK	3	318.859	Acetyl (K)	46.001	1125.8	2062.9	1924.6	3192.8	1945.8	1817.4
AQEIDQTNDFKNLR	3	578.62	Acetyl (K)	121.24	323.54	303.28	327.31	179.88	203.14	208.39
AQEIDQTNDFKNLR	2	867.426	Acetyl (K)	119.92	2417.4	2351.6	2168.2	1873.8	1649.2	1790.2
AQFEGIVTDLIKR	3	511.287	Acetyl (K)	70.373	197.7	761.25	434	312.3	227.96	444.48
AQFLVEKAK	3	359.21	Acetyl (K)	79.148	784.46	697.86	892.22	814.76	744.52	509.17
AQGPQHQPGSEGPSYAKK	3	636.978	Acetyl (K)	114.96	1665.9	1671.7	1902.7	1630	1951.5	1608.5
AQHEDQVEQYKK	3	515.583	Acetyl (K)	89.43	594.92	585.4	653.53	1950.4	637.4	724.01
AQHTFCKR	3	363.847	Acetyl (K)	91.853	656.09	635.68	546.97	914.23	582.55	710.97
AQIGGPEAGKSEQSGAK	3	552.944	Acetyl (K)	149.73	4764	4362.3	4449.6	3406.9	3425.6	3203.2
AQLAKAEDGHAVAK	3	484.26	Acetyl (K)	95.57	0	0	0	0	0	0
AQLQKGMVK	3	354.199	Acetyl (K),Oxidation (M)	57.55	2886.2	2570.7	3103.9	3238.4	2982.1	3154.5
AQLQKGMVK	3	348.867	Acetyl (K)	83.948	2056.7	2082	2185	2234	2302.5	2084.6
AQLQKGMVK	2	522.797	Acetyl (K)	111.61	9912.1	9515.9	9508.4	10515	10560	11018
AQMIEKR	2	459.247	Acetyl (K)	86.205	9727.8	9423.8	9201.2	8270.4	7693.2	7694.1
AQPGALKSER	2	549.799	Acetyl (K)	93.839	1999.1	2059.1	1959.2	1170.1	1483.2	1419.4
AQQACIEAKHDK	3	480.902	Acetyl (K)	67.234	1234.7	1079.6	1327	1425.3	1583.3	1309.9
AQQALVQKR	2	542.317	Acetyl (K)	134.25	3378.2	3146.9	3299.9	2926.5	3246.1	2954.5
AQQALVQKR	3	361.88	Acetyl (K)	120.87	320.39	303.97	306.66	302.5	317.96	424.15
AQQALVQKR	2	542.809	Acetyl (K),Deamidation (NQ)	105.36	2875.9	2544.7	2432.5	2525	2220.7	2420
AQQALVQKR	3	362.208	Acetyl (K),Deamidation (NQ)	74.376	453.48	461.94	457.55	497.3	582.25	457.29
AQQALVQKR	2	542.809	Acetyl (K),Deamidation (NQ)	109.44	4312.1	3907.5	4024.6	3310.6	3421.6	3373.9
AQQALVQKR	3	362.208	Acetyl (K),Deamidation (NQ)	74.464	585.32	581.44	530.09	505.73	569.98	572.8
AQQALVQKR	2	542.809	Acetyl (K),Deamidation (NQ)	110.88	2990.8	2513.9	2586.5	2513.5	2450	2151.9
AQSEAEKLAK	2	558.798	Acetyl (K)	72.705	2953	2227.4	2784.2	2039.7	1693	2096.9
AQTLPTSVVTITSESSPGKR	3	701.043	Acetyl (K)	120.15	2437.3	1873.1	2120.5	2299.9	1697.8	1931.9
ARDEVIKQLR	3	423.914	Acetyl (K)	108.9	3224.9	3147.9	2918.3	3019.6	2502.1	2797.9
ARPDAEKK	3	319.51	Acetyl (K)	46.819	4090.7	3781.3	3455.5	3852.4	4341.2	3533.7
ASAELALGENNEVLKSGR	3	633.997	Acetyl (K)	147.17	653.91	689.28	804.11	598.41	707.85	673.5
ASAELALGENNEVLKSGR	2	950.492	Acetyl (K)	199.31	3945.9	3339.7	3981.4	2320.3	2643.6	2511.7
ASAGGGGKGMR	2	503.74	Acetyl (K),Oxidation (M)	42.976	1715.2	1591.1	1407.8	932.41	841.01	937.79
ASAGGGGKGMR	3	336.163	Acetyl (K),Oxidation (M)	60.255	620.98	721.33	486.05	510.68	383.98	635.83
ASDMTFKAK	2	528.755	Acetyl (K),Oxidation (M)	71.221	9499.7	8905.4	8904	5455.8	6042	5858
ASDMTFKAK	3	352.839	Acetyl (K),Oxidation (M)	44.318	2947.3	2931.5	3184	1983.4	1934.1	2047.4
ASDMTFKAK	2	528.755	Acetyl (K),Oxidation (M)	80.24	8241.1	8246	7674.8	5499.7	5135.8	5614
ASDMTFKAK	3	352.839	Acetyl (K),Oxidation (M)	63.816	2964	2937.1	2606.8	2318.3	2225.6	2386.7
ASDMTFKAK	2	520.758	Acetyl (K)	88.596	3562.7	2858.4	3474.3	1955.6	1769.8	2023.5
ASDMTFKAK	3	347.508	Acetyl (K)	65.224	1282.2	1232.7	1252.7	1059	778.38	787.34
ASEDDIKK	2	474.238	Acetyl (K)	77.662	6651.2	5775	6371.6	9189.1	9742.9	9496.9
ASGNLETKYK	2	576.798	Acetyl (K)	134.99	7353.4	6161.6	6017.6	5407.8	4983.5	5446.8
ASGNLETKYK	3	384.868	Acetyl (K)	70.942	1382	1283.8	1512	1276.7	1458.6	1223.6
ASGYKYLDYMQK	3	508.906	Acetyl (K),Oxidation (M)	78.324	4312.7	3807.3	4024.6	3572.7	3370	3574.2
ASGYQSSQKK	3	375.856	Acetyl (K)	100.88	1654.5	1450.9	1492.4	1599.3	1329.2	1469.4
ASHGYGGKFGVEQDR	3	550.594	Acetyl (K)	68.576	0	0	0	0	0	0
ASKDTHVMDYR	3	460.879	Acetyl (K),Oxidation (M)	62.338	401.2	381.61	349.02	483.54	628.24	515.68
ASKDTHVMDYR	3	455.547	Acetyl (K)	64.224	992.18	1040.6	853.64	1511.5	1378.6	1395.3
ASKDTHVMDYR	2	682.817	Acetyl (K)	67.997	1067.4	1110.9	995.34	1553.4	1232	1271.3
ASKSSCIFK	2	535.271	Acetyl (K)	68.536	2637.9	2621.2	2535.3	1832.4	2143.1	2095.6
ASLATKR	2	394.735	Acetyl (K)	40.098	0	0	0	0	0	0
ASLIQKAK	2	450.779	Acetyl (K)	91.265	2312.3	1840.2	2173.7	4050	3845.2	3523
ASNDRPPGTGGVKR	3	485.255	Acetyl (K)	81.632	834.68	579.48	735.21	1149.1	1157	1330
ASNDRPPGTGGVKR	3	485.583	Acetyl (K),Deamidation (NQ)	88.282	727.83	641.77	508.72	1072.5	1152.1	1132.7
ASSGKSSPFK	2	519.267	Acetyl (K)	90.614	2016.6	2056.2	2127.4	1516.5	1343.6	1333.1
ASSGKSSPFK	3	346.514	Acetyl (K)	48.188	1471.7	1462.1	1469.7	926.09	773.61	921.04
ASSHSSQSQGGGSVTKK	3	558.94	Acetyl (K)	128.59	1200.7	1227.5	1204	911.9	947.46	1003
ASSLIEEAKK	2	559.309	Acetyl (K)	89.301	5201.7	7321.1	6578.2	7491	4864.8	5280.8
ASSLIEEAKK	3	373.208	Acetyl (K)	54.784	1243.6	1184.7	1026	1905.2	1148.4	1061.5
ASTFVSHEKLR	3	439.57	Acetyl (K)	85.522	1751.6	1743	1623	1904.9	1430.1	1239.6
ASVDAVKYFGK	3	409.552	Acetyl (K)	45.661	1897.3	2131.1	2197.7	1863	1564.5	1604.8
ASYAVSEAIPKDHR	3	529.27	Acetyl (K)	87.863	1037.1	1065.2	1173.5	1007.4	805.56	748.73
ASYVASTKYQK	3	429.891	Acetyl (K)	73.499	1364.4	1035.7	1073.1	1087.2	664.41	937.32
ASYVASTKYQK	2	644.333	Acetyl (K)	158.34	9889	8919.7	8473.7	6200	5860.5	5717.4
ATADNLIKQR	2	586.325	Acetyl (K)	95.477	2337.9	2116.4	1876.4	2070.9	1725.8	2158.5
ATADNLIKQR	3	391.219	Acetyl (K)	100.88	771.42	682.12	577.35	769.38	592.36	870.6
ATADNLIKQR	2	586.325	Acetyl (K)	56.02	0	0	0	0	0	0
ATADNLIKQR	3	391.219	Acetyl (K)	75.566	0	0	0	0	0	0
ATAEEISSKTGNK	3	459.9	Acetyl (K)	93.766	827.51	649.16	838.14	563.06	812.39	799.38
ATAEEISSKTGNK	2	689.346	Acetyl (K)	130.47	3192.9	2786.9	2984.6	2127.8	2074.1	2076.3
ATAEEISSKTGNK	4	345.177	Acetyl (K)	94.122	1495.8	1833.7	2033.3	1904.1	1733.4	1849.1
ATAEEISSKTGNK	3	460.228	Acetyl (K),Deamidation (NQ)	52.101	2448.8	3302.2	2458.5	2649.2	2369.3	2707.8
ATAGAYIASQTVKK	3	484.268	Acetyl (K)	89.26	7409.9	5821.1	6325.7	6890.1	7482.6	6323.5
ATDKTFVEK	2	540.782	Acetyl (K)	122.7	12238	11972	12352	6569.8	6610	6702.5
ATDKTFVEK	3	360.857	Acetyl (K)	56.548	0	0	0	0	0	0
ATEDDSPPGKK	3	396.191	Acetyl (K)	72.2	1830.5	1582.8	1642.4	3081.3	3142	2845.3
ATFSEFAAKHAK	3	450.566	Acetyl (K)	93.839	3833.7	3644	3875.9	2647.7	2697.3	2603.3
ATKLLYESR	2	561.811	Acetyl (K)	65.179	3110.5	2602.9	3530.5	2598.7	2791.9	2454.5
ATKVQDIK	2	472.774	Acetyl (K)	91.549	9272.9	9022.7	9890	7289.9	7360	6711.8
ATKVQDIK	3	315.519	Acetyl (K)	82.287	2900.2	2903.9	2901.3	2704.2	2296.2	2529.1
ATLEKAK	2	401.737	Acetyl (K)	99.442	12886	14939	13856	12634	10840	10337
ATLEKAK	3	268.16	Acetyl (K)	67.032	0	0	0	0	0	0
ATLPDADKER	2	579.293	Acetyl (K)	102.05	3443.1	3232.7	3233.6	6672.2	2955.3	3015.4
ATLSEDKK	2	467.248	Acetyl (K)	109.66	4838.8	5152.6	4792.7	4867.5	4368.6	4465.1
ATLSEDKK	3	311.834	Acetyl (K)	81.296	1262.6	1292.6	1313.5	1285.5	1109.2	954.8
ATLSKHQAVQLPR	3	497.619	Acetyl (K)	72.327	0	0	0	0	0	0
ATQRPPYCDGTHKSEQVQK	4	568.775	Acetyl (K)	130.01	3050.3	2881.8	2980	2429.7	2634.7	2371.9
ATQRPPYCDGTHKSEQVQK	3	758.031	Acetyl (K)	101.17	2136.7	1682	1540.8	1466.7	1551.8	1309.4
ATQRPPYCDGTHKSEQVQK	5	455.221	Acetyl (K)	80.316	1276.1	984.95	1210.3	1198.2	1063.1	1126
ATQRPPYCDGTHKSEQVQK	4	569.021	Acetyl (K),Deamidation (NQ)	48.907	0	0	0	0	0	0
ATSASKSAFQTVIK	3	494.272	Acetyl (K)	67.234	1188.9	1445.8	1173.5	1073.9	765.59	941.42
ATSPPHLDGTSNPESTVPEKK	3	745.369	Acetyl (K)	108.13	1061	938.17	1100	1842.8	1986.4	1658.1
ATTHEIMGPKK	3	424.22	Acetyl (K),Oxidation (M)	61.344	793.51	944.1	845.61	1035.9	829.07	995.89
ATVPKTEIR	2	528.806	Acetyl (K)	66.962	1858.4	1859	2002.3	2214.8	2042.6	2388.7
ATVPKTEIR	2	528.806	Acetyl (K)	86.18	2328.2	1967.6	2031.8	2785	2715.1	2544.9
ATVPKTEIR	3	352.873	Acetyl (K)	92.051	280.18	257.53	208.21	190.38	297.71	331.01
ATVPKTEIR	2	528.806	Acetyl (K)	77.14	2137.2	1978.9	2274.9	2282	3069.8	2451.2
ATVPKTEIR	3	352.873	Acetyl (K)	93.598	615.86	446.86	543.2	471.16	570.28	591.67
ATVPKTEIR	2	528.806	Acetyl (K)	50.791	0	0	0	0	0	0
ATYDKLCK	2	520.758	Acetyl (K)	86.898	12433	11010	10717	17213	13363	12966
AVALVKK	2	385.76	Acetyl (K)	70.912	3265.1	3375.6	3438.4	4372.8	4107.3	4487
AVAPGDKPK	2	462.761	Acetyl (K)	77.662	3342.7	3226.1	3408.1	3359.7	2873.7	2924.9
AVAQGNLSSADVQAAKNK	3	605.318	Acetyl (K)	53.453	0	0	0	0	0	0
AVATPAKK	2	414.253	Acetyl (K)	86.136	5252.3	5253.6	5116.4	6735.9	7280.5	7012.2
AVDAFKK	2	410.732	Acetyl (K)	93.374	4309	4111.6	4603.2	6484.8	5820.7	6170.3
AVDALKSDK	2	494.769	Acetyl (K)	105.46	3634	3766.4	3447.4	3174.3	2838.3	2926.1
AVDWAKSGK	2	502.264	Acetyl (K)	86.014	5404.4	6342	5563.7	5664.2	5412	4754.5
AVEAYGKR	2	468.251	Acetyl (K)	85.676	0	0	0	0	0	0
AVELNPKYVK	3	401.564	Acetyl (K)	65.719	895.5	1129.4	1165.3	1917.4	1051.6	973.16
AVELNPKYVK	2	601.843	Acetyl (K)	126.19	6336.6	6545.6	6780.6	7127.6	7579.4	7744
AVFYKPHEEHHAFEGGR	4	513.997	Acetyl (K)	62.94	2641.5	2733.6	2421.9	2444.8	2344.1	2512.4
AVGKDNFTLIPEGTNGTEER	3	730.694	Acetyl (K)	76.492	486.53	661.73	771.31	1803.2	578.87	637.51
AVGKVIPELNGK	3	422.919	Acetyl (K)	104.07	1403.2	819.86	1122.3	1403.5	1298.3	1135.1
AVGKVIPELNGK	2	633.874	Acetyl (K)	131.32	6497.3	6280.9	6396	6736.6	7492.6	7640.2
AVGKVIPELNGK	3	423.247	Acetyl (K),Deamidation (NQ)	75.819	922.97	823.74	719.52	1047.2	850.52	784.13
AVGKVIPELNGK	2	634.366	Acetyl (K),Deamidation (NQ)	92.856	1274.2	1293.1	1409.9	1306.5	1358.3	1677
AVGKVIPELNGK	3	423.247	Acetyl (K),Deamidation (NQ)	57.175	784.32	617.73	563.82	1026.1	723	673.15
AVGKVIPELNGK	2	634.366	Acetyl (K),Deamidation (NQ)	110.38	3862.4	3421.9	4053.3	4136.8	4415.8	4163.2
AVKNFTDVHPDYGAR	3	577.953	Acetyl (K)	148.57	2955	2872.4	2937.5	1746.5	1647.1	1520.8
AVKNFTDVHPDYGAR	2	866.426	Acetyl (K)	226.65	7179.2	7156.8	6809.8	1461.8	1473.9	1361.1
AVKNFTDVHPDYGAR	3	578.281	Acetyl (K),Deamidation (NQ)	53.565	1610.1	1577.6	1591.2	1570.3	1160.3	1463.6
AVKNSAESDGMR	2	661.804	Acetyl (K),Oxidation (M)	50.897	1247.6	1110.6	1183.8	1316.2	1346.8	1513.6
AVKREQFK	2	524.301	Acetyl (K)	69.598	8952.9	7676.9	8205	11670	12004	11468
AVLCPPPVKK	2	575.836	Acetyl (K)	113.62	4443.9	4110.9	4422.8	3757.9	3942.2	3663.5
AVLCPPPVKK	3	384.227	Acetyl (K)	52.579	530.38	592.34	470.63	556.47	445.66	406.53
AVLFCLSEDKK	3	451.236	Acetyl (K)	121.6	1011.4	1091.3	1244.4	2952.8	918.3	1156.8
AVLFCLSEDKK	2	676.35	Acetyl (K)	119.39	2119	1911.7	1944.3	5500.2	2028.1	2431.9
AVLIDKDQTPK	3	423.906	Acetyl (K)	103.08	1693.6	1461	1206.8	1259.6	1115.1	922.44
AVLIDKDQTPK	2	635.356	Acetyl (K)	176.32	8762.1	9254.8	8230.1	5854.9	6469.7	5993.6
AVLIDKDQTPK	4	318.182	Acetyl (K)	72.434	1268.8	1084	1472.3	965.26	913.63	1011.2
AVLYVPGNDEKK	3	458.914	Acetyl (K)	94.767	588.54	685.67	440.47	417.01	417.59	447.25
AVLYVPGNDEKK	2	687.867	Acetyl (K)	134.99	4924.7	4997	4552.1	3925	3589	3685.6
AVLYVPGNDEKK	4	344.437	Acetyl (K)	41.242	0	0	0	0	0	0
AVNQGKIFK	3	349.866	Acetyl (K),Deamidation (NQ)	65.224	2785.7	2568.5	2530.7	2672.3	2722.8	2655.5
AVNQGKIFK	2	524.295	Acetyl (K),Deamidation (NQ)	101.65	3447.4	3248.9	2813	3509.7	3424.7	3321.4
AVNQGKIFK	2	523.803	Acetyl (K)	136.57	10902	8739.5	9872.1	9648.7	11852	10365
AVNQGKIFK	3	349.538	Acetyl (K)	74.92	3070.8	2438.1	2761.2	2419	3624.1	2993.9
AVNQGKIFK	2	523.803	Acetyl (K)	149.72	3890.5	5582.2	4020.7	6200.1	3990.2	6378.2
AVNQGKIFK	3	349.538	Acetyl (K)	76.064	902.85	1069.2	678.16	1429.4	747.81	1360.1
AVNQGKIFK	2	523.803	Acetyl (K)	123.86	3933.6	5754.5	4163.6	11395	5406.8	7632.3
AVNQGKIFK	3	349.538	Acetyl (K)	46.462	0	0	0	0	0	0
AVNYFSKVK	2	549.303	Acetyl (K)	120.06	5393.2	5487.5	4699	4412.7	4628.2	4690.1
AVQADGQVKER	2	621.825	Acetyl (K)	69.03	1186.1	1092.9	1069.7	1176.4	940.51	1208.9
AVQKDLPR	2	484.78	Acetyl (K)	70.816	998.16	1105.9	1201.4	1187.4	1257.3	1050.4
AVSGKEPR	2	443.243	Acetyl (K)	59.35	0	0	0	0	0	0
AVTKAQK	2	394.237	Acetyl (K)	101.54	2918.6	2424.3	2583	3187.9	2986.4	3298.3
AVTKAQK	3	263.161	Acetyl (K)	89.369	1577.8	1448.7	1344.7	2093.9	1638	1585.9
AVTKAQK	2	394.237	Acetyl (K)	116.25	6199.3	5613	5769	6526.8	6666.3	5813
AVTKAQK	3	263.161	Acetyl (K)	95.541	1052.5	996.75	903.3	1016	1114.8	1308.6
AVTKAQK	3	263.489	Acetyl (K),Deamidation (NQ)	79.116	1638.8	2042.2	1933.1	1852.7	1825.7	1802.7
AVTKAQKK	2	479.29	2 Acetyl (K)	103.88	6961.3	6324.4	5874.4	5381.2	5568.8	5764.6
AVTKAQKK	3	319.862	2 Acetyl (K)	88.37	1632.4	1677.5	1580.2	1225.5	1413.4	1179.2
AVTKVQK	2	408.253	Acetyl (K)	101.54	7447.4	6160.3	6472.9	6590.9	6700.3	6401.2
AVTKVQK	3	272.504	Acetyl (K)	85.265	1653.8	1645.7	1434.3	1236.2	1179.9	1354.4
AVTKVQK	3	272.832	Acetyl (K),Deamidation (NQ)	70.912	1659.4	1949.9	1487.9	1374.9	1483.2	1566.7
AVTKVQKK	3	329.206	2 Acetyl (K)	86.67	3784.8	3672.5	4123.3	4589	4471.1	3837.7
AVTKVQKK	2	493.306	2 Acetyl (K)	96.342	2943	2464.7	2359.8	3156.5	3163.4	3429.4
AVTKYTSSK	2	513.777	Acetyl (K)	118.9	4691.4	3885.3	4339.9	3624.3	4101	3840.1
AVTKYTSSK	3	342.854	Acetyl (K)	77.192	1015.7	942.16	739.95	872.64	865.52	822.18
AVTKYTSSK	3	342.854	Acetyl (K)	75.652	3659	4168.6	3859.2	4545.6	3622.7	4014.1
AVTKYTSSK	2	513.777	Acetyl (K)	113.22	4650.6	5983	4754.4	5441.6	4159.1	4841
AVVPEMEKR	2	550.792	Acetyl (K)	83.309	4017.1	4128.6	3754	4347.6	3854	3589.5
AVVPSKR	2	399.745	Acetyl (K)	79.451	1858.4	1829.8	1509.1	2269.5	2094.8	2357.8
AVVQEKEK	2	486.772	Acetyl (K)	107.79	3525.7	3796.4	3788.7	5135.8	5063.4	4862.8
AYEAKLR	2	446.748	Acetyl (K)	82.452	9674.5	9217.8	10231	9671.1	9489.9	9036.9
AYEAQTEPVLQYYQKK	3	667.67	Acetyl (K)	165.34	2776.9	2954.8	3073.9	2314.6	2003.1	2162
AYFETEKK	2	529.264	Acetyl (K)	64.841	0	0	0	0	0	0
AYGASKPFGK	2	534.28	Acetyl (K)	105.46	9062.2	7824.1	8427	7803.9	7840.1	8375.6
AYGKNALSK	2	497.272	Acetyl (K)	99.283	5670.4	5123.7	5323.7	4068.9	3893.1	3038.5
AYGKNALSK	3	331.85	Acetyl (K)	80.231	4778.2	4700.9	4622.7	3646	3317.2	3162.3
AYGKNALSK	2	497.764	Acetyl (K),Deamidation (NQ)	91.549	4403.8	4272.7	3877.3	2842.8	3061.2	2933.8
AYGKNALSK	3	332.178	Acetyl (K),Deamidation (NQ)	52.725	2637.5	2600.6	2513.4	2318.4	1975.7	2014.5
AYGPGIEPTGNMVKK	3	540.608	Acetyl (K),Oxidation (M)	78.985	4247.8	3581.3	4165.5	4102.1	3686.4	3937.7
AYGPGIEPTGNMVKK	3	535.276	Acetyl (K)	96.866	2338.6	2022	2033.1	2388.5	1900.7	1757.3
AYIPISKVK	2	530.824	Acetyl (K)	60.102	2387.3	2204.7	2365.5	4358.9	4634.3	4449.3
AYKGGDQQVR	2	582.294	Acetyl (K)	121.68	3586.5	3151.2	3024.3	2571.6	2801.6	2266.7
AYKTEFQK	2	528.772	Acetyl (K)	83.883	3565.4	3194.7	3460.3	2831.2	3242.5	2852.7
AYKTEFQK	3	352.85	Acetyl (K)	78.149	1116	986.03	1117	1737.5	942.9	1019
AYKTVIK	2	432.763	Acetyl (K)	87.639	2445.6	3152.9	2689.6	3049.6	3033.3	2862.3
AYLELKAR	2	503.29	Acetyl (K)	62.463	2872.5	3258.6	2709.7	3042.3	2617.1	2715.4
AYNNLIKDK	3	374.205	Acetyl (K)	61.78	1243.4	936.44	1153.8	929.09	1016.4	956.18
AYNNLIKDK	2	560.803	Acetyl (K)	99.283	3580.2	3414.8	3918.9	4183	3263.1	2882.3
AYPLADAHLTKK	3	457.254	Acetyl (K)	89.301	1137.4	1208.7	1169.7	1050.3	1094.3	925.96
AYSIKTTSTTR	2	635.836	Acetyl (K)	106.79	3974.3	3992.5	4115.7	3016.3	2688.9	2780.3
AYVGQKSNFTVDCSK	3	582.61	Acetyl (K)	69.331	2201	2080.5	2201.7	2759.3	2368.9	2455.1
AYYQLAKK	2	513.785	Acetyl (K)	93.162	4522.7	3871.8	4900.4	4142.8	3737.9	4038.4
CADFGMAADKNK	3	462.532	Acetyl (K),Oxidation (M)	47.991	0	0	0	0	0	0
CASLQKFGER	2	619.303	Acetyl (K)	69.554	4797.7	5122.5	5321.7	4754.1	3708.7	3641.9
CATITPDEKR	2	616.801	Acetyl (K)	130.01	1952.6	1532.2	1495.8	1292	1681.4	1399
CATITPDEKR	3	411.536	Acetyl (K)	94.692	856.33	961.44	923.66	883.75	725.88	719.94
CCSGAIIVLTKSGR	3	521.938	Acetyl (K)	45.614	820.9	699.9	762.16	884.85	619.26	766.38
CDDLEALKK	2	567.279	Acetyl (K)	90.05	2419.3	5005	3355.6	3717.3	3160.1	2555.7
CDDLEALKK	3	378.522	Acetyl (K)	54.982	0	0	0	0	0	0
CDKEVYFAER	2	679.806	Acetyl (K)	107.53	3980.9	3786.2	3388.4	6366.7	4049.6	4431.5
CDKTVYFAEK	3	434.873	Acetyl (K)	67.385	3982.7	3898.5	3950.6	3349.2	3193.5	3626.8
CDKTVYFAEK	2	651.805	Acetyl (K)	104.24	6295.8	6534.5	5727.8	4969.1	5715.5	5312.8
CDKVVQDLCK	3	436.209	Acetyl (K)	94.767	702.45	606.21	702.81	730.39	606.27	519.55
CDLTTKK	2	454.231	Acetyl (K)	54.982	0	0	0	0	0	0
CEACAPGHFGDPSKPGGR	3	647.949	Acetyl (K)	88.565	1796.3	1686.2	1602.4	1640.8	1391.4	1395.1
CFSSKVCVR	2	592.781	Acetyl (K)	99.568	3293.7	3076.6	3071.5	2660.6	2897.6	2885.1
CGKDKTK	3	293.485	Acetyl (K)	52.716	0	0	0	0	0	0
CGPGYSTPLEAMKGPR	3	593.612	Acetyl (K),Oxidation (M)	49.595	3756.3	4885	4554	6025.7	4205	3803.3
CGYPAKR	2	447.219	Acetyl (K)	71.949	1098.3	1112.9	773.15	1317.1	1094.8	980.34
CIIPNHEKK	3	394.21	Acetyl (K)	68.557	3542.9	3057.3	3257.1	3146.4	3345.4	2905.3
CIIPNHEKR	3	403.545	Acetyl (K)	82.287	804.32	585.06	617.42	674.83	703.57	654.38
CIVPNHEKR	3	398.873	Acetyl (K)	95.311	954.62	1069.6	997.9	771.6	816.62	954.26
CKSQFTITPGSEQIR	3	598.633	Acetyl (K)	102.65	632.8	702.94	765.61	673.4	527.29	666.65
CPKVIGVK	2	471.776	Acetyl (K)	77.732	5745.2	5819.7	5386.3	4903.2	4757.9	5344
CPNCGTHYKLVPHQMAH	4	527.737	Acetyl (K),Oxidation (M)	54.768	384.3	366.68	326.04	343.2	242.57	270.64
CPNCGTHYKLVPHQMAH	3	703.313	Acetyl (K),Oxidation (M)	119.47	984.31	999.4	829.39	1048.7	1003.9	1004.5
CPNCGTHYKLVPHQMAH	4	523.738	Acetyl (K)	61.962	824.14	851.03	658.85	868.96	728.66	893.18
CREVAENCKDIK	3	521.913	Acetyl (K)	47.712	1870.2	1577.3	1372.1	1188.1	1122.4	1213.6
CSKAYIHTR	3	393.198	Acetyl (K)	63.624	0	0	0	0	0	0
CSSMQKFGER	2	636.279	Acetyl (K)	110.98	10966	10770	10861	11479	10792	10480
CSSMQKFGER	2	644.276	Acetyl (K),Oxidation (M)	44.639	2478.9	2743.7	2932.5	2578.7	2520.8	2584.9
CSTPEEIKK	2	567.279	Acetyl (K)	99.53	6896.4	6057.4	6158.1	7182	4217.9	4492.8
CSVKNDHSAYK	3	451.203	Acetyl (K),Deamidation (NQ)	40.475	2772.7	2174.5	2635.9	2220.4	2163.7	2279.7
CSVKNDHSAYK	3	450.875	Acetyl (K)	117.2	5080.1	4783	4108.3	3825.7	3889.3	3393.4
CSVKNDHSAYK	2	675.809	Acetyl (K)	155.08	3696.3	3112.3	3033	3219.8	3455.4	2922.9
CSVKNDHSAYK	3	450.875	Acetyl (K)	92.792	4079.3	3498.6	3056.2	3800.5	3459.2	3345.4
CSVNLANKR	2	552.285	Acetyl (K)	80.916	0	0	0	0	0	0
CYHGKTGR	3	340.828	Acetyl (K)	102.46	1284.3	1168.9	1613.9	1493.4	1815.6	1531.6
DAAEAIKK	2	444.245	Acetyl (K)	57.55	3198.6	2851.2	2956.5	8219.6	3106.6	3351.2
DAAEAIKK	3	296.499	Acetyl (K)	69.825	1421.6	1471.2	1440.3	1630	1193	1106.8
DAAKPVIELYKSR	3	511.287	Acetyl (K)	51.771	3279.6	3274.5	2850.5	2487.5	2674.9	2731.6
DAALATALGDKK	3	405.891	Acetyl (K)	100.93	1024.5	985.2	866.19	776.94	729.4	679.41
DAALATALGDKK	2	608.333	Acetyl (K)	131.66	3124	3159.8	2965.3	3055.1	2440.6	2639.6
DAATGAVKEK	2	516.272	Acetyl (K)	116.24	3833.6	3461	3364.8	2893.8	3227.5	3022.1
DAATGAVKEK	3	344.517	Acetyl (K)	99.568	1661	1592.5	1569.2	1366.2	1440.7	1556
DADSITLFDVQQKR	3	559.953	Acetyl (K)	138.02	1018.6	1172.1	1221.8	1060.7	1319.6	1033.8
DAFALAKEK	3	345.522	Acetyl (K)	51.276	0	0	0	0	0	0
DAGLKNGVPAVGLK	3	460.933	Acetyl (K)	53.3	0	0	0	0	0	0
DAGSEKSSGVVR	2	617.307	Acetyl (K)	50.222	910.41	893.93	1082.6	919.3	998.74	1148.7
DAIAQAEMDLKR	3	473.57	Acetyl (K),Oxidation (M)	77.185	324.56	577.34	551.67	699.14	265.84	360.54
DAIAQAEMDLKR	2	709.851	Acetyl (K),Oxidation (M)	80.441	5440.2	5633.4	5361.7	4589.4	4418.6	4581.5
DAIAQAEMDLKR	2	701.853	Acetyl (K)	91.969	2421.9	2585.5	2466.8	2064.7	2336.4	1910.9
DAIHFYNKSLAEHR	4	436.471	Acetyl (K)	71.879	361.86	210.46	146.55	329.76	271.99	212.18
DAKDAVDLMK	2	582.284	Acetyl (K),Oxidation (M)	55.604	3675.7	3558.3	3777.2	3354	3018.6	3303.7
DAKDAVDLMK	2	574.287	Acetyl (K)	101.53	3695.1	3248.7	3272.4	3753.8	3617.1	4103.7
DAKHTNFVEFR	3	469.233	Acetyl (K)	124.12	581.19	506.49	571	420.86	444.9	486.48
DAKHTNFVEFR	2	703.347	Acetyl (K)	99.991	4304	4717.9	4294.3	3391.9	3620.4	3755.3
DALAKAVYSR	2	568.309	Acetyl (K)	48.532	4886.1	4457.9	4286.6	3563.5	3089.3	3110.2
DALAKNLYSR	2	596.82	Acetyl (K)	77.74	3659.4	3235.1	3476.5	2943.2	3188.2	3147.7
DALKTEFK	2	497.266	Acetyl (K)	104.22	5165.8	4694.6	4365.1	3750.9	3559.7	3640
DALKTEFK	3	331.847	Acetyl (K)	87.476	1653.7	1703	1717.8	1511	1475	1435.1
DALNIETAVKTK	3	448.917	Acetyl (K)	97.69	0	0	0	0	0	0
DALNIETAVKTK	2	672.872	Acetyl (K)	95.57	2957.1	3180.6	2795.7	3338.6	3156.2	3263.1
DALQKALK	2	464.777	Acetyl (K)	101.65	8623.5	7795.8	8384.9	7838.6	7834.1	7678.8
DAMLENQTPELFQDVNKPK	3	759.035	Acetyl (K),Oxidation (M)	60.334	480.67	577.88	609.36	1166.9	767.12	691.82
DAQLFIQKK	2	567.314	Acetyl (K),Deamidation (NQ)	79.659	0	0	0	0	0	0
DAQLFIQKK	3	378.217	Acetyl (K)	50.108	1820.9	1688.8	2046.6	906.65	1013	727.49
DAQLFIQKK	2	566.822	Acetyl (K)	100.88	17142	14714	14453	4750.9	4720.9	4466.3
DASGNKVK	2	430.727	Acetyl (K)	56.632	2280.5	2104.5	1969	2204.4	2201.1	2200.2
DASHPQFKEIQK	4	368.19	Acetyl (K)	54.343	3153.5	3127	3133.6	2825.8	2698.3	2515.1
DASHPQFKEIQK	3	490.584	Acetyl (K)	130.1	1003	1040.1	1153.9	1036.7	807.43	870.51
DATSKVALVYGQMNEPPGAR	3	721.356	Acetyl (K),Oxidation (M)	68.42	3787	4076.3	4598	11982	3824.1	3617.3
DATSKVALVYGQMNEPPGAR	3	721.356	Acetyl (K),Oxidation (M)	50.202	784.2	783.13	864.68	1620.1	1032.3	983.67
DAVTYTEHAKR	2	666.831	Acetyl (K)	148.18	5444.5	5529.4	4617.3	3917.2	3735.4	3545.3
DAVTYTEHAKR	3	444.89	Acetyl (K)	159.09	395.71	487.35	408.94	282.47	327.55	369.91
DAVVGRPPADKK	3	432.242	Acetyl (K)	63.662	2298.5	1719.2	2170.4	6279.9	2041.9	2017.6
DCSHGKGFDR	3	407.509	Acetyl (K)	81.709	1114.3	1165.5	1448.8	801.21	905.83	926.02
DDAMLLKGK	3	350.183	Acetyl (K),Oxidation (M)	53.756	1832.6	1684.7	1876.4	1180.3	1599.7	1246.2
DDAMLLKGK	2	524.771	Acetyl (K),Oxidation (M)	69.275	3021	2684.6	2989.4	2571	2293.5	2336.6
DDAMLLKGK	2	516.773	Acetyl (K)	104.22	5260.4	4245	4471.5	3569.1	3588	3897.9
DDATLSGKR	2	502.754	Acetyl (K)	115.78	2014.9	1715.9	2163.8	2240	2126.4	1727.3
DDGGFEYKK	2	550.748	Acetyl (K)	70.942	6391.3	6640.3	5853.9	9188.4	8163.6	8509.8
DDIQKMNPPK	3	409.873	Acetyl (K)	62.466	1505	1519.9	1253.8	2105.1	1548.3	1553
DDISKLR	2	444.743	Acetyl (K)	91.069	1517.2	1571.1	1180	935.66	1001.6	992.52
DDKDTIEK	3	335.829	Acetyl (K)	62.463	4464.2	4196.2	4342.1	5798.2	3956.7	3948.6
DDKHFHK	4	242.87	Acetyl (K)	46.426	617.82	638.98	423.27	697.44	788.89	798.97
DDNGKPYVLPSVR	2	751.386	Acetyl (K)	128.74	5240.4	5327.7	5345	3865.2	3408	3504.1
DDNGKPYVLPSVR	3	501.26	Acetyl (K)	72.891	608.02	672.69	818.86	689.32	572.33	538.93
DDNGKPYVLPSVR	2	751.386	Acetyl (K)	42.958	1605.2	1415.4	1461.5	1803.6	1434.6	1249.6
DDNGKPYVLPSVR	3	501.588	Acetyl (K),Deamidation (NQ)	64.798	1270	1624	1607.1	1542.6	1447.3	1444.9
DDNGKPYVLPSVR	2	751.878	Acetyl (K),Deamidation (NQ)	132.65	7061.9	7605.4	7781.3	5768.8	5891	5554.6
DDNGKPYVLPSVR	3	501.588	Acetyl (K),Deamidation (NQ)	91.307	3273.5	3418.1	3417.9	2548.2	2751.6	2549.7
DDPDGIPSKR	2	571.278	Acetyl (K)	53.211	0	0	0	0	0	0
DDPEVDDLVLQTKR	3	562.284	Acetyl (K)	78.615	2253.4	3160.1	3013.7	4637	2885.4	3420.5
DDTDSTLKK	2	532.759	Acetyl (K)	110.39	11856	10966	10661	15628	15168	14774
DDTDSTLKK	3	355.508	Acetyl (K)	85.676	1260.7	1293.1	1219.8	1994.5	2121.6	1650.3
DDTLHETEDVKEAIR	3	604.959	Acetyl (K)	85.006	900.27	828.38	890.69	1028.8	672.62	739.07
DDVGKNVHELEK	3	475.572	Acetyl (K)	67.019	4409.7	3574.6	3832.6	4328.1	3287.7	3583.2
DDVGKNVHELER	3	484.907	Acetyl (K)	53.479	1176.1	964.16	921.25	976.43	1000.9	827.37
DDVIGKVCLTR	2	659.345	Acetyl (K)	48.277	3028.5	5363.9	3735.8	3968.5	3549.5	3441.5
DDYPSSPPKCK	3	445.868	Acetyl (K)	49.777	0	0	0	0	0	0
DEGSKAFFK	3	357.51	Acetyl (K)	72.325	2209.5	1803.3	1709	1693.3	1677.9	1736.3
DEGSKAFFK	2	535.761	Acetyl (K)	108.7	10198	9530	10121	8855	8653.4	8268.6
DEHLLKR	3	318.179	Acetyl (K)	56.122	1317.6	1266.2	928.99	1176.8	982.64	1281.7
DEKGALFR	2	489.256	Acetyl (K)	99.815	2945	3119.7	2904	2041.8	2243.2	1966.5
DEKVQLYR	2	546.788	Acetyl (K)	109.88	3968.6	3750.3	3715.9	3569.5	2999.6	3300.7
DELFTDTKAR	2	619.307	Acetyl (K)	111.86	2378.2	2393.2	2603.2	2581.9	2224.8	2634.5
DEPSVAAMVYPFTGDHKQK	3	726.677	Acetyl (K),Oxidation (M)	113.88	1471.8	1146.6	1108.2	1580.1	1251	1399.7
DEQVVVSHDANLKR	3	551.285	Acetyl (K)	67.326	0	0	0	0	0	0
DESLKVDEHLAK	3	475.912	Acetyl (K)	102.9	2553.5	2281.9	2391.7	2345.9	1989.9	2010.5
DETEFYLGKR	2	650.314	Acetyl (K)	96.113	7033.2	6428.3	6995.2	5337	6229.2	6254
DFAPGKPLK	3	338.859	Acetyl (K)	55.461	1203.5	1029.5	1076.6	1587.9	859.47	1078.3
DFAPGKPLK	2	507.785	Acetyl (K)	83.862	2588.7	2527	2565	3611.6	2414.1	2235.7
DFEKAYK	2	471.732	Acetyl (K)	76.064	4380.7	3698.9	3959.9	5691.4	3922.8	3971.7
DFFGETVKK	2	556.785	Acetyl (K)	125.75	12849	11145	11422	4989.2	5239.1	5089.6
DFFGETVKK	3	371.526	Acetyl (K)	76.1	2081.2	2324.8	2108.7	1109.1	1194.9	1218.1
DFFQKMK	2	501.242	Acetyl (K),Oxidation (M)	55.872	7051.3	7030	7128	6597.4	6359.4	6051.7
DFFQKMK	3	334.497	Acetyl (K),Oxidation (M)	50.127	0	0	0	0	0	0
DFGSFEKFK	2	573.777	Acetyl (K)	108.7	16287	14281	13426	17275	17666	17350
DFGSFEKFK	3	382.854	Acetyl (K)	84.615	1406	1300.9	1360.7	1464.6	1457.2	1449.3
DFGSKSEK	2	470.225	Acetyl (K)	92.538	5409.8	5169.4	5611.2	5376.6	4784.9	5085.2
DFLAGGVAAAISKTAVAPIER	3	700.388	Acetyl (K)	87.352	0	158.98	154.18	0	0	133.49
DFLIPIGKAK	2	572.342	Acetyl (K)	93.096	2228.2	2210	2120.3	2246.8	2050.1	1527.9
DFLLKPELLR	2	643.379	Acetyl (K)	100.93	1326.2	1607.7	1558.2	4552.3	1680.9	1961.3
DFNSMKK	2	464.216	Acetyl (K),Oxidation (M)	43.808	3780.4	3920.1	3141.2	4382.2	4220.9	3864.3
DFPKSEK	2	446.724	Acetyl (K)	83.948	6347.2	5328.7	5831.6	5444	4802	4994.2
DFPKSEK	3	298.152	Acetyl (K)	85.212	1711.5	1422.9	1219.4	1479.5	1501.4	1376.5
DFQGSKLK	2	482.759	Acetyl (K)	80.24	2568.4	2552.1	2675.1	2939.1	2822.1	3351.9
DFTKATNIR	2	554.293	Acetyl (K)	118.23	5524	6123.3	5817.3	4783.6	4536.6	4301.7
DGADFAKWR	2	554.265	Acetyl (K)	63.426	2871.6	3604.1	2750.5	3123.2	3215.3	2931.9
DGLQNEKSIVPTPVK	3	556.305	Acetyl (K)	67.646	1752	1675.2	1817.7	1564.2	1446.6	1689
DGLQNEKSIVPTPVK	4	417.481	Acetyl (K)	50.305	329.03	345.45	482.86	361.62	325.82	359.76
DGSKFYCSR	2	581.253	Acetyl (K)	95.618	7291	7084.8	6971.6	6129.3	6366.7	5884.4
DGSVAIASKPR	3	381.544	Acetyl (K)	63.401	752.5	855.22	885.45	681.04	970.83	861.53
DHCVAHKLFK	4	324.918	Acetyl (K)	64.103	4116.6	3806.6	3746.6	3790.9	3534.6	3971.3
DHCVAHKLFK	3	432.889	Acetyl (K)	82.261	1139.8	962.57	983.68	1232.5	1047.6	959.51
DHCVAHKLFK	2	648.83	Acetyl (K)	139.86	2658.6	2420.4	2720.5	2877.7	2833.9	2500.1
DHCVAHKLFK	4	324.918	Acetyl (K)	58.63	1524.6	2006.1	1946.2	2345.6	1794.6	1423.6
DHIKSLNR	2	512.78	Acetyl (K)	60.436	395.8	586.37	452.4	448.72	518.84	599.6
DHKLHVDFR	4	302.91	Acetyl (K)	66.056	809.3	831.58	705.83	685.04	707.77	702.71
DHMKTVLPPDGPR	3	502.257	Acetyl (K)	47.774	1614.3	1412.5	1523.2	1745.8	1394.5	1564.3
DHQKLER	2	484.251	Acetyl (K)	68.224	1137.5	1289.2	1310.9	893.85	888.43	1004.9
DIAAGHKGR	3	322.842	Acetyl (K)	83.998	1020.6	954.01	936.46	886.12	920.28	1038.2
DIAAHIKK	3	313.187	Acetyl (K)	60.118	2094.5	2203.6	2193.3	2354	1625.8	1790.3
DIAKASDEVTR	2	623.817	Acetyl (K)	112.42	7701.5	7399.9	7257.2	6188.5	5517.7	5246.6
DIAWTEDSKR	2	631.804	Acetyl (K)	62.089	0	0	0	0	0	0
DIDLTPKESGIGK	3	472.252	Acetyl (K)	56.139	0	0	0	0	0	0
DIEDESTGLKK	3	426.214	Acetyl (K)	87.184	1794.3	1919.6	1617.6	2111.6	1977.8	1954
DIFAMDDKSENEPIENEAAR	3	784.681	Acetyl (K),Oxidation (M)	81.016	639.77	753.86	671.65	905.7	570.27	642.41
DIFKQGK	2	439.243	Acetyl (K)	82.279	4723.1	3986.2	4099.1	4273	3827.1	3356.3
DIHNLEDIKK	3	422.894	Acetyl (K)	88.596	1373.3	1500.7	1403.8	2010.1	1529.8	1406
DIIFAVKK	2	488.297	Acetyl (K)	107.57	9519.6	8751	8195.4	7660.9	8182.6	8343.9
DIIFAVKK	3	325.867	Acetyl (K)	81.296	879.14	584.97	739.24	636.18	671.46	653.83
DIIFAVKK	2	488.297	Acetyl (K)	58.981	978.31	974.67	1298.3	1116.4	1077.3	1064.1
DIIHELEKK	3	389.552	Acetyl (K)	72.325	878.99	1020.1	1245.3	1086.2	929.19	839.09
DIKQLDHAK	3	370.537	Acetyl (K)	62.466	3473.5	3524.7	3247.4	3963.4	3336.8	3214
DIKVLVDR	2	500.295	Acetyl (K)	62.466	1529.8	1630.6	1550.5	2068.6	1690.7	1445.7
DILPKNLPAEDR	2	711.883	Acetyl (K)	60.901	3487.8	3781.6	3815.1	5409.6	3581.3	3590.9
DISLSEYKGK	3	394.54	Acetyl (K)	99.815	690.28	779.2	673.14	663.01	776.85	695.95
DISLSEYKGK	2	591.306	Acetyl (K)	155.97	6453.6	6141.4	6093.3	6510.5	6832	6817.6
DISTLEPLKR	3	405.231	Acetyl (K)	94.409	1401.6	1744.5	1537.7	2203.4	1412.7	1420.8
DISTLNSGKK	3	368.868	Acetyl (K)	89.171	1023.8	1186.3	1024.6	1284.9	1092.1	1174.9
DISTLNSGKK	2	552.798	Acetyl (K)	107.09	5918.7	5913.9	6537.7	14326	8308.5	8495
DITNGKPFFK	2	605.311	Acetyl (K),Deamidation (NQ)	75.819	1756.2	1840.9	1851.3	7524.4	2135.8	1797
DITVESKR	2	495.267	Acetyl (K)	70.552	883.83	792.66	1059	1277.1	1205.3	1195.7
DIVKDIK	2	436.758	Acetyl (K)	66.692	2610.9	2555	2472.7	3154.8	3306.3	2852.6
DKDPKYSALR	3	412.219	Acetyl (K)	92.247	5943	5379.6	5472.1	4323.5	3969.8	4064.7
DKDTDKFK	3	346.842	Acetyl (K)	53.493	3098.9	3557	3425.4	4770.1	3371.5	3253.5
DKEYLIYK	2	557.295	Acetyl (K)	54.982	3760.2	3335.9	3246.7	3217.6	3316.3	3265.3
DKGEYTLVVK	2	597.324	Acetyl (K)	125.54	3940.5	3955.4	4393.2	6265.7	3494.5	3335.4
DKGLQTSQDAR	2	630.813	Acetyl (K)	51.092	666.52	619.64	679.15	1809.5	988.26	734.32
DKHEIDR	3	318.826	Acetyl (K)	85.67	296.44	364.58	396.15	490.41	512.92	326.03
DKHILAK	3	289.508	Acetyl (K)	63.565	893.82	924.9	891.2	1252.5	1264.9	1033.2
DKHITLK	3	299.512	Acetyl (K)	91.318	1423.2	1909.1	1740.3	2333.6	1771.4	2133.5
DKHLFSVLVK	3	409.908	Acetyl (K)	58.172	564.28	779.72	817.3	1658	1054.1	1014.7
DKHSAVAYFQR	3	455.23	Acetyl (K)	56.205	1839.7	1853.3	1961.7	1797.8	1228.7	1439.4
DKHTGPVR	3	317.838	Acetyl (K)	57.047	285.54	223.63	272.86	446.87	205.81	277.44
DKHVEEVR	3	351.849	Acetyl (K)	87.258	725.83	641.57	671.84	1029.8	459.63	682.01
DKHVEEVR	2	527.27	Acetyl (K)	73.887	1535.5	1408.9	1662.2	2588.9	1477.8	1553.8
DKLLSAER	2	487.269	Acetyl (K)	123.42	7410	8109.8	6833	5770.2	5837	5730.6
DKPVPLPAPEMTVKQER	3	665.019	Acetyl (K),Oxidation (M)	41.31	2349.8	2154.4	2424	1860	2083.2	2180.9
DKPYACDICGKR	3	508.903	Acetyl (K)	78.615	4348.3	4636.9	4119.5	6139.5	5410.7	5957.3
DKSTDCCGDNDPIDVCEIGSK	4	607.499	Acetyl (K)	53.444	2993.2	2657.8	2959.7	3311.6	2686.5	2619.6
DKTAEEIK	2	488.253	Acetyl (K)	79.659	0	0	0	0	0	0
DKVAHHEGLIR	3	439.574	Acetyl (K)	45.28	0	0	0	0	0	0
DKYEPAAVSEHGDK	3	529.914	Acetyl (K)	117	1863.6	1991.4	2107	4149.2	1927.8	2023.8
DKYVTVQNTVR	3	455.905	Acetyl (K),Deamidation (NQ)	85.522	540.25	672.27	538.34	736.35	742.8	657.92
DKYVTVQNTVR	2	683.354	Acetyl (K),Deamidation (NQ)	98	1608.7	1562.8	3361.9	2043	2980.7	1601.7
DKYVTVQNTVR	2	683.354	Acetyl (K),Deamidation (NQ)	122.1	5974.2	5813.5	5675.4	3975.5	4235.6	4623.1
DKYVTVQNTVR	2	682.862	Acetyl (K)	149.57	5180.7	4716	5310.4	4197.8	4219.2	4286.9
DKYVTVQNTVR	2	682.862	Acetyl (K)	164.68	6594.2	5712.8	6108.7	4890.4	4932	4334.2
DKYVTVQNTVR	3	455.577	Acetyl (K)	117.86	565.48	368.38	332.83	614.71	426.55	440.73
DLAGSIIGKGGQR	3	438.577	Acetyl (K)	95.094	1609.2	1817.2	1783.5	1664.5	1577.6	1460
DLAQYDAAHHEEFKR	3	624.627	Acetyl (K)	145.54	2066.7	2526.2	2271.1	3079.1	2318.7	2639.7
DLAQYDAAHHEEFKR	4	468.722	Acetyl (K)	56.514	425.45	472.92	344.8	412.33	388	370.05
DLDKADGMIR	2	596.287	Acetyl (K),Oxidation (M)	49.28	4085.3	3935.9	4332.7	5019.4	4403.6	4407
DLDKYSESAR	2	613.288	Acetyl (K)	124.6	4820.4	4325.2	5222.6	11790	6500.6	5792
DLEAHIDTANKNR	3	513.59	Acetyl (K)	59.294	685.9	510.64	594.18	566.56	715.59	522.18
DLEDGEVPQHAGKK	3	522.258	Acetyl (K)	84.102	4683	4215.3	4609.4	5394.6	4641.1	4357.2
DLEEDHACIPIKK	3	537.268	Acetyl (K)	84.169	3112.9	2792.7	3337.8	6448.5	3327	3041.5
DLEEVKQK	2	515.774	Acetyl (K)	99.815	2738.4	3200.3	2442.6	2362.7	2587.3	2425.6
DLFTCTIKR	2	598.311	Acetyl (K)	99.568	1521	1628	1758.1	1345.2	1363.2	1298.1
DLHFKMFDVGGQR	3	536.593	Acetyl (K),Oxidation (M)	54.276	1155.4	1278.4	1262.4	1527.6	1125.9	1172.7
DLINLAKK	2	478.792	Acetyl (K)	111.46	3923.3	4090	3825.1	3558.7	3694.2	3913.4
DLISKYQK	2	518.787	Acetyl (K)	118.71	6434.6	5738.1	5887.4	4818	4269.1	4269.1
DLISKYQK	3	346.194	Acetyl (K)	60.118	0	0	0	0	0	0
DLKDYFSK	2	529.264	Acetyl (K)	61.833	2476	2625.1	2436.1	3114.2	2614.9	2410.1
DLKHVAK	3	284.836	Acetyl (K)	73.26	2705.5	2579.6	2156.9	2577.3	2494.6	2516.7
DLKHVAK	2	426.751	Acetyl (K)	77.732	997.92	1031.8	853.24	1215	939.74	1019.1
DLKYTIENPR	2	645.838	Acetyl (K)	56.205	3598.4	3863.1	3809.9	3766.3	3317.6	4180.2
DLLGLCEQKR	3	425.224	Acetyl (K)	110.38	525.16	661.21	669.15	1074.9	684.16	657.21
DLLGLCEQKR	2	637.332	Acetyl (K)	68.515	2397.2	2235.8	2374.2	2507.5	2636.5	2678.3
DLLKANVK	2	471.785	Acetyl (K)	101.65	4119.1	3610.4	3917	3480.3	3638.7	3350.1
DLLQNTDAHKR	3	451.569	Acetyl (K)	41.684	0	0	0	0	0	0
DLLQSAKK	2	472.774	Acetyl (K)	91.658	2433.1	2120	2179.9	3997.2	3139.9	3133
DLLQSAKK	3	315.519	Acetyl (K)	76.221	0	0	0	0	0	0
DLPEHAVLKMK	3	446.908	Acetyl (K),Oxidation (M)	76.302	902.85	1016.2	1229.6	1137.2	1065.9	1075.8
DLPEHAVLKMK	3	441.576	Acetyl (K)	60.255	1278.8	1246.8	1634.4	1363.4	1531.8	1695.6
DLSHILKK	3	332.534	Acetyl (K)	81.296	1979.5	1804.1	1861.7	2222	1918.4	2402.4
DLSTIEPLKK	3	395.896	Acetyl (K)	67.207	579.28	618.51	685.98	1277.3	691.09	767.66
DLTTGYDDSQPDKK	3	542.249	Acetyl (K)	78.401	3419.6	3340.4	4126.9	10459	3598.9	3829.2
DLVKDDIK	2	494.271	Acetyl (K)	93.096	7592.2	7362.8	7043.5	6528.4	5830.2	6258.6
DLVKDDIK	3	329.85	Acetyl (K)	91.867	1706.2	1601.7	1552.3	1500.6	1424.9	1291.6
DLYLENPEIKIR	3	515.615	Acetyl (K)	75.088	425.64	592.94	381.94	551.63	462.14	620.68
DLYLENPEIKIR	2	772.92	Acetyl (K)	70.889	1194.6	1434.5	1431.6	792.41	927.9	910.75
DMDATSELKNK	3	437.203	Acetyl (K),Oxidation (M)	55.806	763.91	1014.8	925.2	748.78	986.66	1008.4
DMHSAYKHADGK	4	351.161	Acetyl (K)	76.073	1827.7	1563.7	1809.5	1569.7	1573.5	1528
DMHSAYKHADGK	3	467.879	Acetyl (K)	100.04	1224.7	1335.7	1050	1174.7	1183.8	1234.9
DMKDAQELLR	2	638.814	Acetyl (K),Oxidation (M)	61.419	6332.6	5641	5508.8	5405.3	4440.5	5348.1
DMVEKHSDFASK	3	484.554	Acetyl (K),Oxidation (M)	55.724	2029.8	2478	2028.5	2157.2	1951.7	2288.5
DMVEKHSDFASK	3	479.222	Acetyl (K)	89.231	2361.8	2152.2	2569.2	2405	2750.9	2412.4
DNGLLAKPTHGDIIR	3	554.637	Acetyl (K)	66.022	0	0	0	0	0	0
DNGLLAKPTHGDIIR	3	554.637	Acetyl (K)	87.429	904.23	1024.7	1078.5	1008.6	1026.7	973.44
DNINLKHR	3	351.193	Acetyl (K)	86.67	1304.4	1530.6	1385.5	1142.4	1252.1	1185.1
DNIQGITKPAIR	3	456.593	Acetyl (K)	134.56	364.07	379.23	404.3	456.39	343.08	291.02
DNIQGITKPAIR	2	684.386	Acetyl (K)	122.97	2257	2514.4	2686.3	4118.1	2073.5	1968.2
DNKKPFTK	3	340.522	Acetyl (K)	57.149	13493	12011	11569	11224	11035	11549
DNPKVVHAFDMEDLGDK	4	497.732	Acetyl (K),Oxidation (M)	51.566	8003.3	7671.1	8790.5	7985.2	6150.8	6326.9
DNPKVVHAFDMEDLGDK	3	663.307	Acetyl (K),Oxidation (M)	112.44	2427.4	2429.3	2213.8	1285.5	1467	1521.4
DNPKVVHAFDMEDLGDK	3	657.975	Acetyl (K)	131.54	4816.9	4227.9	4786.3	2842.9	2659.8	2791.6
DNSKLAPALSVK	3	428.91	Acetyl (K)	47.774	992.38	1425.6	1819.7	1255.9	1458.8	1588.2
DNSTMGYMAAKK	3	464.204	Acetyl (K),2 Oxidation (M)	43.761	0	0	0	0	0	0
DNSTMGYMAAKK	3	464.204	Acetyl (K),2 Oxidation (M)	62.088	826.31	1246.2	928.98	1166.2	1236.9	1314.8
DNSTMGYMMAKK	3	478.874	Acetyl (K),Oxidation (M)	52.576	1406.8	1553	1556.4	1656.2	1713.6	1415.5
DNSTMGYMMAKK	3	473.542	Acetyl (K)	51.726	1307.4	1457.6	1853.9	1753.7	1400.1	1270.1
DNSTMGYMMAKK	3	489.537	Acetyl (K),3 Oxidation (M)	68.676	784.22	863.1	734.58	628.97	915.33	755.05
DPDAVGKTFAFTGPNR	3	578.953	Acetyl (K)	41.088	0	0	0	0	0	0
DPELGVKSVQK	3	414.563	Acetyl (K)	44.612	431.45	467.57	414.66	445.13	445.56	674.44
DPELGVKSVQK	2	621.34	Acetyl (K)	139.78	6892.1	6230	6498.6	4334.1	4720.3	4482.1
DPFFKMLNR	2	613.305	Acetyl (K),Oxidation (M)	50.978	6257.8	6614.5	6538	6753.5	6704.1	7016
DPFFKMLNR	2	605.308	Acetyl (K)	91.549	2596.7	2497.6	2674.4	2480.2	2466.2	2819.9
DPGNEVKLR	2	535.285	Acetyl (K)	99.985	8661.9	7638.6	8031.9	4651.1	5200	5059.2
DPKHLNDDVVK	3	441.23	Acetyl (K)	98.105	1538.4	1493.6	1326.7	976.01	684.96	755.14
DPLAVDKIMK	3	396.55	Acetyl (K),Oxidation (M)	47.844	1355	1293	1310.5	1319.6	1139.4	1165.3
DPLQGKK	3	276.492	Acetyl (K)	69.198	1197.6	1012.8	1035.4	755.88	716.96	896.75
DPNSKGLNLNK	3	414.554	Acetyl (K)	75.819	1582.7	1301	1456.3	3066.6	1353.2	1498.4
DPNSKGLNLNK	2	621.328	Acetyl (K)	129.37	4376.6	4171.1	3721.4	3800.3	4152.2	3938.2
DQLEKSNLR	2	572.801	Acetyl (K)	64.266	4089.9	3697.4	3892.9	3129.9	3272.9	3224
DQLLAAKHIQSK	3	465.265	Acetyl (K)	85.837	2657.8	2087.6	2201.4	2071.1	2008.6	1728.8
DQLLAAKHIQSK	3	465.265	Acetyl (K)	71.879	1364.1	1287	1145.5	1186.3	1038.4	1085
DQTKSIVEK	2	545.293	Acetyl (K)	98.105	4244.5	4221.9	4317.7	3778.8	3718.9	3672.3
DRPDIKK	3	305.175	Acetyl (K)	64.265	2209.9	2120.5	1814.5	1842.5	1732.3	2014.5
DSDEERPSFGGKR	3	507.902	Acetyl (K)	64.104	0	0	0	0	0	0
DSDILGKYVD	2	583.782	Acetyl (K)	49.3	0	0	0	0	0	0
DSGLLSKAK	3	320.85	Acetyl (K)	60.019	1686.1	1842.4	1840.1	1868.5	1527.8	1736.5
DSGSDLSHRPKR	3	466.236	Acetyl (K)	73.435	1446.8	1631.8	1360	2082.3	1847.8	1911.9
DSPCKPR	2	451.213	Acetyl (K)	89.046	1649.3	1667.5	1602.7	3674.1	3152.4	3709.9
DSPFKPK	3	287.489	Acetyl (K)	58.917	1441.9	1152.9	1162.2	1471.4	1527	1658.2
DSQEEEKTEALTSAK	3	569.935	Acetyl (K)	132.81	2804.3	3255.6	2740.7	5069.3	3041.2	2898.6
DSQEEEKTEALTSAKR	3	621.969	Acetyl (K)	106.75	6404.6	5758.9	6555.4	4745.8	4366.8	4011.1
DSQNYYGKHGTPQK	3	555.594	Acetyl (K)	103.79	3520.8	3655	3506.9	2750.8	2862.1	2525.3
DSTDLLGKK	2	509.774	Acetyl (K)	78.513	3993.8	4167.7	3724.6	6121.6	6659.7	6135.5
DSTDLLGKK	3	340.185	Acetyl (K)	63.816	0	0	0	0	0	0
DSYVGDEAQSKR	3	466.216	Acetyl (K)	114.24	1015.4	890.34	741.97	961.91	793.08	857.62
DSYVGDEAQSKR	2	698.821	Acetyl (K)	84.297	2012.8	1653.4	2110.2	1788.9	1941.7	2189.1
DSYVGDEAQSKR	3	466.216	Acetyl (K)	129.34	280.67	190.71	189.07	141.32	211.3	240.16
DSYVGDEAQSKR	2	698.821	Acetyl (K)	104.41	4125.6	4472.2	3920.8	3860.8	4364.2	4057.4
DSYVGDEAQSKR	2	698.821	Acetyl (K)	66.004	0	0	0	0	0	0
DSYVGDEAQSKR	3	466.216	Acetyl (K)	66.706	0	0	0	0	0	0
DSYVGDEAQSKR	2	698.821	Acetyl (K)	77.776	1822	2046.8	1938.7	1837.4	1571.2	1500.5
DSYVGDEAQSKR	3	466.216	Acetyl (K)	92.19	852.64	926.33	800.78	1030.4	985.6	871.02
DSYVGDEAQSKR	2	698.821	Acetyl (K)	98.942	2569.6	2287.2	2645.2	2143.3	1828.3	2209.8
DSYVGDEAQSKR	3	466.544	Acetyl (K),Deamidation (NQ)	51.569	0	0	0	0	0	0
DTEGFQIGKR	2	596.801	Acetyl (K)	100.69	8646.4	9211.6	8404.5	7860.7	7186.5	7524.3
DTHKSEIAHR	3	412.542	Acetyl (K)	71.03	347.45	484.86	705.2	502.96	965.31	294.54
DTHKSEIAHR	4	309.659	Acetyl (K)	64.82	122.39	193.73	108.23	215.72	127.21	213.33
DTHPKFPAGGK	3	399.54	Acetyl (K)	53.013	625.63	943.96	874.37	786.19	631.93	773.18
DTHPKFPAGGK	2	598.807	Acetyl (K)	72.289	1201.4	1330.6	1361	917.09	1059.5	1116.6
DTIADPHNLKICCR	3	585.615	Acetyl (K)	84.297	702.85	666.9	618.05	585.03	463.33	697.72
DTKNVPFK	3	330.847	Acetyl (K)	49.715	2687.8	2342.6	2513.6	2142.4	1609.1	1761.7
DTKNVPFK	2	495.766	Acetyl (K)	90.15	4067.6	4035.2	4412.3	4479.9	2995.8	3492.1
DTPAKNAQK	2	507.764	Acetyl (K)	53.124	0	0	0	0	0	0
DTSISCYKSR	2	629.79	Acetyl (K)	93.839	3007.4	2568.3	2959.9	1854.1	1824.6	2035.9
DTVKALHASGAK	4	310.673	Acetyl (K)	84.892	2134.3	2030.4	1709.2	1285.8	1191.5	1118.1
DTVKALHASGAK	2	620.338	Acetyl (K)	136.14	7611.4	7021.6	6868.5	3677	3649	3738.5
DTVKALHASGAK	3	413.895	Acetyl (K)	43.03	728.59	419.28	773.31	238.39	302.18	293.67
DTVKALHASGAK	3	413.895	Acetyl (K)	61.409	3497.9	3404.8	3201.3	2490.5	3070.9	2456.6
DVAGDIFHQQCKR	3	539.26	Acetyl (K)	100.02	1548.2	1446.6	1613.7	1841.6	1484.6	1604.3
DVAYQYVKK	3	385.873	Acetyl (K)	79.148	3703.3	3418.9	3071	2957.6	3719.9	2561.8
DVAYQYVKK	2	578.306	Acetyl (K)	104.22	6757.9	5971.5	5854.3	5077.7	5411.2	5126.4
DVDKALLK	2	472.277	Acetyl (K)	98.048	11346	10099	10012	5731.3	5576.9	5487.5
DVDKALLK	3	315.187	Acetyl (K)	45.368	0	0	0	0	0	0
DVFNKGYGFGMVK	3	507.247	Acetyl (K),Oxidation (M)	77.894	1026.9	1523.7	1581.1	1028.4	1346.5	1300
DVGSLDEKMK	3	393.857	Acetyl (K),Oxidation (M)	56.548	888.52	1019.6	1086.3	1117.2	905.65	931.13
DVGSLDEKMK	2	590.282	Acetyl (K),Oxidation (M)	61.344	2553.6	2466.1	2404.1	2458.9	2039.3	2277.6
DVKLAQFIEK	3	411.568	Acetyl (K)	43.68	0	0	0	0	0	0
DVKLAQFIEK	2	616.848	Acetyl (K)	54.343	715.85	757.81	554.66	404.46	483.7	455.11
DVKNGECFR	2	583.767	Acetyl (K)	54.343	2140.3	4817.4	2598.3	1585.8	1339.8	1457.3
DVNAAIATIKTK	3	429.582	Acetyl (K)	81.904	1839.1	1894.4	1886.2	1680.5	1674.5	1686.7
DVNVNFEKSK	3	407.875	Acetyl (K)	72.34	2045.7	1993.3	1801.9	1732.3	2069.2	1897
DVNVNFEKSK	2	611.309	Acetyl (K)	109	12238	11134	11295	12837	12303	12281
DVQEECKK	2	539.248	Acetyl (K)	127.76	6039.1	5605.1	5602.3	3554.3	3799.6	3457.5
DVQEECKKK	3	402.533	Acetyl (K)	59.067	3467.9	3018.5	3376.9	1922	2680.6	2227.7
DVSDEKLR	2	502.256	Acetyl (K)	111.46	3154	3050.4	2907.4	2237.8	2458.8	2134.5
DVSKWSEK	2	510.753	Acetyl (K)	82.261	3983.2	3787	3922.8	3020.9	3201	2892.9
DVVKEVAK	2	465.269	Acetyl (K)	105.98	6606.4	6741.9	6671.6	8620.7	7532.2	8099
DYEETIGKAK	3	399.2	Acetyl (K)	77.662	1320.2	1361.8	1352.9	809.44	606.86	718.49
DYEETIGKAK	2	598.296	Acetyl (K)	103.91	2731.8	2854	2481.6	2051.4	1549.1	1556.6
DYGKESQAK	2	534.254	Acetyl (K)	103.91	5362.1	4684.6	4394.4	5499.5	5297.1	5548.7
DYKDLEK	2	476.735	Acetyl (K)	70.056	4776.8	4662.2	4442.4	4827.4	4682.8	4416.3
DYKHSDLR	3	359.177	Acetyl (K)	53.756	840.62	981.05	845.6	750.45	695.89	640.93
DYLHYHIKCSK	4	377.186	Acetyl (K)	79.659	609.4	506.27	567.13	1153.2	783.91	733.93
DYMKSLK	3	314.825	Acetyl (K),Oxidation (M)	49.097	0	0	0	0	0	0
DYMKSLK	2	463.736	Acetyl (K)	62.558	2189.3	2113.5	1751.4	2973.1	2429.3	2382.1
DYPKGADYFK	2	623.293	Acetyl (K)	97.463	8205.5	7619.8	7618.7	5288.6	5170.9	4941.4
DYQDNKADVILK	3	488.584	Acetyl (K)	76.073	2944.4	2557.9	2748.1	3587.4	3047.9	2358.7
DYQDNKADVILK	2	732.372	Acetyl (K)	134.88	1123.6	1456.7	1194.6	1176.3	1339.3	1105.7
DYTEMNDLQKR	3	490.889	Acetyl (K),Oxidation (M)	100.88	1033.2	1242.5	992.84	1127.3	1279.5	1098.2
DYTEMNDLQKR	2	735.83	Acetyl (K),Oxidation (M)	74.751	3889.2	3220.3	3094.7	2886	3287.1	3170.3
DYTEMNDLQKR	2	727.833	Acetyl (K)	144.28	4064.8	4141	4287.1	3534.8	3414.8	3924.7
DYTEMNDLQKR	3	485.558	Acetyl (K)	44.612	0	0	0	0	0	0
DYTKALK	2	440.742	Acetyl (K)	80.219	4193	3725.2	3481.6	2805.2	3334.3	2749.7
DYVQKAQTK	2	561.793	Acetyl (K)	111.63	6832.5	6469	5987.1	6322.7	5016.8	6218.1
DYVVKHALPLVGHR	4	412.235	Acetyl (K)	119.87	1185.1	1135.7	934.22	1348.1	1067.7	941.6
EAAGKSNLK	3	320.51	Acetyl (K)	128.27	6879.8	6248.2	6466.1	3204.5	3368.6	3853.8
EAAGKSNLK	2	480.261	Acetyl (K)	138.25	22085	21035	20281	9214.7	8987.9	8927.5
EAAGKSSGPTSLFAVTVAPPGAR	3	738.39	Acetyl (K)	101.6	203.66	157.06	191.1	190.94	265.71	227.21
EAALSTALSEKR	2	659.354	Acetyl (K)	113.52	2762.4	3198.6	3110.5	2712.7	2678.5	2494.7
EAALSTALSEKR	3	439.905	Acetyl (K)	101.72	0	0	0	0	0	0
EAATSNLKK	2	502.275	Acetyl (K)	88.596	7756.1	7673	7446.3	8006.1	7718.3	6774.9
EAATSNLKK	3	335.185	Acetyl (K)	91.087	1428	1775	1685.4	1558.1	1466.5	1458
EAAVAGPSEPGGKTETK	3	557.613	Acetyl (K)	94.203	0	0	0	0	0	0
EADERPAGKGR	3	409.874	Acetyl (K)	115.65	2629.5	2725	2023.1	1924.4	1691.6	2264
EAEFTKSIAK	2	583.309	Acetyl (K)	113.61	4678.6	4200.1	4282.7	6249.8	6188.9	5918.4
EAEFTKSIAK	3	389.208	Acetyl (K)	64.82	1495.9	1563.2	1623.2	2286.8	1964.3	1999.9
EAELKEAEK	2	544.777	Acetyl (K)	102.4	7570.8	7390.8	6823.5	6866.9	5884.7	6520.9
EAELKEAEK	3	363.521	Acetyl (K)	61.56	600.75	629.33	643.17	675.45	854.68	617.13
EAELTKVR	2	494.277	Acetyl (K)	53.089	1826.5	1649.7	1395.2	1529.6	1818.4	1731.8
EAELTKVR	3	329.854	Acetyl (K)	43.442	0	0	0	0	0	0
EAESLIAKK	2	515.793	Acetyl (K)	70.412	5399.8	5911.8	6176.5	7357.4	5208.4	5416.3
EAFSLFDKDGDGTITTK	3	629.639	Acetyl (K)	54.103	849.47	1146.7	1036.5	1108.6	943.41	923.74
EAGEQVASSPAEVAEKADR	3	662.652	Acetyl (K)	108.71	2206.1	2223.2	2450.8	2475.2	2088	2333.6
EAGGAFGKR	2	467.741	Acetyl (K)	66.273	2721.4	2509.6	2734	2578.4	2541	2488.1
EAGLKPFEQVK	3	429.903	Acetyl (K)	75.416	990.29	954.98	995.47	762.56	782.02	676.35
EAGLLKR	2	414.751	Acetyl (K)	79.469	1263.9	1145.3	1140.5	2163	1737.7	2328.7
EAGVGKDR	2	437.225	Acetyl (K)	114.39	7686.1	6968.3	6835	5610.4	6023.7	6486.2
EAHKSEIAHR	3	407.211	Acetyl (K)	46.844	174.53	169.69	174.67	132.84	222.56	269.4
EAHKSEIAHR	4	305.66	Acetyl (K)	77.744	199.52	234.45	240.41	306.94	370.74	255.14
EAHKSEIAHR	2	610.313	Acetyl (K)	84.479	401.58	442.06	475.36	910.56	493.68	567.24
EAHKSEIAHR	4	305.66	Acetyl (K)	100.88	262.85	302.42	212.03	364.05	242.54	317.67
EAHKSEIAHR	3	407.211	Acetyl (K)	187.97	951.94	608.41	501.62	842.64	814.77	779.88
EAHKSEIAHR	2	610.313	Acetyl (K)	162.68	2316.2	2090.2	2082.1	2525.3	2358.5	2234.2
EAHKSEIAHR	4	305.66	Acetyl (K)	90.05	248.81	340.09	324.15	402.77	387.78	345.39
EAHKSEIAHR	3	407.211	Acetyl (K)	183.03	0	0	0	0	0	0
EAIEGTYIDKK	3	436.894	Acetyl (K)	83.045	1107.7	1286.8	1283.9	2154	1557	1444.2
EAIEGTYIDKK	2	654.838	Acetyl (K)	152.47	3051.1	2689.5	2812.4	7326.9	2943.2	3178.4
EAIKHIGYDDSSK	3	502.247	Acetyl (K)	88.561	5582.3	5305.8	5107.7	6342.2	5299.9	5823.4
EAKHIAEDADR	2	648.813	Acetyl (K)	106.58	1524.5	1001.6	1201.3	990.18	928.16	840.27
EAKHIAEDSDR	2	656.81	Acetyl (K)	113.76	2195.6	2106.1	2156.6	1725	1597.5	1617.5
EAKHIAEEADR	2	655.82	Acetyl (K)	126.56	5154.6	4461.5	5031.8	4084	4365.1	4407
EAKHIAEEADR	3	437.549	Acetyl (K)	85.973	304.7	381.84	421.53	348.11	374.72	406.37
EAKHIAEEADRK	4	360.438	Acetyl (K)	50.088	2101.3	2033.5	1888.1	1884.4	1856.6	1928.1
EAKHITDEADR	3	442.881	Acetyl (K)	63.091	157.5	190.78	144.25	244.5	291.72	211.13
EAKHITDEADR	2	663.818	Acetyl (K)	95.264	696.8	648.35	687	456.75	495.41	518.45
EAKPDELMDSKLR	3	525.268	Acetyl (K)	55.755	2094	2684	2773.4	2660.9	2352.9	2607.8
EAKSFLK	3	288.832	Acetyl (K)	95.531	3900.4	3519.8	3549.4	2831.1	2984.5	2584.2
EALEAAKR	2	465.256	Acetyl (K)	81.915	5266	5288	5123.1	3868.7	4121.2	3887.3
EALEAAKR	3	310.507	Acetyl (K)	82.452	275	348.91	319.84	274.86	253.96	244.85
EALEKTEK	2	495.261	Acetyl (K)	90.149	9516	9530.1	8465.2	8593.9	7941.1	8492
EALENEFKK	3	383.864	Acetyl (K)	70.028	1105.1	1111.1	1096.6	906.71	885.89	956.16
EALLEEKR	2	515.282	Acetyl (K)	78.939	3116.7	2510	3008.5	2650.5	2205.4	2327.1
EALLMPTSKPK	3	424.9	Acetyl (K),Oxidation (M)	67.08	885	872.2	918.47	901.17	815.58	699.67
EALLMPTSKPK	3	419.569	Acetyl (K)	69.721	2503.5	2401.1	2511.8	2458.2	2639.2	2062
EANMPLPGYKVR	2	708.869	Acetyl (K)	107.39	3735.6	3903.6	3953.6	4193.4	3446	3791.8
EAPEAKK	2	407.719	Acetyl (K)	79.474	3210	3075.5	3481.4	3992.6	3595.7	3993.3
EAPGPNGATEEDGIPSKVQR	3	699.003	Acetyl (K),Deamidation (NQ)	129.02	1351.9	1239.3	1352	2106.7	1508.2	1335.6
EAPGPNGATEEDGIPSKVQR	3	698.675	Acetyl (K)	150.69	1500.9	1221.6	1483.7	1499.6	1453.4	1268.2
EAPIDKK	2	421.735	Acetyl (K)	87.476	3903.8	3910.5	3756.1	4608.7	3187.9	3149.8
EAPIDKK	3	281.492	Acetyl (K)	79.116	1050.6	1197.8	1045.2	1137.4	957.33	962.86
EASIDILHSIVKR	3	508.291	Acetyl (K)	142.97	1370.3	1328.9	893.84	1389.7	1385.7	1743.2
EASKSGQASAKPNLR	3	529.281	Acetyl (K)	90.453	2774.4	2596.9	2594.7	1440	1147.3	1280.9
EASLAKIK	3	301.183	Acetyl (K)	57.59	1092.1	1383.3	1146	905.69	833.51	629.82
EATKFAAAYCR	2	665.316	Acetyl (K)	111.79	2995.7	2849.9	3146.1	3154.1	2676	2726.4
EATNPPIIQEEKPK	3	545.958	Acetyl (K)	147.51	2999.4	5340.8	4688.9	14631	5142.9	3977.8
EATNPPIIQEEKPK	3	545.958	Acetyl (K)	115.1	2424.3	2731.4	2612.5	7717.1	2154.8	2908.9
EAVPKMYK	3	341.844	Acetyl (K),Oxidation (M)	68.224	2715.4	2939.2	2637.9	2668	3004	2207.9
EAVPKMYK	2	512.263	Acetyl (K),Oxidation (M)	57.55	9507.5	8022.2	7824.1	7428.2	7149.7	7235
EAVPKMYK	2	504.265	Acetyl (K)	81.972	3056.6	3192.1	3195.1	3206.4	2800.3	2763.6
EAVQLLKK	2	485.8	Acetyl (K)	90.15	3940.7	3258	3152.5	3474.6	3633.9	3694
EAWHGKPLPK	3	402.221	Acetyl (K)	74.841	895.2	616.64	729.42	1049.1	962.43	953.98
ECPDQLGPSPKR	2	713.343	Acetyl (K)	113.76	1658.3	1693.6	1712	2356.8	1633.2	2278.8
ECVLKGCK	2	518.252	Acetyl (K)	81.95	5584.8	5812.4	6164	5134	5114.9	5637.6
EDDKPETVIK	2	608.309	Acetyl (K)	83.455	9314.3	9174.7	8966.6	7386.6	7126.1	6983.4
EDDKPETVIKR	3	457.909	Acetyl (K)	62.088	1634.2	1546.1	1621.3	1067.2	1042.3	817.01
EDDKPETVIKR	2	686.359	Acetyl (K)	133.32	3779.9	3690.3	3693.2	2458.3	2485.1	2723
EDDSLAEASHSKK	3	486.895	Acetyl (K)	69.03	738.69	686.96	676.27	898.21	687.12	734.09
EDEEYKR	2	505.725	Acetyl (K)	42.869	0	0	0	0	0	0
EDGLKYYR	2	543.267	Acetyl (K)	94.309	5107.9	4628.9	4345.5	3826.8	4140.1	4621.8
EDKHECPFAR	3	444.2	Acetyl (K)	71.153	1393	1527.7	1334.1	1365.9	1510.1	978.75
EDKHECPFGR	3	439.528	Acetyl (K)	97.734	1214	1245.6	1184.6	1553.5	1292.7	1313.2
EDKHECPFGR	2	658.788	Acetyl (K)	110.93	0	0	0	0	0	0
EDKTYIR	2	483.748	Acetyl (K)	65.156	3342.6	3344.9	3520.4	4572.5	4176.2	3962.2
EDKYEEEIK	2	612.785	Acetyl (K)	90.614	6508.4	6338.4	7880.3	20018	5553.1	4696.3
EDKYEEEIK	3	408.859	Acetyl (K)	102.52	2044.3	2501.2	2570.4	5865.1	2086.1	2229.3
EDKYEEEIK	2	612.785	Acetyl (K)	96.604	7561.5	8188.2	8974.1	18066	6634.4	6609.2
EDLYLKPIQR	3	439.578	Acetyl (K)	107.79	695.69	893.33	636.7	1078.3	549.92	666.64
EDLYLKPIQR	2	658.864	Acetyl (K)	62.466	712.7	1022.3	799.94	1630.9	1192.8	982.34
EDPNLVPSISNKR	3	504.267	Acetyl (K)	50.102	962.46	1016.7	773.69	818.53	811.86	784.08
EDPNLVPSISNKR	2	755.897	Acetyl (K)	153.7	3417.1	3766.6	3041.8	2868.8	3156.5	3169.4
EDQSILCTGESGAGKTENTK	3	722.999	Acetyl (K)	139.02	1771.1	1705.5	1867.5	1636.7	1308.9	1244.8
EDQSILCTGESGAGKTENTK	4	542.501	Acetyl (K)	86.189	2882	3077.1	3823.4	3204.1	3131.2	3168.1
EDQVMQQNPPKFDK	3	587.942	Acetyl (K),Oxidation (M)	78.69	1264.1	1016.3	1013	717.88	789.69	843.98
EDQVMQQNPPKFDK	4	441.208	Acetyl (K),Oxidation (M)	55.097	1269.5	825.37	973.01	634.7	670.95	735.51
EDQVMQQNPPKFDK	3	587.942	Acetyl (K),Oxidation (M)	41.542	0	0	0	0	0	0
EDQVMQQNPPKFDK	3	582.61	Acetyl (K)	81.448	1693.3	1647.1	1690.9	2621.3	1217.1	1370.1
EDQVMQQNPPKFDK	4	437.21	Acetyl (K)	44.925	484.18	459.52	466.37	277.69	330.51	291.45
EDQVMQQNPPKFDK	3	588.27	Acetyl (K),Oxidation (M),Deamidation (NQ)	54.281	3308.9	3064.7	3628.3	5272.8	3042.9	2544.1
EDQVMQQNPPKFDK	3	588.27	Acetyl (K),Oxidation (M),Deamidation (NQ)	65.467	2491.1	2258.9	2711.5	3288.8	2162.4	2051.2
EDRDKYR	3	341.833	Acetyl (K)	130.27	1657.2	1511.2	1516.3	1208.5	1053.1	1103.4
EDSARPGAHAKVK	4	352.689	Acetyl (K)	43.03	1212.7	976.08	987.73	1400.4	1270	1284.4
EDSQRPGAHLTVKK	4	402.718	Acetyl (K)	65.219	552.07	801.78	775.35	869.99	906.69	920.44
EDSSSAEFLEKR	2	720.336	Acetyl (K)	136.24	2529.7	2244.9	2510.5	3109.8	3493.7	3562.5
EDSSSTEFVEKR	2	728.334	Acetyl (K)	100.22	1995.7	1991.4	1746.1	1759.3	1835.7	1744.7
EDSVKPGAHLTVK	3	474.924	Acetyl (K)	48.527	0	0	0	0	0	0
EDVDKAVK	2	473.248	Acetyl (K)	86.898	6329.8	5778.7	5476.2	3459.4	4176.6	3647.4
EDVDKAVK	3	315.834	Acetyl (K)	49.715	2016.1	2163.5	2044.5	967.38	1156.4	1209.7
EEFKELK	2	482.753	Acetyl (K)	74.376	14160	13343	14065	11664	11253	10698
EEGGFEYKR	2	578.767	Acetyl (K)	112.71	1601	1585.9	1954.4	2722.7	2534.6	2590.6
EEGNKHENIPFEDK	3	576.601	Acetyl (K)	53.395	2981.8	3231.4	3171.4	4466	4075.3	3481
EEGPSAFWKGTAAR	2	774.876	Acetyl (K)	71.031	1965.9	2177.7	2352	1857.7	1605.4	2070.3
EEHPFEKR	3	371.849	Acetyl (K)	59.35	435.12	455.81	528.48	610.96	732.41	429.4
EEIYSAAKK	3	360.857	Acetyl (K)	113.18	4342.2	4113.9	4023.2	4432.1	3764.9	4107.5
EEIYSAAKK	2	540.782	Acetyl (K)	119.53	3068.5	2550.1	2519.4	2920	2804.2	2672.6
EELAYLKK	2	518.29	Acetyl (K)	93.649	4171	4059.6	3591.5	3124.4	3185.9	3386.7
EELEQTYHAKLENAR	3	624.974	Acetyl (K)	144.97	4630.5	4498.9	5019.4	5231.5	4306.2	4408.1
EELKEAR	2	458.74	Acetyl (K)	68.016	1102.9	1187.8	1204	1280.8	879.78	944.02
EEMVLSGKYK	2	621.308	Acetyl (K),Oxidation (M)	48.188	2648.4	3038	2907	3430.6	2228.2	2617
EENKGGEDKLK	3	430.217	Acetyl (K)	87.667	8848.3	7450.6	7825.7	6583.1	5853.1	6150.4
EENTSNESTDVTKGDSKNAKKK	4	645.308	4 Acetyl (K)	149.71	890.72	763.94	682.38	993.92	1111.9	1087.8
EENTSNESTDVTKGDSKNAKKK	3	860.075	4 Acetyl (K)	157.59	483.09	385.12	508.99	834.3	989.17	1049.5
EEPCLLKR	2	543.784	Acetyl (K)	106.93	4332	4512.4	4058.8	3456.1	3579.1	3752.3
EEPCLLKR	3	362.859	Acetyl (K)	108.46	404.41	272.81	233.67	185.17	313.66	185.72
EEPLYSSYKR	2	657.322	Acetyl (K)	113.67	0	0	0	0	0	0
EESGKPGAHVTVK	3	460.909	Acetyl (K)	68.972	1011.6	1017.4	1301.5	877.71	1012.4	1055.7
EESGKPGAHVTVK	3	460.909	Acetyl (K)	57.414	1126.6	1397.4	1446.9	1541.1	1174.3	1317.4
EESGKPGAHVTVKK	4	377.957	Acetyl (K)	61.409	1050.5	933.11	754.26	965.75	1060.2	1075.8
EESGKPGAHVTVKK	3	503.607	Acetyl (K)	135.47	11429	12387	10716	12006	12477	12290
EESGKPGAHVTVKK	4	377.957	Acetyl (K)	59.709	1710.2	1647	1323.7	1991.6	1803.4	2208.9
EEVSQYLKK	3	389.208	Acetyl (K)	82.287	413.89	241.81	461.02	338.86	423.27	271.52
EEVSQYLKK	2	583.309	Acetyl (K)	108.7	3476	3407.8	3672.5	3684.1	3616.1	2941.1
EFAKFEK	2	470.742	Acetyl (K)	82.287	0	0	0	0	0	0
EFALKHLPK	3	375.554	Acetyl (K)	68.657	3361.6	2966	3061.6	3019.1	2549.5	2562.3
EFHGAKK	3	286.82	Acetyl (K)	60.76	1431.7	1432.7	1295.3	1016.5	1184	1059.6
EFIEKYDK	3	371.854	Acetyl (K)	54.982	0	0	0	0	0	0
EFIEKYDK	2	557.277	Acetyl (K)	96.342	11711	12331	11440	11076	9831.2	10167
EFKEVLK	2	467.766	Acetyl (K)	72.928	4270.9	3628.5	3595.5	4772.3	5088.9	5040.6
EFKGLGDCLVK	2	654.337	Acetyl (K)	114.7	15123	13717	13625	12124	13360	13734
EFKGLGDCLVK	3	436.56	Acetyl (K)	62.088	772.74	551.93	457.02	485.51	426.95	445.62
EFNKYDTDGSK	3	449.202	Acetyl (K)	79.492	1757.1	1591.8	1731.6	2030.2	1712.1	1712.8
EFNKYDTDGSK	2	673.299	Acetyl (K)	150.11	4044.2	3538.4	4254.8	5394.1	4167.3	4314.9
EFSVYMTKDGR	2	695.819	Acetyl (K),Oxidation (M)	99.439	5251.1	4756.3	4740	3452.6	3952.6	3223.7
EFSVYMTKDGR	3	464.215	Acetyl (K),Oxidation (M)	74.611	546.21	553.96	707.14	626.53	601.9	583.75
EFSVYMTKDGR	2	695.819	Acetyl (K),Oxidation (M)	105.13	3244	3034.1	3331.5	2919.4	2573.5	2897.3
EFSVYMTKDGR	2	695.819	Acetyl (K),Oxidation (M)	121.01	8245.2	7543.5	7595.1	5482.3	5998.3	5652.5
EFSVYMTKDGR	3	464.215	Acetyl (K),Oxidation (M)	49.081	0	0	0	0	0	0
EFSVYMTKDGR	2	687.822	Acetyl (K)	109.16	4224.1	3797.3	4128.2	2664.6	2877.2	2759.3
EFSVYMTKDGR	3	458.883	Acetyl (K)	99.752	298.79	254.09	348.12	307.28	302.88	150.2
EFTKATNIR	2	561.301	Acetyl (K)	109.16	6309	6052.5	5648.5	5163.5	4845.8	5660.4
EFVKYSK	2	471.75	Acetyl (K)	81.972	8246.5	7110	7209	6681.6	6064.4	6074.4
EGAKLECGGGR	2	588.277	Acetyl (K)	94.122	3385.2	3075	2728.9	1296.2	1487.5	1408.6
EGDKHTLSK	3	352.849	Acetyl (K)	62.166	3492.2	3213.8	2974.6	3197.8	2727	2637
EGDKHTLSK	2	528.77	Acetyl (K)	94.82	12838	11505	11924	9521.5	8811.5	9161.1
EGDKHTLSK	3	352.849	Acetyl (K)	64.103	2713.4	2120	2792.9	2630.1	2589.4	2404.9
EGDKHTLSKK	4	296.912	Acetyl (K)	81.017	4840.4	4670.3	4247.3	2207.3	2650.7	2119.4
EGDKHTLSKK	3	395.547	Acetyl (K)	54.343	2406	1866.8	2032.5	1008.9	1169.3	1211.3
EGDVVKR	2	422.73	Acetyl (K)	75.109	1805.5	1932.4	1942.7	1342.5	1471.4	1310.5
EGGKVTAETENGK	3	454.556	Acetyl (K)	58.32	0	0	0	0	0	0
EGHPDTLSKK	3	385.2	Acetyl (K)	62.466	977.96	793.68	1069.6	2115.1	1105.2	1116.1
EGHPDTLSKK	2	577.296	Acetyl (K)	147.62	3364.5	3564.9	3272.1	7863.6	4636.3	4364.7
EGHPDTLSKK	4	289.152	Acetyl (K)	44.863	541.8	498.23	501.73	772.98	491.41	540.16
EGILKTAK	2	451.271	Acetyl (K)	83.862	4121.6	3257.3	4131.7	3203	3338.9	3096.7
EGKLIMGIGHR	3	418.233	Acetyl (K)	51.286	604.3	766.75	752.38	802.45	638.2	542.88
EGKTDYYAR	2	572.767	Acetyl (K)	55.353	2180.7	2108.6	1825.1	2244.5	2266.6	2011.5
EGKTVIELK	3	353.541	Acetyl (K)	60.398	643.64	558.74	710.64	799.58	534.45	555.04
EGLELPEDEEEKKK	3	572.284	Acetyl (K)	121.99	2988.6	3158.9	4093.3	17143	4113.4	4117.6
EGLKDVDTR	2	537.775	Acetyl (K)	54.259	2086.2	2034.4	2103.4	2402.9	2376.7	2292.3
EGPYSEPSKR	2	596.286	Acetyl (K)	52.391	0	0	0	0	0	0
EGQFKDIITK	2	610.83	Acetyl (K)	72.891	6493.2	7232.4	6642.9	6208.2	6193.3	5669.6
EGQFKDIITK	3	407.556	Acetyl (K)	43.68	0	0	0	0	0	0
EGRPQEPTPAKR	3	469.916	Acetyl (K)	59.227	417.76	346.3	308.09	844.72	649.35	831.79
EGSPETLTNLKK	2	679.862	Acetyl (K)	106.32	2566.1	2308.4	2451.6	2163.2	2346.8	2526.7
EGSPETLTNLKK	3	453.577	Acetyl (K)	65.842	796.08	941.59	750.2	996.94	826.95	707.02
EGVHGGLINKK	3	398.559	Acetyl (K)	96.229	1045.6	1261.5	1450.8	2697.8	1375.8	1414.2
EGVHGGLINKK	4	299.171	Acetyl (K)	60.255	1064.5	803.89	805.81	1398.8	934.83	961.71
EGVHGGLINKK	2	597.335	Acetyl (K)	67.08	1436.1	1415.6	989.86	2009.3	1377.9	1480
EGVKTENNDHINLK	3	551.613	Acetyl (K)	149	5395.4	5774.8	4897.4	7641.7	6912.6	7514.2
EGVKTENNDHINLK	3	551.613	Acetyl (K)	105.19	3391.8	2993	3066.1	3496.7	4336.3	3822.7
EGVMVAKK	2	460.25	Acetyl (K),Oxidation (M)	59.153	6889.5	6612.9	6401.7	8143.1	7273.8	7505.4
EGVMVAKK	3	307.169	Acetyl (K),Oxidation (M)	51.066	2069.4	1804.9	1783.3	2001.2	1899.4	2022.1
EGVVEITGKHEER	3	508.927	Acetyl (K)	139.48	680.33	437.69	544.01	383.12	347.12	346.52
EHAEKLMK	3	348.511	Acetyl (K),Oxidation (M)	56.258	3885.9	3497.5	3610.6	4021.2	3876.6	4058.9
EHAEKLMK	3	343.18	Acetyl (K)	69.825	1884.1	2199.4	2014.3	2931.8	2958.3	2731.7
EHAMLAKTAGVK	3	438.568	Acetyl (K),Oxidation (M)	62.338	1052.8	988.75	853.6	991.78	1071.6	1072.8
EHCEQLEKCVK	3	501.231	Acetyl (K)	127.87	4649.8	4133.7	3633.5	4026.1	4479.3	4607.7
EHGQLLEKR	2	576.312	Acetyl (K)	87.568	1937.7	1595.5	1544.9	2145.1	1765.6	2136.6
EHGVLGGKLR	2	554.317	Acetyl (K)	60.167	1371.3	1039.4	1156.4	944.46	933.95	1081.2
EHGVLGGKLR	3	369.88	Acetyl (K)	75.509	0	0	0	0	0	0
EHHGKSGLTK	3	379.2	Acetyl (K)	122.33	3459.9	3287.5	2821.4	4006.6	4148.6	4012.5
EHHGKSGLTK	4	284.652	Acetyl (K)	82.417	4470.1	3980.3	3822.1	5244.2	5889.9	5222.1
EHIEKYK	3	330.175	Acetyl (K)	87.323	1801.3	2683.9	1848.6	1919.7	1504.1	1333.1
EHILAKIR	3	341.21	Acetyl (K)	60.436	251.44	276.18	394.06	492.86	272.27	420.43
EHLASKIR	3	332.526	Acetyl (K)	74.301	258.83	281.67	254.65	207.67	287.67	182.2
EHLFPTAQVKK	3	447.25	Acetyl (K)	119.27	5017.4	5059.1	5163.6	5281.8	4000.2	4691.5
EHLFPTAQVKK	4	335.69	Acetyl (K)	61.815	3491.6	3228.2	3340.9	3874.1	3138.6	3499.5
EHLHVVKR	3	353.873	Acetyl (K)	128.61	593.39	530.81	442.31	774.15	677.1	618.03
EHLHVVKR	2	530.307	Acetyl (K)	145.16	2298	2331.7	2189.8	3084.9	3095.1	2829.8
EHLHVVKR	3	353.873	Acetyl (K)	61.962	288.07	275.64	214.95	437.2	374.06	398.75
EHNSGPKAK	3	337.174	Acetyl (K)	83.869	0	0	0	0	0	0
EHQMAKTGGTQTDLFTCGK	3	717.998	Acetyl (K)	46.461	663.95	769.5	888.43	779.5	746.92	979.07
EHQQLGKGAFTFR	3	520.935	Acetyl (K)	58.723	1442.1	2097.8	1605.1	1834.2	1485	1593.9
EHSAGSCTNFQCKR	3	575.247	Acetyl (K)	110.15	1307	1030	1149.8	1287.2	1257.6	1223.7
EHVAKMK	3	300.825	Acetyl (K),Oxidation (M)	68.915	795.5	603.07	704.27	808.21	943.53	636.82
EHVAKMK	3	300.825	Acetyl (K),Oxidation (M)	77.058	1694.9	2120.9	1613.3	1830.2	1578.8	1534.2
EHVAKMK	2	450.734	Acetyl (K),Oxidation (M)	62.659	1312.4	1122.6	853.33	1422	1229.3	1141.5
EHVAKMK	3	295.493	Acetyl (K)	77.282	3049	3126.8	2790.1	3168.8	3090.5	3004.7
EHVDKLK	3	304.171	Acetyl (K)	75.109	1507.4	1570.4	1768.4	1550.3	1486.6	1661.5
EHVMKNVDTNQDR	3	548.586	Acetyl (K),Oxidation (M)	55.724	208.8	389.22	315.27	471.77	337.36	553.12
EHYPNGVCTVYGKK	3	565.6	Acetyl (K),Deamidation (NQ)	75.316	1622.3	1372.2	1715.8	1575.6	1308.9	1491
EIAQDFKTDLR	2	689.354	Acetyl (K)	160.18	3514.1	3085	3141.9	2456.7	2746.2	2750.7
EIASVVKK	2	458.279	Acetyl (K)	113.62	9308.5	9522.5	8602.7	6968.3	6698.4	6592.7
EIASVVKK	3	305.855	Acetyl (K)	84.568	1441.8	1309.7	1310.9	814.36	911.34	868.01
EIASVVKK	2	458.279	Acetyl (K)	113.62	7461.5	6720.9	6894.4	5172	4958.5	5194.5
EIASVVKK	3	305.855	Acetyl (K)	83.206	1810.9	1287.8	1643.7	1597.6	1725.6	1284.2
EIEENQKR	2	544.273	Acetyl (K)	53.756	0	0	0	0	0	0
EIFDKAR	2	460.745	Acetyl (K)	77.318	2692.2	2616.2	2355.5	2753.6	2418.2	2772.2
EIFGGNADKK	2	560.785	Acetyl (K)	86.772	4075.4	4558.1	4991.7	7663.3	4109.1	4073.5
EIGGDVQKHAEMVHTGLK	4	498.506	Acetyl (K)	101.5	4442.9	3751.2	4537.5	4697.6	4834	4263.1
EIGHEKHR	3	349.849	Acetyl (K)	112.41	0	0	0	0	0	0
EIIHKIR	3	317.531	Acetyl (K)	91.906	393.71	580.65	358.69	975.98	716.84	889.83
EIKLSDYR	2	533.282	Acetyl (K)	56.013	2886.3	2643.4	3207.2	2204.7	2099.9	2381.5
EIKSQQSEVTR	2	673.849	Acetyl (K)	142.1	3886.1	3567.7	3736.7	4445.3	4595.4	4560.4
EIKSQQSEVTR	3	449.569	Acetyl (K)	122.33	1224.6	1263.8	1386.8	1360.3	1319.3	1380.2
EILIPVFKNMADAMK	3	598.644	Acetyl (K),2 Oxidation (M)	74.296	2669.4	2750.6	2720	3411.5	3616.1	3349
EIPAKIIFEDDR	2	744.391	Acetyl (K)	151.56	7141.1	6356.1	5694.2	5934.2	5953.2	6089
EIPAKIIFEDDR	3	496.596	Acetyl (K)	81.278	310.51	194.69	335.04	415.7	281.11	340.06
EIQEHKIK	3	356.201	Acetyl (K)	82.287	1611.4	1608.2	1386	1234.3	1452.8	1664.7
EIQHHLKK	4	269.407	Acetyl (K)	57.59	418.06	365.77	418.18	308.82	450.62	461.37
EIQNLKLFR	2	601.848	Acetyl (K)	54.259	1895.5	3387.5	2394.3	2364.6	2023	1656.2
EIQPPFKPK	3	375.882	Acetyl (K)	45.368	1019.4	1209	1037.1	1349.7	808.9	778.16
EISTYKK	2	455.748	Acetyl (K)	89.355	1913.6	1632.4	2030.6	2837.6	2364.7	2454.4
EITALAPSTMKIK	3	487.606	Acetyl (K),Oxidation (M)	75.89	1583.8	1698.6	1725.6	1822.9	1400.2	1430.7
EITALAPSTMKIK	2	730.905	Acetyl (K),Oxidation (M)	114.88	7587.5	7692.6	6799.7	5023.1	5111.2	5277
EITALAPSTMKIK	4	365.956	Acetyl (K),Oxidation (M)	63.091	455.2	369.65	351.94	317.92	172.46	221.58
EITALAPSTMKIK	3	487.606	Acetyl (K),Oxidation (M)	58.32	1542.2	1390.4	1605.2	1548.3	1396.7	1697.3
EITALAPSTMKIK	3	487.606	Acetyl (K),Oxidation (M)	58.098	426.81	698.35	619.39	585.57	518.65	474.36
EITALAPSTMKIK	2	730.905	Acetyl (K),Oxidation (M)	130.66	6568.6	5846.5	5072.6	4024	4584.1	4243.5
EITALAPSTMKIK	4	365.956	Acetyl (K),Oxidation (M)	62.088	444.63	412.18	430.93	302.16	291.36	216.24
EITALAPSTMKIK	3	482.274	Acetyl (K)	120.53	2746.8	2437.9	2903.6	1854.5	2235.9	2368.4
EITALAPSTMKIK	2	722.908	Acetyl (K)	56.569	874.08	897.71	671.77	635.98	693.75	552.82
EITSAIKR	2	480.28	Acetyl (K)	80.787	0	0	0	0	0	0
EIVRDIKEK	3	391.228	Acetyl (K)	54.259	2487.2	2260.7	2606.8	2891.5	2102.7	2390
EIVSGMKYIQHTYR	3	594.966	Acetyl (K),Oxidation (M)	114.7	1295	1338	1186.4	1422.9	1372.6	1274.2
EKALVSSVR	2	515.798	Acetyl (K)	88.338	1750.3	1583.9	1456.7	1961	1660.4	1977.4
EKDIVIK	2	443.766	Acetyl (K)	72.928	5198	5252.6	5349	6586	5486.5	5922.4
EKDPEGCYR	2	598.256	Acetyl (K)	54.784	1196.8	1297.9	1301.7	1754.3	1407.3	1802.3
EKEAILK	2	436.758	Acetyl (K)	83.948	3804.4	3510.4	3771.6	3888.6	3301.4	3930.8
EKEELMEKLK	3	445.567	Acetyl (K),Oxidation (M)	64.121	9108.9	8661.5	8538.7	8207.2	7665.2	7694.9
EKEPIAASTNR	2	629.325	Acetyl (K)	75.012	3596.7	3318.5	3395.2	6538.3	3738.8	3103.6
EKETKALSLAR	3	429.914	Acetyl (K)	57.106	5373.5	4992.7	5484	5155.1	4877.2	5087.6
EKFENLGIQPPK	3	481.261	Acetyl (K)	76.073	3435.1	3043.6	3618.1	3542.3	4027.8	3667.1
EKHEAEVQR	3	389.863	Acetyl (K)	141.88	1094.1	1162.6	1003.3	1185.8	1033	1146.2
EKHEAEVQR	2	584.291	Acetyl (K)	60.255	530.6	554.67	388.5	634.41	421.22	364.1
EKHLAAENR	2	555.289	Acetyl (K)	105.2	1012.5	753.96	1124.1	1193.9	1338.8	1353.6
EKHLAAENR	3	370.528	Acetyl (K)	95.483	0	0	0	0	0	0
EKHLAVLK	3	327.203	Acetyl (K)	50.473	0	0	0	0	0	0
EKHLDLER	3	361.193	Acetyl (K)	110.39	3797.3	3832.4	3816.5	4044.6	4271.4	4168
EKHLDLER	2	541.285	Acetyl (K)	78.342	2347.2	2157.8	2468.9	2222.5	2030.2	2214.5
EKIETELR	2	530.288	Acetyl (K)	57.532	1690.6	1853.2	1640.1	2713.1	1635.7	1699.8
EKITAFVVER	2	617.346	Acetyl (K)	63.602	3935.5	4230.4	4228.8	4210.2	3946.9	3795.2
EKLCFLDK	2	547.781	Acetyl (K)	78.342	3531.1	3438.6	2986.3	3896	3126.1	3383
EKLITTALK	2	529.826	Acetyl (K)	96.604	4794.5	5190.6	5668.8	4817.3	4657.4	4101.7
EKLITTALK	3	353.553	Acetyl (K)	41.704	0	0	0	0	0	0
EKLTGLHK	3	323.191	Acetyl (K)	91.087	2664.6	2532.4	2461.1	2137.4	2104.6	2079
EKNLLHVTDTGVGMTR	3	610.312	Acetyl (K),Oxidation (M)	51.566	1068.8	1227.3	1353.3	1445.6	1333.7	1227.7
EKPPITVVGDVGGR	2	733.404	Acetyl (K)	116.86	2103.4	2351.5	2378.2	3065.7	2328.8	2060.3
EKSYQEHVK	3	397.2	Acetyl (K)	75.509	1327.9	1140.6	971.38	1693.8	1456.8	1416.1
EKVDLLFLGK	3	401.904	Acetyl (K)	51.286	1034.4	1125.2	1055	963.48	738.29	809.94
EKVDLLFLGK	2	602.353	Acetyl (K)	104.24	3207.1	2760.5	2827.1	2198.6	2374.7	2118.6
EKVESELR	2	516.272	Acetyl (K)	82.417	1598.4	1535.2	1734.3	3032.6	1416.6	1051.1
EKYDYVGR	2	536.259	Acetyl (K)	65.627	2463.7	2676.8	2699.6	3300.9	2487.4	2427.9
EKYEITEQR	2	619.307	Acetyl (K)	121.02	2558.8	2850.6	3702.6	11516	3355.8	3209.2
EKYIDQEELNK	2	725.857	Acetyl (K)	133.16	1395.1	1393.2	1471.7	2188.4	1926.2	2068.8
ELAHKLQR	3	346.201	Acetyl (K)	75.213	504.93	402.29	363.97	743.94	433.4	513.62
ELAHVLQSKHR	4	340.693	Acetyl (K)	43.306	0	0	0	0	0	0
ELAKEVEK	2	494.271	Acetyl (K)	91.549	4153	4220.8	4266.1	3605.7	3289.6	3342.8
ELAKEVEK	3	329.85	Acetyl (K)	64.711	1228.6	1126.7	1320	1295.8	1068	848.65
ELEAENYHDIKR	3	520.255	Acetyl (K)	100.22	674.77	781.36	752.52	740.1	623.81	550.82
ELEAENYHDIKR	2	779.878	Acetyl (K)	151.74	1038.1	1211	1377.1	1277.9	881.25	1053.7
ELEKDLIDR	2	586.812	Acetyl (K)	99.439	7182.7	6968.4	6789.1	7058.7	5873.1	5912.3
ELEKDLIDR	3	391.543	Acetyl (K)	73.499	567.18	575.03	718.25	775.84	793.17	680.81
ELEKTYSAK	2	555.788	Acetyl (K)	141.08	7252.6	6916.6	6716.9	5972.3	5434	5532
ELEKTYSAK	3	370.861	Acetyl (K)	84.817	3299	2950	2991.6	2463.4	2490	2799.4
ELEQKHTQLAEEK	3	542.277	Acetyl (K)	137.8	1687.6	1583.5	1781.1	1562.2	1428.5	1434
ELESKFSSK	2	548.78	Acetyl (K)	81.625	5344.6	5170	4861.3	3926.9	3575.6	3647.1
ELEYCKR	2	520.247	Acetyl (K)	68.214	4892.5	4887.2	4248.6	4159.8	3787.7	3629.3
ELFDKANK	2	503.764	Acetyl (K)	98.048	3613.9	3619.4	3891	4768.6	4902.6	4814.7
ELFDKANK	3	336.178	Acetyl (K)	69.825	1928.1	1662.6	1775.2	2825.5	2169.6	2345.4
ELGDFTPHDSEPGKGR	3	595.28	Acetyl (K)	84.046	3241.4	2998.6	3213.8	4521.2	3368.7	3520.4
ELGNDAYKK	2	540.272	Acetyl (K)	84.479	0	0	0	0	0	0
ELGYKVK	2	439.753	Acetyl (K)	82.452	3943.8	3666.4	3607.7	4421.3	4540.2	3970.5
ELHEAYKNAR	3	424.883	Acetyl (K)	117.7	1712.2	1731	1351	1546.4	1197	1280.5
ELHEAYKNAR	2	636.82	Acetyl (K)	85.813	2464.9	2661.1	2363.3	2221.7	2073.7	1996.6
ELHEAYKNAR	3	424.883	Acetyl (K)	96.342	1039.2	1073.1	1078.5	871.04	735.89	748.16
ELHEAYKNAR	2	636.82	Acetyl (K)	98.254	1621.6	1798.3	1811.5	1420.5	1415.6	1064.1
ELHEKFEHLK	4	338.681	Acetyl (K)	79.659	953.25	1150.4	1066.3	1222.8	836.73	926.11
ELHEKFEHLK	3	451.238	Acetyl (K)	63.694	0	0	0	0	0	0
ELISKFLLNR	2	637.877	Acetyl (K)	85.813	948.93	977.61	845.32	849.29	764.07	641.4
ELKNEIK	2	458.261	Acetyl (K)	82.287	8580.6	8644.1	9395.8	12949	10913	10371
ELKNHYLK	3	362.87	Acetyl (K)	50.805	1593.3	1812.3	1663.5	1923	1874.5	1912.3
ELKNLIPK	2	498.808	Acetyl (K)	81.972	4011.3	3887.1	3640.8	2953.5	2755.4	2704.2
ELKQLYLER	2	617.346	Acetyl (K)	98.182	7149.2	8210.8	7651	9333.4	8917.1	8721.5
ELLKFVNR	2	530.811	Acetyl (K)	83.948	2071.5	2190.3	2102.4	2054.1	1838.5	1807.3
ELLPKIR	2	455.79	Acetyl (K)	64.207	1779.7	1766.9	1815.4	1984.8	1856.9	1703.2
ELNKMLEGK	3	373.862	Acetyl (K),Oxidation (M)	49.3	1184.2	1227.5	1130.7	1445.5	802.27	978.1
ELNKMLEGK	2	552.292	Acetyl (K)	100.93	14118	12974	13275	10524	10240	10824
ELPSFLGKR	2	544.809	Acetyl (K)	72.243	1540.2	1755.2	1765.7	2770.8	2890.7	2979.8
ELPSGKK	2	400.729	Acetyl (K)	82.426	3901.5	3489.4	3602.6	2568.1	2883.4	2821.6
ELPSGKK	3	267.489	Acetyl (K)	89.123	7930.5	7007.3	6975.4	5375.3	5147.3	4985.7
ELQAHGADELLKR	3	507.939	Acetyl (K)	72.898	1004.1	1109.4	1022.7	2141.3	944.88	885.27
ELQKLLK	2	457.289	Acetyl (K)	89.355	5446.3	5285.3	4881.6	3893.3	4061.9	4138.4
ELQKLLK	3	305.195	Acetyl (K)	77.923	1355	1160.4	1052	932.99	1010.1	1143.1
ELQLCKGLAR	3	410.561	Acetyl (K)	81.771	964.56	1055.1	1013.4	1210.6	795.53	1090.7
ELSELKPK	3	329.19	Acetyl (K)	62.573	1901.4	2143.2	2103.5	2883	2138	1842.9
ELSELKPK	2	493.282	Acetyl (K)	66.568	3067.3	3095.2	3678.9	5204.3	3582.3	2911.5
ELTAVVQKR	2	543.319	Acetyl (K)	128.91	1730.4	2074.1	1705.7	2507.3	2847.7	2080.3
ELTAVVQKR	3	362.549	Acetyl (K)	108.74	1201.9	856.62	1492.9	2811.7	1598.6	1490
ELTIGSKLQDAEIAR	3	562.64	Acetyl (K)	101.42	0	0	0	0	0	0
ELTYQTEEDKK	3	475.896	Acetyl (K)	137.01	2654.5	2866.5	3724.5	6399.8	2522	2169.1
ELTYQTEEDKK	2	713.341	Acetyl (K)	85.554	585.6	822.41	971.21	2396.3	636.59	449.78
ELVDDSITNVKK	3	468.252	Acetyl (K)	100.93	1120.7	995.3	1010.6	983.17	865.14	1165
ELYDAGVKR	2	546.788	Acetyl (K)	101.97	2952.8	2543.7	2066.4	2876	2672.6	2230
ELYSLNEKK	2	583.309	Acetyl (K)	105.46	3463.7	3000.3	3671.7	2231.2	2959.8	3014.2
EMHKSGYLSSER	3	494.561	Acetyl (K),Oxidation (M)	48.467	626.04	894.28	601.46	742.08	782.68	688.69
EMHKSGYLSSER	3	494.561	Acetyl (K),Oxidation (M)	54.199	736.11	692.75	585.05	385.95	298.9	528.78
EMIKSGMNVAR	2	647.318	Acetyl (K),Oxidation (M)	65.234	2060	2086.7	2366.4	1711.9	1632.7	1647.7
EMIKSGMNVAR	2	647.318	Acetyl (K),Oxidation (M)	84.297	3654.4	3574.2	3535.8	3749.1	3606.8	3425.9
EMIKSGMNVAR	3	431.881	Acetyl (K),Oxidation (M)	42.629	0	0	0	0	0	0
EMIKSGMNVAR	2	639.321	Acetyl (K)	100.73	3156.7	3073.9	3034.6	3276.3	3239.7	3205.8
EMLQQSKILK	3	425.904	Acetyl (K),Oxidation (M)	60.255	1030.2	1287.6	1119.4	1386.7	1238.5	976.35
EMLQQSKILK	2	638.352	Acetyl (K),Oxidation (M)	91.093	6525.9	6195.2	5990.1	5418.3	5320.9	5809.9
EMLQQSKILK	2	638.352	Acetyl (K),Oxidation (M)	54.343	2156	1997.2	2129.9	2461.5	2274.9	2435
EMLQQSKILK	3	420.572	Acetyl (K)	72.2	6216.1	5748.3	5555.5	6592	6204.8	6041.2
EMLQQSKILK	2	630.355	Acetyl (K)	115.33	6745.2	5686.6	5926.9	6478.8	6150.4	6255.6
ENKITITNDK	2	609.322	Acetyl (K)	79.089	2482.7	2250.1	2279.5	2523.4	2245.1	2431.9
ENKNEPCGAR	2	608.772	Acetyl (K)	90.614	1719.1	1650	1437.3	964.67	888.45	926.82
ENMPSHFKFK	3	441.545	Acetyl (K),Oxidation (M)	56.404	1360.3	1175.8	1204.5	1777.5	1281.3	1451.2
ENMPSHFKFK	3	436.213	Acetyl (K)	64.374	0	0	0	0	0	0
ENPLQFKFR	2	610.825	Acetyl (K)	91.549	2540.7	2468.2	2805.6	1955.9	1966.9	2044.8
ENQKFDVFK	2	598.801	Acetyl (K)	83.182	3581.1	3502.7	3320.2	5935.1	4873.9	4911.5
ENQKFDVFK	3	399.536	Acetyl (K)	47.302	0	0	0	0	0	0
ENQKHIYFITGETK	3	583.965	Acetyl (K)	50.831	2339.8	2110.4	2480.7	2860.4	2267.2	2205.5
ENSLKTDDYGR	2	670.31	Acetyl (K)	105.03	3216.9	2913.3	2347.5	1950	1976.6	2049.2
ENSSLLTPAAKK	3	434.242	Acetyl (K)	75.088	825.22	886.74	814.42	647.41	751.25	741.92
EPANIGVTKAK	2	585.33	Acetyl (K)	112.42	6278.8	5754.8	5685.4	4541.2	3955.7	3960
EPANIGVTKAK	3	390.556	Acetyl (K)	53.034	1535.8	1194.5	1142.2	1028.4	940.49	1101.8
EPGPPLASSQGGSPSPSPAGCGGGKGR	3	831.059	Acetyl (K)	89.08	234.94	120.07	228.67	651.39	337.08	220.23
EPIICKNIPR	2	641.353	Acetyl (K)	49.3	444.47	520.66	545.28	369.25	362.15	299.8
EPIICKNIPR	3	427.904	Acetyl (K)	77.662	0	0	0	0	0	0
EPIICKNIPR	2	641.353	Acetyl (K)	81.799	5932.1	5757.9	6187.6	5750.6	5621.6	5935
EPIICKNIPR	2	641.845	Acetyl (K),Deamidation (NQ)	96.113	2686.3	2416.5	2163	1494.1	1470.9	1805.3
EPNEDCKPR	2	593.761	Acetyl (K)	92.611	3333.3	2819.3	3071.4	1758.3	1741.6	2272.9
EPNEDCKPR	3	396.177	Acetyl (K)	129.85	1279.4	1316	1202.1	858.12	678.41	681.06
EPNEDCKPR	2	593.761	Acetyl (K)	87.184	1844.5	1687.4	1665.5	1161.3	1004.6	1239.5
EPNEDCKPR	2	594.254	Acetyl (K),Deamidation (NQ)	90.05	1521.4	1167.2	1623.4	890.21	817.92	949.92
EQADYCVSHMKPYVDGKGR	4	575.262	Acetyl (K),Oxidation (M)	82.609	1878.9	1802.9	1909	1423.4	1584.1	1710.8
EQCCYNCGKPGHLAR	3	631.271	Acetyl (K)	115.1	624.4	634.26	711.35	1163.5	754.55	607.27
EQEELKVR	2	536.785	Acetyl (K)	86.18	0	0	0	0	0	0
EQEVSILKK	3	372.548	Acetyl (K)	82.417	994.55	1010.8	798.64	944.63	953.02	1000.5
EQEVTELKK	3	382.54	Acetyl (K)	83.862	1270.2	1314.1	1498.1	2967.6	1320.1	1022.3
EQEVTELKK	2	573.306	Acetyl (K)	111.63	5289	7590.6	7594.3	17586	5089.4	5357.3
EQGFETKDIK	3	412.875	Acetyl (K)	44.847	1673.4	1567.3	1815.2	1324.7	1731.8	1643.6
EQGFETKDIK	2	618.809	Acetyl (K)	122.39	4828.5	4071.5	3902.4	2923.1	3408.7	3811.3
EQGKTISSDDDVQK	3	531.253	Acetyl (K)	80.387	1211.8	1107.1	972.04	1738.4	1542.6	1424.2
EQGNIYKPNNK	3	449.561	Acetyl (K)	80.245	1229.1	1387.9	1180.1	1381.2	975.39	846.61
EQGNIYKPNNK	2	673.839	Acetyl (K)	167.84	8727	8263.2	8737.3	11096	5232.6	4772.8
EQGNIYKPNNK	3	449.889	Acetyl (K),Deamidation (NQ)	63.091	574.14	606.98	600.63	824.43	439.9	467.18
EQGNIYKPNNK	2	674.331	Acetyl (K),Deamidation (NQ)	110.31	1624.4	1719.2	1846.9	2085.7	969.93	1213.5
EQGNIYKPNNK	3	450.217	Acetyl (K),2 Deamidation (NQ)	42.031	3191.4	3300.6	3262.2	3391.9	2839.6	2713.5
EQIKTLNNK	2	565.314	Acetyl (K)	77.062	0	0	0	0	0	0
EQLEEEEEAKR	2	716.334	Acetyl (K)	122.64	1532.7	1617.7	2041	5660.8	1850.5	1763.1
EQLVQKAR	2	507.291	Acetyl (K)	90.15	2123.8	2087.9	2164.9	2296.1	2201.3	2151
ESAINVAEGKK	2	594.317	Acetyl (K)	124.07	13011	11478	10600	9652.2	9215	9287.1
ESDIKPLK	3	324.518	Acetyl (K)	40.352	2231	2330.8	2276.2	3850.5	2395.9	1933.6
ESDLSGAQIKLR	2	679.867	Acetyl (K)	147.73	3862.3	3826.4	3678.8	3322	2961.5	2903.2
ESEDPKHFK	3	386.852	Acetyl (K)	45.368	0	0	0	0	0	0
ESIDHEKK	3	343.173	Acetyl (K)	53.756	2158.8	2300.2	2260.2	1978	2157.2	1885.7
ESIKLVK	2	429.768	Acetyl (K)	77.732	4812.8	4359.4	4605.9	2491.1	2249.6	2193
ESKVNKR	2	473.254	2 Acetyl (K),Deamidation (NQ)	66.073	980.04	1181.1	1130	1538.5	1177.4	1165
ESLDVYELDPKHGR	3	567.281	Acetyl (K)	95.264	1180.6	778.88	940.1	1061	831.07	1061.3
ESLKTVK	2	423.75	Acetyl (K)	76.1	3508	2926.5	3128.6	2661.3	2604.9	2376.2
ESNYTKPGGTLEPPVK	3	586.968	Acetyl (K)	76.341	1631.6	1717.1	1957.8	2309.4	1621.4	1540
ESPLLFKFR	2	589.832	Acetyl (K)	129.85	2809.6	2956.9	3127.9	1957.3	1870.1	1639.1
ESPLLFKFR	3	393.557	Acetyl (K)	104.2	0	0	0	0	0	0
ESSLKYQTR	2	577.296	Acetyl (K)	77.062	0	0	0	0	0	0
ESSRPVKPPK	3	389.556	Acetyl (K)	47.334	0	0	0	0	0	0
ESTDYSVPCKR	2	692.314	Acetyl (K)	115.33	1803.2	1751	1623.9	2670	2143.4	2144.8
ETADFKVYTK	3	415.212	Acetyl (K)	63.624	0	0	0	0	0	0
ETDKYIK	2	469.745	Acetyl (K)	76.064	4393.1	4568.5	4793	4222.3	3652.4	3617.9
ETECTYFSTPLLLGKK	3	643.661	Acetyl (K)	104.95	1574.5	1547.5	1903.4	1773.7	1566.9	1565.2
ETELELKEK	3	387.54	Acetyl (K)	54.539	1839	2022.4	1771.5	1915	1504.5	1849.7
ETELELKEK	2	580.806	Acetyl (K)	72.34	6647.3	6686	6299.4	6077.4	5339.5	6197.1
ETGEHLVHVKK	2	659.859	Acetyl (K)	59.198	827.86	773.99	616.01	1046.5	856.04	775.99
ETGEHLVHVKK	4	330.433	Acetyl (K)	108.7	1119.9	1137.7	1157.2	1242.8	1036.8	1307.9
ETGEHLVHVKK	3	440.242	Acetyl (K)	70.942	1110.5	1042.7	1341.8	1183.8	1050.8	1126
ETGVDLTKDNMALQR	2	874.928	Acetyl (K),Oxidation (M)	97.767	2425.3	2722.4	2232.9	2142.5	1954.7	1938.6
ETGVDLTKDNMALQR	3	578.289	Acetyl (K)	105.99	1062.5	965.33	875.88	2041.9	1021.9	1171.2
ETHEIVALKR	3	413.235	Acetyl (K)	66.92	822.13	955.21	683.94	1022.6	884.75	921.91
ETHHIKQR	2	545.791	Acetyl (K)	97.635	0	0	0	0	0	0
ETHHIKQR	3	364.197	Acetyl (K)	89.296	0	0	0	0	0	0
ETHKPLGDWR	3	427.551	Acetyl (K)	49.777	651.38	565.22	571.07	1041.7	724.69	884.07
ETKDCDAWK	2	597.758	Acetyl (K)	102.4	7291.2	7500.1	7321	5010.3	4850.1	4712.4
ETKDCDAWK	3	398.841	Acetyl (K)	57.532	2059.8	2027.1	1878.2	2141.2	1864.7	2018.3
ETKIILDHEK	3	423.235	Acetyl (K)	47.712	2788.1	3024.6	2908.3	3813.4	3036.3	2833.7
ETLDQQKR	2	530.767	Acetyl (K),Deamidation (NQ)	63.816	1312.4	1526.1	1301.7	1509.9	1308.4	1906.1
ETLDQQKR	2	530.275	Acetyl (K)	133.13	2490.8	2352.6	2233.7	3027.5	3427.4	3098.6
ETLDQQKR	3	353.852	Acetyl (K)	77.318	0	0	0	0	0	0
ETLGHKPR	3	327.182	Acetyl (K)	64.42	499.58	424.18	362.73	927.89	377.08	447.33
ETLVKEETR	2	573.804	Acetyl (K)	77.062	4053.8	3812.3	4045.5	3716.3	3584.8	4257.2
ETLVKEETR	3	382.872	Acetyl (K)	67.334	1017.5	990.92	977.03	867.63	924.2	948.58
ETNLESLPLVDTHSKR	3	627.662	Acetyl (K)	98.508	530.43	363.39	232.07	302.9	161.85	344.02
ETPQQKYQR	2	610.307	Acetyl (K)	128.35	3266.9	3424.4	3255.7	2643	2604.7	2480.9
ETSKLFNEER	2	647.817	Acetyl (K)	51.726	0	0	0	0	0	0
EVAENCKDIK	3	416.536	Acetyl (K)	54.259	1715.7	1657.1	1492.3	1316.8	1079.5	1428.3
EVAENCKDIK	2	624.3	Acetyl (K)	117.2	8600.2	8171.4	8720.5	7100.5	7017.9	6865.2
EVEQLIKK	2	514.803	Acetyl (K)	95.775	2711.3	2897.7	2877.1	2988.4	3208.1	3078.9
EVGKDVSDEK	3	383.187	Acetyl (K)	73.632	1822.5	1715.3	1521.4	1341	1082.2	1280.7
EVGKDVSDEK	2	574.278	Acetyl (K)	110.38	7404.7	6582.5	6409.9	5172.4	5225.5	4362.5
EVGKDVSDEKLR	3	472.916	Acetyl (K)	64.104	2453.8	2197.1	2338.8	2270.1	1846.7	1777.8
EVGSIIGKK	2	486.79	Acetyl (K)	82.831	3955.7	3567.4	3801.1	3583.9	4017.5	3634.9
EVGSIIGKK	3	324.862	Acetyl (K)	84.615	3027.5	2674.7	2501.9	3158.9	2675.1	3023.2
EVHFMKR	2	502.753	Acetyl (K),Oxidation (M)	51.787	537.38	524.99	692.24	742.42	555.61	640.5
EVHYKNR	2	494.254	Acetyl (K)	82.305	1486.3	1481.4	1497	1123.6	790.53	913.33
EVHYKNR	3	329.838	Acetyl (K)	97.068	113.25	94.531	231.72	181.38	181.66	250.74
EVKEYAQVFR	2	655.841	Acetyl (K)	69.03	0	0	0	0	0	0
EVKSNYR	2	469.241	Acetyl (K)	78.113	3175	3296.2	3503.8	2709.1	1860.9	2132.8
EVKSNYR	2	469.241	Acetyl (K)	64.485	2403.2	2518.5	3117.4	1883	2205.7	1921.2
EVKSNYR	2	469.241	Acetyl (K)	78.516	1658.6	1590.7	1443	741.4	754.91	789.5
EVQQKIEK	3	348.529	Acetyl (K)	83.948	1785.7	1632.1	1636.1	1768	1594.9	1575.3
EVQQKIEK	2	522.29	Acetyl (K)	123.79	6000.6	4971.7	5165.2	4347.6	4070.9	4379.7
EVSKTGDLR	2	523.777	Acetyl (K)	74.841	2406.1	1778.4	1867.9	1287.5	1341.9	1194.1
EVSSLKNK	2	473.764	Acetyl (K)	131.62	10797	8835.2	9699	14377	14822	14672
EVSTAPAGTDMPAAKK	3	544.603	Acetyl (K),Oxidation (M)	81.448	1975.8	1951.8	1794.1	2375.5	2016.9	2220.6
EVSTYIKK	2	505.282	Acetyl (K)	85.862	2826.6	2744	2660.4	3090.4	2423.6	2258.3
EVSTYIKK	3	337.19	Acetyl (K)	84.568	0	0	0	0	0	0
EVSTYIKK	2	505.282	Acetyl (K)	83.998	7524	6809.1	7160.6	7219.4	6178.7	6089
EVTEPLNLNPAKR	2	761.915	Acetyl (K)	66.784	1147.2	1079.7	1096.3	1219.9	1070	1168.1
EVTEPLNLNPAKR	3	508.279	Acetyl (K)	64.827	1904	2168.6	1774.5	1719.9	1532.7	1447.8
EVVIAQKDK	2	536.306	Acetyl (K)	55.314	0	0	0	0	0	0
EVWEKAGK	2	494.759	Acetyl (K)	96.143	2741.4	2560.6	2261.2	1922.9	1921.7	1483.1
EVWEKAGK	3	330.175	Acetyl (K)	60.91	1643.5	1698.5	1482.7	1273.8	1511.9	1198.4
EYFEKVHQ	2	561.267	Acetyl (K)	57.708	1539.2	1532.5	1568.2	1771.5	1744.6	1640.6
EYFSKHN	2	483.719	Acetyl (K)	81.297	3637.2	3596.6	3876.5	3383.5	3321.5	3522.8
EYKHPVGFEGK	3	444.891	Acetyl (K)	74.698	2302.3	2398.9	1967.2	2284.8	1126	1136
EYKHPVGFEGK	3	444.891	Acetyl (K)	51.359	2131.6	2349.4	2223.9	2249.4	1687.4	1676.9
EYKHPVGFEGKR	4	372.945	Acetyl (K)	47.606	1246	1350	1202.1	1043.4	767.1	1023.4
EYKPYKDDSK	3	438.879	Acetyl (K)	47.334	7156.4	6251.7	6086.9	7773.5	7304.1	7222.8
EYKVVGR	2	446.748	Acetyl (K)	78.516	1195.7	984.86	768.59	1454.1	1084.5	1200.2
EYLLQYNDPKR	2	740.875	Acetyl (K)	150.49	4976.3	4921.9	4665.6	4609.2	4572.3	4529.2
EYLLQYNDPKR	3	494.253	Acetyl (K)	57.175	702.48	650.7	654.4	796.02	654.7	538.94
EYLTKVDK	3	346.522	Acetyl (K)	46.462	1054.6	845.49	1185.1	1206.6	1136.9	1004.4
FAADAIKLER	2	588.325	Acetyl (K)	76.165	1656.9	1546.5	1498.3	1195.5	1131.5	1379.1
FAADAIKLER	3	392.552	Acetyl (K)	100.88	318.1	394.48	425.94	311.29	174.31	306.43
FAEAMKK	2	441.723	Acetyl (K),Oxidation (M)	49.097	4901.4	3973.8	3897.7	3046.4	3101.5	3445.8
FAEAMKK	3	294.818	Acetyl (K),Oxidation (M)	47.743	1143.5	1094.5	1205.2	1138.8	902.66	972.14
FAEAMKK	2	433.726	Acetyl (K)	76.478	2638.9	2455.1	2430.6	1818.6	1609.9	1737.7
FAFNGEFKNK	3	415.208	Acetyl (K)	58.699	1457.1	1451.6	1572.9	1266.2	1304.8	1273.7
FAFNGEFKNK	3	415.536	Acetyl (K),Deamidation (NQ)	59.908	0	0	0	0	0	0
FAILTEKHR	3	386.221	Acetyl (K)	85.67	130.09	0	122.47	0	122.78	112.43
FAILTEKHR	2	578.827	Acetyl (K)	93.325	2745.3	3163.7	3731.6	3332.7	3215.8	2895.9
FAKHCVK	3	311.165	Acetyl (K)	68.915	3148.3	2866	3175.3	2107	2439.8	2512.7
FAKHCVK	2	466.245	Acetyl (K)	87.323	4886.6	4796.6	4961.3	3525.5	3514.4	3339.4
FANYIDKVR	2	584.311	Acetyl (K)	93.843	5837.8	6754.1	5977.7	7295	6192.3	5946
FAQEYKK	3	319.168	Acetyl (K)	80.229	3093.7	2506.8	2637.1	2702.6	1853.2	2217.1
FAQLCEKHGILR	3	505.27	Acetyl (K)	46.88	985.07	983.57	734.51	749.79	590.39	845.71
FATDGEGYKPCDPQVIR	3	665.647	Acetyl (K)	123.63	2641.6	2742.2	2414.6	2402.4	1872.3	1947.1
FAYKVQPR	2	525.79	Acetyl (K)	63.961	6229.8	6273.2	5889.3	5575.2	5551.1	5691.2
FCHNNKK	3	330.492	Acetyl (K)	74.415	1543.1	2062.7	1888.8	2094.2	1753.6	1251
FCKNAEEFTK	2	658.303	Acetyl (K)	90.005	3669	2928.7	3589.1	3159	3688.3	3413.8
FCLKCER	2	527.744	Acetyl (K)	73.208	3933.8	3775.2	3450.3	2980.8	3094.5	2885.3
FDASFFGVHPKQAHTMDPQLR	4	622.552	Acetyl (K),Oxidation (M)	52.72	1084.2	1019.5	988.81	1130.5	1188.5	975.98
FDDKYTLK	2	536.271	Acetyl (K)	115.78	6542.6	6577.6	6537.9	11896	8118.8	8052.6
FDDPKFEVIDKPQS	3	569.614	Acetyl (K)	125.5	5245	5018	4859.9	3608.5	3205.9	4037.9
FDDPKFEVIDKPQS	2	853.917	Acetyl (K)	136.34	11125	10180	10671	8670.2	9446.8	9375.3
FDLMYAKR	2	551.274	Acetyl (K),Oxidation (M)	58.23	4814.8	4451.9	4406.9	4512.4	4391.1	4369.8
FDLMYAKR	3	367.851	Acetyl (K),Oxidation (M)	83.206	301.57	247.26	273.33	187.24	213.32	257.42
FDLMYAKR	2	551.274	Acetyl (K),Oxidation (M)	40.067	1165.8	1061.1	1193.2	1451.9	1341.2	1488.1
FDLMYAKR	2	543.276	Acetyl (K)	110.41	3179.9	2596.5	2502.9	2344.3	2177.7	2436.8
FDLMYAKR	3	362.52	Acetyl (K)	83.206	468.69	427.44	500.89	674.52	507.19	421.9
FDQKGDVYK	2	571.28	Acetyl (K)	74.611	8306.1	7283.7	6972.6	4464.3	4642.6	4913.9
FDVKSFCK	2	536.76	Acetyl (K)	86.898	3521.6	3584.8	3782.1	3548.2	2720.2	2696
FEDKTVAYTEK	3	458.226	Acetyl (K)	80.17	1921.2	2019.4	1698.3	1870	1964.6	1675.9
FEDKTVAYTEK	2	686.835	Acetyl (K)	143.98	4002.2	3907.4	4264.5	5308.9	4826.2	5155.6
FEDLNKR	2	482.248	Acetyl (K)	95.909	2815.5	2764.4	2427.1	2952.2	2204.6	2469.5
FEEHKNEK	3	368.177	Acetyl (K)	56.432	1900.3	1970.1	1995.8	2071.1	1832.6	1894.3
FEGKPLLQR	2	565.322	Acetyl (K)	64.82	3032.5	2552.3	2904.2	3304.1	3051	3384.3
FEKEMIDR	2	555.268	Acetyl (K)	86.344	5045.2	4347.1	4166	3473.7	3551.1	3092.7
FENLCKLMK	3	414.207	Acetyl (K),Oxidation (M)	43.77	539.22	559.84	553.56	551.77	498.16	643.37
FEPYSNPTKR	2	640.817	Acetyl (K)	135.16	4449.1	4528.9	4198.5	4762.3	4337.5	4288.1
FEQKGFR	2	477.246	Acetyl (K)	69.628	2789.9	2729	2604.5	2323.7	2276.7	2284.5
FEQLKLPYEEK	3	489.257	Acetyl (K)	42.083	1777.6	1513.5	1957.5	726.35	739.09	617.71
FETLQAQAGKHGDDLR	3	609.971	Acetyl (K)	127.61	1158.9	1344.2	1496.3	1361.2	1556.2	1661.9
FEVIDKPQS	2	552.782	Acetyl (K)	74.376	389.93	462.07	529.57	665.57	526.28	510.88
FFIDQSKK	2	527.782	Acetyl (K)	134.25	3815.6	3457.6	3993.6	3210.4	3552.6	3717.2
FFIDQSKK	3	352.19	Acetyl (K)	43.808	483.33	508.96	634.84	559.51	489.09	576.88
FFKNGDTASPK	2	627.804	Acetyl (K),Deamidation (NQ)	96.059	3411.6	3231.7	3732.4	4024.8	4091.3	3881.2
FGDYNKEMHK	3	437.533	Acetyl (K)	61.344	1892.1	1732.1	1875.5	1871.2	1657	1617
FGKGGQAHR	3	334.17	Acetyl (K),Deamidation (NQ)	93.649	937.23	1118.2	1077.7	865.44	1052.1	1125.7
FGKGGQAHR	3	333.842	Acetyl (K)	118.33	652.17	673.28	557.41	655.07	501.48	673.3
FGKGGQAHR	2	500.26	Acetyl (K)	81.163	2031.2	2190.7	2447.9	1544.1	1789	1503.8
FGNPGEKLVK	3	377.545	Acetyl (K)	48.981	1321.1	1246.1	1209.5	1287.1	1436.8	1432.4
FGNPGEKLVK	2	565.814	Acetyl (K)	108.56	3688.8	3426.3	3700.8	4676.6	4382.2	4199.5
FGTKFGLDLK	2	584.324	Acetyl (K)	92.856	6002.6	5135.4	5300.4	3224.8	3560.6	3882.9
FGTKFGLDLK	3	389.885	Acetyl (K)	59.198	1574.7	1310	1366.8	853.99	951.52	738.82
FHDIDDVKK	3	386.865	Acetyl (K)	71.451	940.45	965.67	839.55	1044.4	751.24	618.48
FHDIDDVKK	4	290.4	Acetyl (K)	57.59	2296.6	1995.8	2029.9	1539.6	1662.3	1510.1
FHDIDDVKK	2	579.793	Acetyl (K)	112.13	8111.4	7494.9	7726.5	6858.9	6499.5	6006.4
FHHKMVDNR	4	311.152	Acetyl (K),Oxidation (M)	44.753	164.77	155.06	173.66	168.84	153.68	0
FHHKMVDNR	3	414.533	Acetyl (K),Oxidation (M)	67.897	371.4	303.66	297.45	450.56	522.4	526.66
FHHKMVDNR	3	414.533	Acetyl (K),Oxidation (M)	83.499	2877.6	2879.1	2913.3	3685	3381.8	3369.1
FHHKMVDNR	4	311.152	Acetyl (K),Oxidation (M)	76.064	247.15	110.08	276.65	256.56	275.35	188.94
FHHKMVDNR	3	409.201	Acetyl (K)	125.97	1075.8	983.11	852.72	1307.7	1048.1	1276.5
FHHKMVDNR	4	307.153	Acetyl (K)	66.692	110.11	0	0	241.39	206.32	208.09
FHKFDEDEK	3	412.856	Acetyl (K)	77.662	1064.2	943.69	857.7	944.63	813.25	760.89
FHSLKPK	3	300.176	Acetyl (K)	86.086	2345.1	2220.5	2300.3	4396.3	1691.9	1541.8
FHSLKPK	2	449.761	Acetyl (K)	95.531	2875.3	2595.6	2427.2	2198.2	1956.5	1965.4
FHVEEEGKGK	3	401.2	Acetyl (K)	105.98	1217.8	1210.9	1013.2	946.26	861.41	760.61
FHVEEEGKGK	4	301.152	Acetyl (K)	72.928	1297.5	1279.7	1592.3	925.75	885.24	985.13
FHVEEEGKGK	2	601.296	Acetyl (K)	116.55	8546.7	7817	7971.6	7399.7	7021.9	6901.8
FHYKTDQGIK	3	426.887	Acetyl (K)	98.048	1421.8	1055	946.57	718.4	758.83	656.27
FIKIDGK	2	431.755	Acetyl (K)	69.825	4179.9	4089.4	3286.2	4834.1	4375	4307
FILPVNEGKK	3	396.233	Acetyl (K)	51.436	630.11	750.67	556.41	472.52	546.4	538.94
FIPGKPVLETR	2	649.877	Acetyl (K)	61.932	3234.6	3720.6	3978.6	3781	3778.2	3516.8
FKANLEK	2	446.25	Acetyl (K)	63.816	5073.9	4663.9	5090.5	3157.6	2756	2886.3
FKANLEK	3	297.836	Acetyl (K)	57.177	2599.2	3015	2634.1	2770.8	2294.9	2087.1
FKDPVKDGEAK	3	425.891	Acetyl (K)	59.227	2812.9	2915.1	3269.2	7147.1	3773.5	3756.7
FKDVAGCEEAK	2	648.3	Acetyl (K)	105.19	8128	8336.7	7794.2	6561.9	6697.3	6744.1
FKDVAGCEEAK	3	432.536	Acetyl (K)	71.176	1023.4	910.77	958.33	976.12	749.45	803.06
FKENVEDGR	2	568.273	Acetyl (K)	80.245	3219.5	3478.2	3544.1	3904.1	2083.9	1974.6
FKETELPAK	3	368.869	Acetyl (K)	61.161	859.14	685.04	613.24	913.19	772.7	613.12
FKETELPAK	2	552.8	Acetyl (K)	92.866	5535.9	5304.7	5900.4	6829.7	4848.1	5240.1
FKFTIGDHSR	3	417.216	Acetyl (K)	55.801	1102.7	936.51	1085.8	1192.6	1020.3	1022.3
FKFTIGDHSR	2	625.32	Acetyl (K)	100.02	6416.1	6727.1	6434.1	6007.9	5779.8	5478.2
FKGDRPPCSPSR	3	482.57	Acetyl (K)	55.258	999.3	1001.9	1145.7	1440.6	795.75	866.23
FKGTETISK	2	526.785	Acetyl (K)	51.727	7311.9	6402.9	7073.3	8199.4	6897.1	7261.3
FKLEAPDADELPR	2	771.894	Acetyl (K)	124.25	2535.1	2388.5	2160.8	3133.2	2502.3	2237.8
FKLEAPDADELPR	3	514.931	Acetyl (K)	78.814	386.22	806.28	682.24	680.32	646.28	682.59
FKLEAPDADELPR	3	514.931	Acetyl (K)	88.075	352.82	418.89	439.38	381.35	365.45	367.36
FKLEAPDADELPR	2	771.894	Acetyl (K)	114.64	2494.9	1958.1	2061.4	2255.4	2045.9	2118.2
FKSMDDVIK	2	570.784	Acetyl (K),Oxidation (M)	48.188	4847.6	5318.1	5286.3	3435.6	3238.1	3017.7
FKSVDDVIK	2	546.8	Acetyl (K)	105.46	21363	18735	17699	9538.3	9437.6	10486
FKSVDDVIK	3	364.869	Acetyl (K)	104.22	1329.6	1201.8	1285.3	702.06	627.15	723.36
FKTIEEVVGR	2	610.338	Acetyl (K)	120.57	6667.1	6497.6	6088	3249.3	3519.4	2915.6
FKTSVGSAK	2	483.766	Acetyl (K)	122.7	12291	12247	11250	12804	12783	12680
FKTSVGSAK	3	322.847	Acetyl (K)	82.261	0	0	0	0	0	0
FKTTVGSVK	3	336.862	Acetyl (K)	66.19	0	0	0	0	0	0
FKTTVGSVK	2	504.79	Acetyl (K)	84.605	3250.3	2661.9	2488.3	3722.9	3723.5	3303
FKVQYPQSQACK	3	509.582	Acetyl (K),Deamidation (NQ)	46.069	3939.9	3598.2	3656.1	4166.9	3565.3	3281.9
FKVQYPQSQACK	3	509.254	Acetyl (K)	92.112	1806.2	1783.7	2139.2	2330.3	2547	2036.7
FKVQYPQSQACK	2	763.377	Acetyl (K)	115.12	2238.9	1574.3	2170	2583.2	2825.7	2181.1
FKVQYPQSQACK	4	382.192	Acetyl (K)	72.29	1154.9	1224.8	1114.1	1559.5	1377.8	1416.4
FKYDDAER	2	543.249	Acetyl (K)	105.98	2828.4	2342.4	2493.1	3315.6	3751.7	3495.3
FLEENKIK	2	531.795	Acetyl (K)	77.662	7807	8640.3	8519	9530.2	8323.6	9265.8
FLKHSDK	3	306.168	Acetyl (K)	64.265	5860.5	5416.3	5699.7	6594.2	6448.9	6778.7
FLKHSDK	2	458.748	Acetyl (K)	78.113	4706.5	4198.5	4370	5218.4	4761.1	5257.8
FLKPVELR	2	522.316	Acetyl (K)	78.113	4427.3	5433	5258.8	7399.8	3507.2	3287.6
FMGKGVSQAVEHINK	3	568.291	Acetyl (K),Oxidation (M)	84.62	2426.9	2871.8	3322.4	3465.3	3041.3	2889.6
FMLEKVPK	2	525.289	Acetyl (K),Oxidation (M)	64.841	5488	5007.9	5124.5	3595.9	3792	4119.2
FMLEKVPK	2	517.291	Acetyl (K)	93.649	1651.8	1484.6	1798	1095.6	1435.2	1489.6
FNDGTDEKK	2	548.251	Acetyl (K)	89.9	3907.6	3647.4	4521.3	3882.1	3427.4	3667
FNDGTDEKK	2	548.251	Acetyl (K)	90.614	4634.1	4487.9	4424	3635.2	3826.5	4188
FNDGTDEKK	2	548.743	Acetyl (K),Deamidation (NQ)	86.463	9772.7	8403.7	8936.7	8968.8	7953.6	8110.7
FNDGTDEKKK	3	408.535	Acetyl (K)	62.466	7311.1	6677.6	6152.4	5573.3	4982.9	5574.5
FNDGTDEKKK	4	306.653	Acetyl (K)	62.466	2532.4	2431	2277.7	2021.2	2236.7	1867.5
FNDGTDEKKK	2	612.299	Acetyl (K)	89.301	3454.2	3051.9	3468.7	2955.3	2832.5	2858.7
FNGTVKAENGK	3	403.531	Acetyl (K),2 Deamidation (NQ)	65.241	1128.2	1111.2	1278.4	1158.9	1316.7	1237.3
FNGTVKAENGK	2	604.793	Acetyl (K),2 Deamidation (NQ)	114.7	4917	5166.7	5214.7	6159.9	5631.8	5572
FNGTVKAENGK	3	403.531	Acetyl (K),2 Deamidation (NQ)	65.842	903.92	739.27	1049.1	845.72	783.61	846.1
FNGTVKAENGK	3	403.203	Acetyl (K),Deamidation (NQ)	60.161	1123.6	1072.7	1093.4	1231.9	1003.3	1028.6
FNGTVKAENGK	2	604.301	Acetyl (K),Deamidation (NQ)	74.789	6055.5	6587.1	5713.5	7333.7	5534.2	7806.8
FNGTVKAENGK	3	403.203	Acetyl (K),Deamidation (NQ)	70.685	1103.7	1370.8	1259.8	1299.9	901.13	1105.8
FNGTVKAENGK	2	604.301	Acetyl (K),Deamidation (NQ)	89.507	6059	6190.5	5379.2	6863.4	6039.3	6881.7
FNIIQPGPIKTK	3	466.61	Acetyl (K)	81.565	1524.3	1529.7	1391.8	1077.5	1001.6	1221.7
FPLELKK	2	458.779	Acetyl (K)	85.212	4523	4163	4424.9	3876.9	3403.8	3272.2
FPLELKK	3	306.188	Acetyl (K)	81.297	1175.7	1496	1381.8	1063.8	1351.6	1224.8
FPNDQLTKDQER	2	766.871	Acetyl (K)	97.273	1139.5	1029.3	752.41	2672.5	2760.9	2838.9
FQALKPK	2	437.263	Acetyl (K)	77.282	2629.8	2697.3	2748.7	2725.4	2016.1	1735
FQEEAKNR	2	532.262	Acetyl (K)	51.064	0	0	0	0	0	0
FQFKPIR	2	489.282	Acetyl (K)	63.21	5761	5342.6	6039.4	5925.7	5796.7	5827.8
FQHYMVGPKK	3	431.553	Acetyl (K),Oxidation (M)	67.704	2666.5	2149	2608.4	1740.1	1295	1524.7
FQHYMVGPKK	3	431.553	Acetyl (K),Oxidation (M)	58.699	1089	749.21	793.76	922.1	555.57	702.25
FQTAPPGKYPNGFR	3	541.604	Acetyl (K),Deamidation (NQ)	68.972	1570.2	1727.6	1683.2	1670.5	1496.6	1353.9
FSGVYLEKEVVEK	3	523.612	Acetyl (K)	78.814	2284	2629.4	2459.9	1167.2	1443.2	1517.4
FSKSANSPDGK	3	393.86	Acetyl (K)	109.72	1434.6	1386.5	1492.7	1581.5	1729.1	1518.5
FSKSANSPDGK	2	590.286	Acetyl (K)	93.649	4340.5	4095	3880.6	4986	4863.8	5183.9
FSPDDKYSR	2	578.767	Acetyl (K)	55.721	0	0	0	0	0	0
FSQICAKAVR	2	611.324	Acetyl (K)	48.115	0	0	0	0	0	0
FSTPEQAAKNR	2	645.825	Acetyl (K)	61.523	2453.1	1586.8	1581	1849.2	1676.5	1928
FSTPEQAAKNR	3	430.886	Acetyl (K)	79.659	1984.4	2613.1	2292	3861.5	1892.7	2479.7
FTELKGTGCK	3	394.866	Acetyl (K)	62.466	0	0	0	0	0	0
FTELKGTGCK	2	591.795	Acetyl (K)	79.492	6430.9	5836.5	5908.2	5498.3	6546.7	6747.6
FTETKHR	3	320.835	Acetyl (K)	98.523	773.21	694.43	774	572.28	459.71	441.83
FTFIEKCNNPR	2	734.356	Acetyl (K)	133.32	2103.8	2543.7	2267.5	2532.6	2489.9	2518.6
FTFIEKCNNPR	3	489.906	Acetyl (K)	61.344	132.41	206.13	280.11	257.52	217.11	215.45
FTLGKQEVIR	2	616.854	Acetyl (K)	124.06	8441	7611.5	8120.8	6078.7	6377.3	6674.1
FTLGKQEVIR	3	411.571	Acetyl (K)	79.659	695.07	823.75	775.72	1284.4	620.39	820.5
FTMELAKK	2	513.27	Acetyl (K),Oxidation (M)	60.828	4105	3762.8	3782.7	3854.3	4131.9	4321.7
FTSDTKPIINK	3	435.906	Acetyl (K)	55.718	4658.3	4350.7	4471.1	4140	3703.4	3754.4
FTTGDAMSKR	2	578.277	Acetyl (K)	61.833	2640.9	2837.7	3162.8	4983.9	4005.2	3826.2
FVATGHGKYEK	3	426.887	Acetyl (K)	96.229	1073.9	1216.9	1276.3	1257.1	1686.8	1466.6
FVEDTKK	3	303.496	Acetyl (K)	70.69	1839.9	1704.5	1743.8	2562.3	1565.6	1556.3
FVEDTKK	2	454.74	Acetyl (K)	78.516	2425.1	2709.8	2943.6	3736.6	2419.9	2783.4
FVESKSDK	2	491.248	Acetyl (K)	139.98	21796	19428	17764	10631	11566	10963
FVESKSDK	3	327.834	Acetyl (K)	100.02	5396.8	4943	5609.3	2656	2426.3	2717.5
FVIKPIDK	2	501.305	Acetyl (K)	88.495	2777.5	2997.7	3095.8	7847.5	2410.5	2366.4
FVIKPIDK	3	334.539	Acetyl (K)	50.04	296.16	409.36	336.41	995.63	315.73	175.27
FVKGDAR	2	417.727	Acetyl (K)	76.825	5034.5	5231.6	4696.8	5495.7	5051.3	5575.4
FVKGDISTK	2	518.787	Acetyl (K)	78.342	5618.4	5602.2	4582.5	3286.1	3729.8	3690.2
FVKGDISTK	3	346.194	Acetyl (K)	66.056	3846.1	3710.7	3741	2644.2	2718.4	3276.8
FVLPLQDHTIKK	3	494.289	Acetyl (K)	98.182	2739.1	2586.3	3212.3	5354	4200.8	4562.7
FVPPALEKK	3	357.546	Acetyl (K)	76.064	694.84	816.53	784.74	451.17	444.77	536.55
FVPPALEKK	2	535.816	Acetyl (K)	86.898	3528	3585.3	3230.8	2477.6	2564	2747
FVVPKPR	2	442.771	Acetyl (K)	86.866	2147.8	2161	2167	2708.3	1783.6	2007
FVYTCNECKHHVETR	4	506.229	Acetyl (K)	101.2	169.78	226.73	103.97	282.03	212.01	390.26
FVYTCNECKHHVETR	3	674.637	Acetyl (K)	246.27	1532.1	1607.1	1564.9	1760.8	2000.9	2114.7
FVYTCNECKHHVETR	4	506.229	Acetyl (K)	89.624	245.92	228.31	129.82	111.16	120.35	115.17
FVYTCNECKHHVETR	3	674.637	Acetyl (K)	159.34	1270.8	1055.8	1356.6	1285.9	1265.8	1269.4
FYDDPKSNDGNSYR	2	860.366	Acetyl (K)	167.56	3693.9	3403.7	3507.1	3498.3	3444.2	3995.8
FYDDPKSNDGNSYR	3	573.913	Acetyl (K)	57.53	1019.5	911.89	1198.8	1125.9	1100.7	934.55
FYGDLEKDK	3	386.189	Acetyl (K)	83.948	1052.8	1668.4	1363.1	6259.7	1874.1	1722.7
FYGDLEKDK	2	578.78	Acetyl (K)	76.843	3749.9	3446.6	4157.1	11692	3963.1	4552.9
FYKLHER	3	345.519	Acetyl (K)	87.181	827.55	846.78	705.4	1074	868	1209.4
FYLAKHSGR	3	374.201	Acetyl (K)	85.533	1273.8	1346.3	1452.8	1610	1335.2	1406.7
FYVYNKK	2	502.266	Acetyl (K)	94.407	8377.4	7563	8127.4	7256.8	6796.8	7525.4
FYVYNKK	3	335.18	Acetyl (K)	57.102	0	0	0	0	0	0
GAAQNIIPASTGAAKAVGK	3	589.663	Acetyl (K)	103.88	3231.9	3623.3	3409.8	4451.4	3297.4	3975.8
GAAVIKAR	2	414.259	Acetyl (K)	69.198	1687.7	1824.6	1873.4	1336	1584.3	1372.1
GAGGKAFCAGGDIK	3	450.887	Acetyl (K)	47.037	0	0	0	0	0	0
GAKEEHGGLIR	3	403.551	Acetyl (K)	94.122	1148.9	1245.7	1370.7	1467.9	1389.9	1338.8
GAKEEHGGLIR	2	604.823	Acetyl (K)	67.118	0	0	0	0	0	0
GAKSDPSIVR	2	536.293	Acetyl (K)	121.9	2261	1918.3	1843.5	1525.8	1356.7	1641.3
GALALEEKR	3	343.529	Acetyl (K)	95.502	1016.8	1204.1	1298.3	1397.6	1206.2	1217.5
GAMTMLTKAMAMELGPHK	4	506.738	Acetyl (K),4 Oxidation (M)	65.231	1744.3	1829.8	1865.5	1494.5	1597.7	1491.8
GAMTMLTKAMAMELGPHK	3	675.316	Acetyl (K),4 Oxidation (M)	42.58	2681.4	2722.8	2806.5	1791.2	1907.2	1515.3
GAMTMLTKAMAMELGPHK	4	506.738	Acetyl (K),4 Oxidation (M)	78.95	1946.8	1913.3	1898	1355.1	1505.4	1356.8
GAPVVVPELGKPR	3	454.27	Acetyl (K)	40.516	2074.2	2473.9	2462.4	3326.1	3201.7	3083.3
GAQNADCPKNSGTVGAVALDCR	3	768.355	Acetyl (K)	165.1	1636.7	1290.6	1343.9	1433.6	1846.9	1444.5
GASEIILKK	2	500.805	Acetyl (K)	86.898	2954.1	2927.2	2854.8	2883.6	2250.9	2152.8
GASIVEDKLVEDLK	3	519.951	Acetyl (K)	76.759	1613.3	1943.7	1805.3	1445.8	1446.4	1547.5
GASSFKITR	2	504.777	Acetyl (K)	68.525	3011.6	2958.4	2960	2592.7	2494.5	2464.5
GATPYGGVKLEDLIVK	3	567.986	Acetyl (K)	95.57	1230	1653.9	1368.7	937.88	872.61	1008.5
GATQGPSTGTVPQATKR	3	566.964	Acetyl (K)	91.401	1369.1	1055.9	993.14	1188.1	1161.8	1117.3
GATVDKTVCK	2	560.787	Acetyl (K)	110.08	6591.8	6741.8	6526.1	8416.8	8026.1	8448.9
GATYGKPVHHGVNQLK	3	583.313	Acetyl (K)	136.63	2176.5	2687	2443.3	4296.2	2867.8	2538.4
GCAEKSDYIR	2	620.785	Acetyl (K)	77.062	1814.6	1943.6	1976.2	2182.6	1998.2	2102.8
GCGVVKFESPEVAER	3	569.279	Acetyl (K)	88.768	1559.4	1278.6	1909.9	1764	1434.1	1638
GCGVVKFESPEVAER	2	853.414	Acetyl (K)	103.04	1878.5	1938.8	1946.5	1671.2	1927	1974.8
GCQPSDIENPRGSQTIKK	4	515.253	Acetyl (K),Deamidation (NQ)	58.246	2735.1	2468.7	2825.5	1913.7	1726.5	2342.2
GCQPSDIENPRGSQTIKK	3	686.669	Acetyl (K),Deamidation (NQ)	43.946	2614.6	2506.7	3077.3	1934.2	2153.6	2643.8
GCQPSDIENPRGSQTIKK	3	686.341	Acetyl (K)	66.606	1461.7	1558.7	1435	1611	1145.4	1193.9
GCVPSHIKK	3	356.527	Acetyl (K)	88.177	2721.5	2556.6	2276.8	2158.9	1933.8	2054.3
GCVPSHIKK	2	534.287	Acetyl (K)	119.68	8200.5	7349.8	7109.5	5734.5	6686.7	7034.8
GCYAKNFGPK	3	395.19	Acetyl (K)	74.173	2628.1	2888.8	3282.6	2392.7	2630.8	2168.5
GCYAKNFGPK	2	592.282	Acetyl (K)	129.85	5631.2	5978.9	6149	4214.1	4612.5	4780.6
GDASKEDIDTAMK	3	480.217	Acetyl (K),Oxidation (M)	95.428	4286	4229.3	4116.9	4042.8	3799.8	4097.4
GDASKEDIDTAMK	3	480.217	Acetyl (K),Oxidation (M)	97.273	2816.9	2019.5	2096.4	2204.6	1926.9	2162.5
GDASKEDIDTAMK	2	719.822	Acetyl (K),Oxidation (M)	94.45	4633.4	4081	4562.2	3622.7	3886.3	3848
GDASKEDIDTAMK	3	474.885	Acetyl (K)	106.32	1766.5	1461	1637.2	1319.9	1500.5	1121
GDASKEDIDTAMK	2	711.824	Acetyl (K)	160.79	9242.8	8408.2	8327.4	7772.3	7578	8327.8
GDDETLHKNNALK	3	499.583	Acetyl (K)	110.92	2018.4	2134.3	2343.7	1861.4	1502.2	1854.9
GDEALEKR	2	480.243	Acetyl (K)	66.692	1061.1	713.63	650.83	1093.7	905.26	1065.6
GDFSSGKSSFSITR	3	506.579	Acetyl (K)	81.448	1594.6	1680	1489.6	1645	1339.5	1272.4
GDFSSGKSSFSITR	2	759.365	Acetyl (K)	194.19	3900.1	4047.3	4225.5	4966.1	4613.3	5093.5
GDGTGGKSIYGER	2	669.818	Acetyl (K)	122.63	2126.2	2050	2024.7	2549.6	2827.8	2395.3
GDKAHIEK	3	313.835	Acetyl (K)	77.662	2193.7	2982.2	2223.6	2408.5	1881.4	2187.8
GDKAHIEK	3	313.835	Acetyl (K)	59.931	1885.3	1250.7	1467.4	966.7	1367	1332.7
GDKAHIEK	2	470.248	Acetyl (K)	82.417	0	0	0	0	0	0
GDKYVAK	2	411.721	Acetyl (K)	76.064	5796.6	5286.9	5548.8	6027.9	5141.4	5531.7
GDLNIHSASCKGPY	3	520.909	Acetyl (K)	47.037	433.38	553.66	451.28	491.02	478.9	626.97
GDLNIHSASCKGPY	2	780.859	Acetyl (K)	115.91	1094.1	1163.9	1119.7	1513.3	1196.6	1200.9
GDNPFPKNADGTVR	2	765.371	Acetyl (K)	170.78	11805	10895	10031	8763.2	8949.2	9365.2
GDNPFPKNADGTVR	3	510.583	Acetyl (K)	45.54	1166.8	1082.8	1267.5	1101.8	1283.8	1166.5
GDNPFPKNADGTVR	2	765.371	Acetyl (K)	122.96	3569.1	3324.4	3808.2	2868.5	3479.3	3156.7
GDNQSPIELHTKDIK	3	579.632	Acetyl (K)	72.583	2442.6	2544.4	2275	2121.7	1921.1	2260.4
GDNVKHYK	3	334.838	Acetyl (K)	56.258	0	0	0	0	0	0
GDPVAILKR	2	505.803	Acetyl (K)	51.762	1993.9	2128.1	2065.7	3014.1	3199.1	3020.8
GDSKNAKK	2	466.246	2 Acetyl (K)	86.898	2855.7	2705	2957.1	2728.5	3182.4	2855.8
GDTSGDYKK	2	506.733	Acetyl (K)	72.2	5055.3	4241.4	4805	3044.3	3700.6	2871.7
GDTSGDYKK	3	338.158	Acetyl (K)	54.982	2961.4	2487.4	3015	2238	2072.7	1886.1
GDTSGDYKK	2	506.733	Acetyl (K)	99.283	5888.1	5611.6	5499.5	3591.1	3902.4	4147.6
GDTSGDYKK	3	338.158	Acetyl (K)	78.149	3775.2	3676.4	3600.9	2589	2218.7	2301
GDVEKLSK	2	459.251	Acetyl (K)	64.82	6697.5	7485.6	6974.2	8281	7767.4	7555.2
GEDFVKNMK	3	375.846	Acetyl (K),Oxidation (M)	47.187	1152.4	1770.8	1025.6	1380.1	1014.6	1069.8
GEDFVKNMK	2	563.266	Acetyl (K),Oxidation (M)	52.725	5377.6	5257.6	5557.3	4933.1	4561.5	4109.8
GEFNEKK	3	298.484	Acetyl (K)	83.753	3674.4	2998.9	3469.9	2084.7	2426.2	2465.6
GEFNEKK	2	447.222	Acetyl (K)	76.064	5771.5	4873.5	5344.3	2886.8	3120.9	2803
GEHALKDAR	2	519.77	Acetyl (K)	73.233	777.22	784.21	888.87	860.91	805.32	701.33
GEIAKIIR	2	471.293	Acetyl (K)	95.502	2702.3	2596.3	2550.8	1749.3	1778.9	1789.3
GELLEAIKR	2	535.814	Acetyl (K)	95.523	1972.6	1844.7	2142.5	2000.3	1986.5	2068.4
GELLEAIKR	3	357.545	Acetyl (K)	86.67	242.6	174.6	276.5	363.76	350.2	329.22
GEPESGEKEENNNKSAEEPK	4	561.753	Acetyl (K)	54.225	266.84	299.53	311.6	451.43	297.52	381.52
GEQGYGFHLHGEKGR	4	429.208	Acetyl (K)	63.681	1188.3	1123.4	973.22	1153.6	937.79	1044.5
GEQGYGFHLHGEKGR	3	571.941	Acetyl (K)	69.331	1440.6	1567.9	1754.1	2527.1	1549.5	1646.1
GESLGIKHEEAPGHRPTTNPNASK	4	643.074	Acetyl (K)	91.416	779.26	760.91	734.35	735.15	564.6	576.11
GESVNKLR	2	472.762	Acetyl (K)	74.92	1211.6	1176.4	1062.3	1112.2	986.87	847.26
GFEDEVKK	2	497.248	Acetyl (K)	90.15	10599	10342	11246	25591	10868	11171
GFEEIIKK	2	503.284	Acetyl (K)	70.256	0	0	0	0	0	0
GFGFIKLESR	2	598.327	Acetyl (K)	96.229	2582	2285.7	2650.2	3010.3	2523.3	3005.1
GFGGKFGVQMDR	2	678.822	Acetyl (K),Oxidation (M)	59.116	4078.3	4135.7	3718.5	3384.2	3703.3	3922.4
GFGGKYGIDKDK	3	442.894	Acetyl (K)	80.96	6462.5	6010.8	6185.2	5801.4	5041.5	5669.1
GFGGKYGVQK	2	541.785	Acetyl (K)	117.7	5460.7	5209.1	4656.4	3677.1	3870.4	3932.9
GFGYKNSK	2	471.738	Acetyl (K)	68.557	8639.5	7649.3	8547.5	9311.7	8523	8703.3
GFILEKGMR	2	554.795	Acetyl (K),Oxidation (M)	40.994	0	0	0	0	0	0
GFVAKSSDEAYAIAK	3	533.607	Acetyl (K)	83.692	2064	2466.4	2261.9	2254.8	1942.3	1669.9
GFVKVVK	2	409.76	Acetyl (K)	91.626	5445.3	4908.4	4837.8	6527.2	6218.5	6380.9
GFVPEKNFR	2	568.298	Acetyl (K)	76.345	3062.9	3000.8	2941.3	3853.2	2977.6	3402.9
GFVYKPDLK	3	370.206	Acetyl (K)	67.897	737.27	1068.7	665.1	1964.1	875.95	756.71
GFVYKPDLK	2	554.806	Acetyl (K)	102.52	4383.2	4035.8	4980.2	16664	5035.5	4500.5
GFVYKPDLK	2	554.806	Acetyl (K)	53.756	2576.7	2568.3	2721.8	17116	3364.4	3138.6
GFVYKPDLK	3	370.206	Acetyl (K)	56.258	2066.7	2262.1	2408	4494.1	1973.7	2068.9
GFYIYQEGSKNK	2	738.362	Acetyl (K)	114.72	1460.4	1463.7	1179.3	1465.2	1335.9	1445.1
GGGEPKGELLEAIK	3	480.596	Acetyl (K)	80.746	1350.7	1062.7	1056.5	1382.1	1355.5	1485.1
GGGEPKGELLEAIK	2	720.391	Acetyl (K)	128.74	4837.6	4558.6	4413.8	5241.4	5219.4	5263.9
GGGEPKGELLEAIKR	3	532.63	Acetyl (K)	66.982	0	0	0	0	0	0
GGGGDFKPQGKK	3	406.547	Acetyl (K)	54.772	5243.6	4195.7	4108.3	5330.1	5415.9	5158.1
GGHQNNYKPY	2	610.278	Acetyl (K)	83.948	2603.1	2528.3	2818.9	3289.6	3277.1	2827.6
GGIKLHK	3	265.501	Acetyl (K)	58.167	2755.6	2883	2391.3	1667.3	1785.5	2095
GGISRSASQGKAYESK	3	556.944	Acetyl (K),Deamidation (NQ)	46.892	1698.6	1435.5	1740.2	3631.1	2711.8	2759.1
GGKGLGK	2	329.698	Acetyl (K)	77.282	2954.4	2523.5	2374.6	2779.9	2676.6	2383.3
GGKGLGKGGAK	3	338.529	2 Acetyl (K)	78.342	4851.5	4202.6	4096	4373.3	4257.2	4388.7
GGKGLGKGGAK	2	507.291	2 Acetyl (K)	121.68	19782	19813	17482	23746	20011	22225
GGKGLGKGGAK	4	254.149	2 Acetyl (K)	52.247	2086.3	1727.9	1693.5	1848	1915	1850.4
GGKGLGKGGAKR	3	404.567	3 Acetyl (K)	79.492	2621.7	1967.3	2584.6	2223.8	2204.4	2137.7
GGKGLGKGGAKR	2	606.346	3 Acetyl (K)	120.55	11698	11512	10269	15501	12584	13015
GGKGLGKGGAKR	3	404.567	3 Acetyl (K)	65.234	1001.8	1101.4	1030.7	1404.3	1205.4	1319.6
GGKGLGKGGAKR	2	606.346	3 Acetyl (K)	63.662	1659.4	1495.6	1597.8	1903.3	1806.8	1864.2
GGKGLGKGGAKR	2	606.346	3 Acetyl (K)	82.85	3154.3	2641.8	2547.9	2968.1	3169.9	3005.2
GGLGLAGAKAK	3	328.866	Acetyl (K)	88.495	2892.1	2571.9	2186.5	2101.9	2132.3	2453.3
GGLGLAGAKAK	2	492.795	Acetyl (K)	137.98	7091.8	6165.5	6517.3	6309.8	5858.4	6173.4
GGNEESTKTGNAGSR	2	753.843	Acetyl (K)	118.23	3194.8	3365.6	2838.7	1252.1	1416	1256.7
GGNEESTKTGNAGSR	3	502.897	Acetyl (K)	113.65	172.69	346.68	272.21	162.14	120.54	0
GGPEKGAK	2	393.211	Acetyl (K)	62.546	2466	1761.4	2144	2647.6	1981.4	2239.8
GGSMLGTKR	2	474.75	Acetyl (K)	78.759	5262.4	5076.8	5310	5181.6	4651.4	4788
GGVVGIKVDK	2	507.303	Acetyl (K)	103.91	14478	13916	14848	13395	12940	13058
GGVVGIKVDK	3	338.538	Acetyl (K)	70.028	1769.5	1398.9	1446.7	1541.9	1487	1514.3
GHAIKIK	3	270.173	Acetyl (K)	41.502	1170.8	867.45	1063.9	654.89	629.33	733.97
GHCPPAPAKPMHPENK	4	457.217	Acetyl (K),Oxidation (M)	66.059	423.14	326.25	351.08	380.93	363.63	392.7
GHCPPAPAKPMHPENK	4	457.217	Acetyl (K),Oxidation (M)	62.077	605.3	461.19	504.66	564.26	384.81	496.84
GHCPPAPAKPMHPENK	3	609.287	Acetyl (K),Oxidation (M)	85.837	1233.6	1174.7	1432.7	1200.8	1250.9	1285
GHCPPAPAKPMHPENK	4	453.219	Acetyl (K)	64.04	987.25	881.86	928.24	882.81	871.86	864.46
GHCPPAPAKPMHPENK	3	603.956	Acetyl (K)	85.006	957.51	683.59	1047	930.49	938.71	899.95
GHCPPAPAKPMHPENKLTNHGK	5	504.447	2 Acetyl (K),Oxidation (M)	56.488	1072.9	968.58	1406.8	1490.5	1553.4	1261.5
GHEDKIR	3	299.491	Acetyl (K)	72.138	360.83	291.89	275.55	389.19	209.52	228.98
GHEVKLVSR	3	356.205	Acetyl (K)	66.19	727.82	742.65	788.25	669.43	659.86	578.23
GHEVKLVSR	2	533.804	Acetyl (K)	73.499	1480.1	1350	1610.1	1512.6	1556.9	1549.3
GHKFHHTIGGSR	4	344.68	Acetyl (K)	60.301	618.07	698.6	492.09	479.21	607.1	738.24
GHVKFSK	3	282.161	Acetyl (K)	89.142	2613.9	2545.6	2757.2	2969.6	3068.6	3222.6
GIATNDVGIQKDGAPK	3	542.621	Acetyl (K)	135.81	4650.6	4351.9	4773.4	4810	3599.9	4969.4
GIEESLKR	2	487.269	Acetyl (K)	82.645	2318.7	2150.2	2221	2386.7	1995.1	2044.1
GIEESLKR	3	325.182	Acetyl (K)	130.22	750	617.63	740.38	780.8	629.44	588.84
GIGKGSSAADK	2	516.77	Acetyl (K)	88.224	7651.1	7535.9	6561.2	3713.6	3541.8	3765
GIGQEHFFKK	3	411.552	Acetyl (K)	40.496	0	0	0	0	0	0
GIIDPTKVVR	2	570.343	Acetyl (K)	60.641	4452.6	4280.6	4917.4	4459.9	4173.4	3622.6
GIIHHVCDEHKEFK	5	358.979	Acetyl (K)	90.861	2038.2	2283.6	2102.1	2608.4	2135.3	2174.4
GILAADESTGSIAKR	2	765.91	Acetyl (K)	240.2	7697.9	7153.9	7123.1	7251.8	8112.2	8277.8
GILAADESTGSIAKR	3	510.942	Acetyl (K)	145	719.22	628.24	712.84	577.57	578.39	615.76
GILESTKAR	2	508.79	Acetyl (K)	67.414	2344.7	2434.6	2661.8	2999.6	2183.3	2264.9
GILLYGTKAQR	3	421.247	Acetyl (K)	55.721	0	0	0	0	0	0
GIPEDKNPFKEK	3	481.921	Acetyl (K)	47.352	5437.9	5830.1	5192.3	4449	4810.3	5148.7
GIPLKNIK	2	462.797	Acetyl (K)	95.531	2218.1	2491.3	2178.7	2597.6	2552	2317.1
GIQNDLTKLSK	3	420.238	Acetyl (K)	64.121	1656.8	1375.2	1777.3	1042.2	1231.1	938.14
GIQNDLTKLSK	2	629.854	Acetyl (K)	112.42	10010	9335.9	10223	5199.6	5721.7	5812.3
GITKLGYK	2	461.274	Acetyl (K)	99.815	10527	11605	10016	7077.7	6891.4	7505.5
GIVEFASKPAAR	2	644.356	Acetyl (K)	96.23	5490.4	5717.3	5971.5	6056.8	5910.9	5408.6
GIVEFASKPAAR	3	429.907	Acetyl (K)	52.495	0	0	0	0	0	0
GIVEFSGKPAAR	2	637.349	Acetyl (K)	100.22	4158.2	3921	4241.9	5216.6	3575.1	3915.8
GIVEFSGKPAAR	3	425.235	Acetyl (K)	93.345	258.98	305.24	328.29	374.57	287.62	267.71
GIVKDIIHDPGR	3	454.589	Acetyl (K)	76.073	0	0	0	0	0	0
GIVPLAKVDCTANTNTCNK	3	706.682	Acetyl (K)	159.69	1371.2	1083.9	1243	1202.5	1552.2	1632.1
GKCFHSR	3	311.817	Acetyl (K)	78.77	0	0	0	0	0	0
GKDDIATR	2	459.238	Acetyl (K)	70.256	2552.7	2394.3	2662	3173.4	2429.4	2800.1
GKDSLYAQGK	3	370.193	Acetyl (K)	72.2	1469.8	1517.4	1374.8	2119.2	1662.3	1324.9
GKDSLYAQGK	2	554.785	Acetyl (K)	93.623	1684.5	1876.9	1789.9	4510.6	2371.8	2415.5
GKEDALVTK	3	334.854	Acetyl (K)	40.154	0	0	0	0	0	0
GKEDALVTK	2	501.777	Acetyl (K)	76.165	5699.9	5073.1	5575.4	9369.6	5732.4	5842
GKEVKSNYR	3	374.868	Acetyl (K)	54.259	2648.2	2184.1	2055.6	1076.3	1200.4	1071
GKFEDMAK	3	328.488	Acetyl (K),Oxidation (M)	52.482	0	0	0	0	0	0
GKFEDMAK	2	484.231	Acetyl (K)	94.692	8904.9	8584.4	9366	21595	11431	11492
GKFMKPGK	3	312.177	Acetyl (K)	44.377	2990	2819.6	2635.7	3656.9	3871.9	3699.2
GKGCYNTR	2	499.23	Acetyl (K)	99.815	4335.7	4486.8	4091.2	5945.7	5823.8	6079.9
GKGDGSELLAGPGGSAAER	3	590.959	Acetyl (K)	79.293	1054.5	1115.2	1204.5	1659.2	1555.5	1396.7
GKGDKAHIEK	4	281.907	Acetyl (K)	49.28	8970.7	8909.8	7370.7	6821.9	6552.7	7194
GKGDKAHIEK	3	375.54	Acetyl (K)	62.088	0	0	0	0	0	0
GKGDKAHIEK	4	281.907	Acetyl (K)	62.088	9016.7	7713.4	8781	6531.2	7070.5	6623.7
GKGDKAHIEK	3	375.54	Acetyl (K)	56.087	1855.2	1574.6	1789.8	1108.9	1222.5	1301.8
GKGEITPAAIQK	3	418.907	Acetyl (K)	67.252	0	0	0	0	0	0
GKGEITPAAIQK	2	627.856	Acetyl (K)	105.19	5305.8	4736	5276.7	5802.2	6154.5	5482.8
GKGFQHCVK	3	368.187	Acetyl (K)	45.368	953	889.47	882.3	884.38	757.43	798.35
GKGGKGLGK	2	443.261	2 Acetyl (K)	92.538	4510.9	4511	4558.7	4897.4	4665.1	5103.7
GKGGKGLGK	2	443.261	2 Acetyl (K)	96.143	2723.8	2446.5	2269.8	2718.1	3203.7	2635.5
GKGGKGLGK	3	295.843	2 Acetyl (K)	72.607	2392.4	2072.5	2207.5	2392.6	3092.4	2390.3
GKGGKGLGKGGAK	2	620.854	3 Acetyl (K)	131.35	4918.4	4608	4547.9	4741.2	4852.3	4882.9
GKGGKGLGKGGAK	4	310.931	3 Acetyl (K)	66.004	1535.8	1822.3	1666.7	1654.8	1806.4	1557.2
GKGGKGLGKGGAK	3	414.238	3 Acetyl (K)	64.104	0	0	0	0	0	0
GKGGKGLGKGGAKR	3	466.272	3 Acetyl (K)	41.621	1198	1294.8	1007.9	907.99	1077.5	1053.5
GKGGKGLGKGGAKR	3	480.276	4 Acetyl (K)	76.311	0	0	0	0	0	0
GKGGKGLGKGGAKR	2	719.91	4 Acetyl (K)	200.9	25313	22726	23670	24179	22729	23407
GKGGKGLGKGGAKR	4	360.459	4 Acetyl (K)	54.402	273.09	247.45	276.65	154.76	0	287.43
GKGIAGR	2	350.709	Acetyl (K)	80.229	4624.5	3954.1	4020	2623.3	2629	2928.1
GKGILNGQK	2	478.78	Acetyl (K)	72.325	4185.2	4143.7	4960.7	5519.5	5434.5	5038.4
GKGSAVPSDGQAR	2	636.321	Acetyl (K)	87.824	2028.2	2043.9	2034.6	2090.1	1979.5	1948.5
GKGSAVPSDGQAR	3	424.549	Acetyl (K)	47.621	554.45	571.1	718.32	840.04	733.14	735.21
GKGTFTSGLK	2	519.285	Acetyl (K)	123.95	4683.9	4334.3	4309.7	3018	3301.2	2826
GKGTFTSGLK	3	346.526	Acetyl (K)	91.549	1152.4	1351.8	1285	887.68	854.73	961.05
GKGVFNSGLK	2	524.793	Acetyl (K)	94.767	6762.7	5798.1	6324.3	5205.2	5012.8	4934.9
GKGYYDTYLK	2	625.309	Acetyl (K)	120.57	5539.7	5331.7	5636.1	4968.4	4861.8	4822.1
GKGYYDTYLK	3	417.208	Acetyl (K)	91.549	0	0	0	0	0	0
GKHAAFQADVSQGPAAR	3	584.964	Acetyl (K)	143.28	952.97	998.99	757.15	957.02	885.58	890.23
GKHAAFQADVSQGPAAR	3	584.964	Acetyl (K)	106.38	190.36	0	172.49	0	0	170.68
GKHAAFQADVSQGPAAR	3	585.292	Acetyl (K),Deamidation (NQ)	102.08	1091.7	1166.8	954.83	1009.2	971.83	1005.2
GKHGFSDNQK	3	387.188	Acetyl (K)	97.813	1084.8	1058.6	916.92	1703.4	1701.2	1732.9
GKHQVSEPK	3	351.189	Acetyl (K)	90.696	2535.2	2457.4	2223.6	2710.9	2513	2600
GKHTMNGVPR	3	380.526	Acetyl (K),Deamidation (NQ)	85.533	1027.5	1111.3	1143.7	1033.1	854.47	1136.7
GKLDDYQER	2	583.278	Acetyl (K)	66.267	2161.8	2164.7	2307.7	2451	1938.3	1758.1
GKLDGNQDLIR	2	635.841	Acetyl (K)	62.298	0	0	0	0	0	0
GKLDGNQDLIR	2	635.841	Acetyl (K)	84.365	1262.8	1299.1	1066	815.7	697.72	924.72
GKLDGNQDLIR	3	424.23	Acetyl (K)	130.56	1090.2	1524.1	1476.6	1285.5	683.04	1033.4
GKLDGNQDLIR	2	636.333	Acetyl (K),Deamidation (NQ)	104.17	4147.7	3826.9	4571.4	3625	3238	3485.1
GKLEEQKPER	3	419.226	Acetyl (K)	63.944	1609.5	1411.1	1807.5	3828.5	1925	1869.1
GKLPEEAR	2	471.256	Acetyl (K)	64.654	1022.7	938.54	1182.7	2187.4	1037.3	934.11
GKLSEHLR	3	327.854	Acetyl (K)	46.335	0	0	0	0	0	0
GKNCVAIAADR	2	608.809	Acetyl (K)	134.99	3331.8	2726.7	3175	3281.8	2902.7	3347.5
GKNNDLR	2	429.725	Acetyl (K)	65.252	977.53	975.93	972.81	1181.1	1384.7	1266.8
GKNSDEEAPK	3	372.844	Acetyl (K)	110.84	1610.6	1503.6	1322.5	1399.7	1565.3	1543.9
GKNSDEEAPK	2	558.762	Acetyl (K)	98.105	2428	2375.8	2239.4	2060.8	2065.9	2389.7
GKNSDEEAPKAAQK	3	519.59	2 Acetyl (K)	81.185	1187.7	1524.2	1458.2	1480.8	1532.3	1369.3
GKNSSVGLIQLNRPK	3	551.981	Acetyl (K),Deamidation (NQ)	115.26	0	0	0	0	0	0
GKPDAAK	3	243.469	Acetyl (K)	55.676	1288.6	996.16	1088.5	1163.6	1742.4	1279.9
GKPDLNTALPVR	2	661.875	Acetyl (K)	83.877	6156.4	6738	6651.2	7545.9	5982.3	6721.3
GKPDLNTTLPIR	2	683.888	Acetyl (K)	131.36	4335.2	4482.3	4363.7	4644.6	5022.1	4655
GKPDVVVK	2	442.266	Acetyl (K)	86.898	5842.3	5284.2	5579.4	3964.6	4036.7	3608
GKPDVVVK	3	295.18	Acetyl (K)	56.258	3112.5	3119.5	3249.7	2287.7	2104	2360.6
GKPDVVVK	2	442.266	Acetyl (K)	78.556	0	0	0	0	0	0
GKPDVVVKEDEEYKR	4	458.99	Acetyl (K)	87.429	4579.2	3621.1	3875.1	2724	2387.9	2759.1
GKPDVVVKEDEEYKR	3	611.651	Acetyl (K)	111.77	5426.8	4853.5	5354.4	3909.3	3777.5	3077.7
GKPDVVVKEDEEYKR	4	458.99	Acetyl (K)	52.569	3299.3	2691.6	3172.1	2118.2	2415.6	2020.4
GKPETDAVDR	2	565.278	Acetyl (K)	111.94	3233.4	3245.2	2916.7	4009.3	2435.2	2290.2
GKPSFSR	2	410.719	Acetyl (K)	80.219	3061.3	2618.2	2938.4	2887.9	2927.1	3169.5
GKPYDGITTIK	3	412.227	Acetyl (K)	66.267	809.8	857.57	855.34	886.23	921.85	746.41
GKPYDGITTIK	2	617.838	Acetyl (K)	71.558	1569.2	1410.5	1675.4	1763.6	1543.2	1364.3
GKQEAQLLAER	2	642.849	Acetyl (K)	76.939	0	0	0	0	0	0
GKQGGKVR	2	457.264	2 Acetyl (K)	78.516	1825.7	1545.3	1535.2	879.69	643.28	700.97
GKQTMQVDEHAR	3	486.565	Acetyl (K),Oxidation (M)	118.61	353.16	408.69	363.48	421.78	206.94	276.01
GKQTMQVDEHAR	3	486.565	Acetyl (K),Oxidation (M)	95.417	550.72	537.94	642.05	497.38	546	626.38
GKQTMQVDEHAR	3	481.233	Acetyl (K)	117.2	304.9	249.82	286.49	164.97	300.74	255.25
GKQTMQVDEHAR	2	721.346	Acetyl (K)	102.5	1654.7	1392.2	1543.1	1085.2	1151.9	1146.6
GKQTMQVDEHAR	3	481.233	Acetyl (K)	82.85	0	0	0	0	0	0
GKQTMQVDEHAR	3	486.893	Acetyl (K),Oxidation (M),Deamidation (NQ)	60.157	2491.5	2141	1778.3	2131.4	2294.2	2268.5
GKSALLER	2	458.267	Acetyl (K)	67.334	2028.7	1952.9	2236.7	2486.4	2525.5	2211.8
GKSAYQDR	2	483.736	Acetyl (K)	70.028	1184.9	1420.7	1100.3	1353.9	1171.1	1347.7
GKSDENEDPSVVGEFK	3	593.935	Acetyl (K),Deamidation (NQ)	61.962	5544	5206	5762.8	5986.6	5171.9	6188
GKSDENEDPSVVGEFK	3	593.607	Acetyl (K)	103.13	1673.2	1812.6	2024.6	1933.8	1268.3	1848.7
GKSDPYGIIR	2	574.309	Acetyl (K)	54.343	5097.3	4675.2	4986.6	4337	3747.4	3737.3
GKSDPYVK	2	468.245	Acetyl (K)	53.751	1870.9	1669.4	2095.9	2050.3	1410.3	2121.3
GKSETILSPPPEK	3	475.593	Acetyl (K)	58.885	0	0	0	0	0	0
GKSGEIEPVSVK	3	424.566	Acetyl (K)	88.101	2378.1	2626	2418.9	2193.5	2154	1675.6
GKSGEIEPVSVK	2	636.346	Acetyl (K)	132.08	4782.6	4383.4	4646.5	3725.2	3598.7	3561.4
GKSGEIEPVSVK	4	318.676	Acetyl (K)	70.563	2011.2	1769.2	2100.7	1735.1	1615.2	1697.9
GKSGEIEPVSVK	3	424.566	Acetyl (K)	50.088	913.87	968.7	1052.3	967.51	792.99	960.87
GKSLDNLIK	2	515.301	Acetyl (K)	96.229	5303.4	4641.8	4873	4077.9	3778.5	4330.9
GKSLETQK	2	466.756	Acetyl (K)	91.549	4481	4102.1	4678.9	3989	4156.5	4365.1
GKSNSSAVPSDSQAR	3	511.581	Acetyl (K)	89.358	184.22	258.62	326.05	233.38	282.96	439.22
GKSNSSAVPSDSQAR	2	766.869	Acetyl (K)	105.89	1549.3	1159.8	1170.6	1650.1	1520	1563.8
GKSQFLPAK	2	509.29	Acetyl (K)	72.2	3521.3	3108.6	3142.7	3886	4038.1	3770.8
GKSQFLPAK	3	339.862	Acetyl (K)	61.161	905.81	990.08	1034.6	1228.5	1237.4	1214.1
GKSSFFGDR	2	521.751	Acetyl (K)	59.418	3543.8	3138.2	3615.4	4197.9	3469.4	3395.7
GKSSSDMPETITSR	3	513.244	Acetyl (K)	65.421	1541.6	1866.7	1328	1670.6	1183.2	1185
GKSSSDMPETITSR	2	769.362	Acetyl (K)	130.29	2288.5	2361.1	2431.5	1688	1945.7	1813.5
GKSSSDMPETITSR	2	777.359	Acetyl (K),Oxidation (M)	42.314	456.37	488.29	654.69	569.39	784.63	625.78
GKSVFLEQMK	3	408.881	Acetyl (K),Oxidation (M)	53.013	2491.7	2324.6	2263.9	2624.4	2437.7	2483.4
GKSVTEYK	2	477.251	Acetyl (K)	63.624	2822.7	2598.4	2557.6	3755.1	3745.7	3584
GKSVTEYK	3	318.503	Acetyl (K)	93.649	0	0	0	0	0	0
GKTALLTTDQDMLEK	3	574.626	Acetyl (K),Oxidation (M)	102.36	2821.1	2640.1	2490.7	3174.4	2685.4	2749.2
GKTAQGLSPVDQR	3	466.916	Acetyl (K)	140.31	1609	1596.8	1843.1	1778	1705.7	1844.5
GKTAQGLSPVDQR	2	699.87	Acetyl (K)	172.43	12416	12106	12186	12142	12698	11933
GKTAQGLSPVDQR	2	700.362	Acetyl (K),Deamidation (NQ)	150.12	5876.7	6287.9	6021.4	6250.5	6649.3	6530.8
GKTAQGLSPVDQR	3	467.244	Acetyl (K),Deamidation (NQ)	72.321	297.18	383.55	458.26	672.45	446.64	426.36
GKTEIQVNCPK	3	439.227	Acetyl (K)	84.479	828.41	653.91	844.75	1225.1	723.7	813.37
GKTEIQVNCPK	2	658.337	Acetyl (K)	120.53	3776.7	3951.6	3604	3947.9	3624.9	3656.8
GKTLHIK	3	280.176	Acetyl (K)	84.498	5201.3	3099.1	4675	2773.1	3978.4	3052.2
GKTLHIK	3	280.176	Acetyl (K)	85.212	4354.4	5793.6	4202.2	3942.1	2943.7	3386.9
GKTLHIK	2	419.761	Acetyl (K)	78.516	4884.9	5385.2	4629.4	5215.3	3984.1	4498
GKTSTTQEETSTAQK	3	546.932	Acetyl (K)	124.78	968.94	949.91	777.94	2312.4	2318.2	1941.5
GKTTMPGMK	3	342.165	Acetyl (K),2 Oxidation (M)	50.473	407.4	380.34	464.34	470.97	413.86	487.06
GKTTMPGMK	3	342.165	Acetyl (K),2 Oxidation (M)	63.076	1134.5	832.02	817.59	1015	750.45	731.59
GKTTMPGMK	3	336.833	Acetyl (K),Oxidation (M)	71.614	2500.3	1921.2	2575	2183.4	2192.8	2072.8
GKTTMPGMK	2	496.749	Acetyl (K)	77.288	16487	15386	16039	15098	14856	15509
GKTTMPGMK	3	331.502	Acetyl (K)	71.451	1454.9	1785.6	1490.7	1615.9	1586.6	1469.5
GKVEEVELPVEK	3	466.589	Acetyl (K)	56.569	1928.2	1482.7	1891.9	3715.6	2249	1717.3
GKVELAAECCR	2	667.813	Acetyl (K)	55.724	0	0	0	0	0	0
GKVEYLLK	2	496.295	Acetyl (K)	67.704	2886.6	2773.7	2891.9	4026.3	2757.5	2982.4
GKVVIDAFR	2	523.803	Acetyl (K)	73.655	2166.6	2465	2136.2	2273.4	2056.5	1892.1
GKYKEETIEK	3	422.891	Acetyl (K)	42.338	1831.5	1799.5	1748.3	2496	2301.8	2248.1
GKYSPTVQTR	2	589.812	Acetyl (K)	74.698	2581.7	2095.7	2419.3	1742.5	1487.1	1885.4
GKYYPLK	2	455.755	Acetyl (K)	86.794	6478.7	6257.6	5122.1	3164.8	3382.4	3289.9
GKYYPLK	3	304.173	Acetyl (K)	58.981	2149.4	2382.3	2230.7	1748.6	1389.3	1201.4
GLAEKVGK	2	422.25	Acetyl (K)	66.692	4732.3	4569.3	4182.8	1612.1	1696	1714.7
GLAGVENVSELKK	3	462.593	Acetyl (K)	65.295	0	0	0	0	0	0
GLALDGKLK	2	478.792	Acetyl (K)	76.282	4029.5	4136.6	3851.4	3847.9	4035.3	3713.1
GLAPQNKPELQK	3	455.589	Acetyl (K)	74.962	0	0	0	0	0	0
GLDGKVICGSR	2	602.311	Acetyl (K)	45.183	1730.1	2058.4	1849.4	2256.8	1730	2061
GLDYLHSEKK	3	411.215	Acetyl (K)	73.885	1896.8	2226.5	1836.6	2125.7	1791.2	1946.4
GLEKNLGIGK	3	357.545	Acetyl (K)	94.692	1583.8	1424.9	1304.9	947.01	1244.8	1009.4
GLEKNLGIGK	2	535.814	Acetyl (K)	115.33	10439	10640	9698	7549.6	7687.7	7786.8
GLEKNLGIGK	3	357.545	Acetyl (K)	86.898	595.71	717.13	741.04	669.21	434.69	661.36
GLEKNLGIGK	3	357.873	Acetyl (K),Deamidation (NQ)	93.096	4723.8	4197.7	4323.4	3739.4	3330.1	3817.7
GLEKNLGIGK	2	536.306	Acetyl (K),Deamidation (NQ)	132.32	4187.5	4045.8	4257.7	3647.5	3327.8	3633.2
GLFDEYGSKK	2	593.293	Acetyl (K)	127.87	8487.4	8303.6	8421.2	13515	11907	13057
GLFDEYGSKK	3	395.864	Acetyl (K)	96.342	907.07	1052.8	833.33	1500.3	1211.7	1403.4
GLGDCLVKIYK	3	436.572	Acetyl (K)	81.017	1516.8	1600.2	1510	1322	1676	1386.6
GLGDCLVKIYK	2	654.355	Acetyl (K)	122.7	4121.2	3678.4	4200.3	3693.9	3734.1	3536.9
GLGKGGAK	2	365.216	Acetyl (K)	85.161	2796	3058.6	2493.4	2094.8	2321.7	2320.3
GLGKGGAK	3	243.813	Acetyl (K)	85.212	2018	2046	2210.3	1531.9	1675.7	1387.5
GLGKGGAKR	2	464.272	2 Acetyl (K)	81.972	819.8	1009.6	691.82	1365.9	1199.9	1228.6
GLGKGGAKR	2	464.272	2 Acetyl (K)	63.216	751.78	656.98	822	1220	977.54	1227.6
GLGKGGAKR	2	464.272	2 Acetyl (K)	84.522	5235.5	4821.9	4746.2	4994.2	5537	5640.2
GLGKGGAKR	3	309.851	2 Acetyl (K)	113.18	4706.6	4936.1	4216.4	4829.8	4874.5	5190
GLGKGGAKR	2	464.272	2 Acetyl (K)	66.962	2523.6	2625	2632.8	2985.2	2856.8	2876.3
GLGKGGAKR	2	464.272	2 Acetyl (K)	63.076	2315.3	2153.6	2378.6	2278.5	2189.5	2657.7
GLGKGGAKR	2	464.272	2 Acetyl (K)	63.397	2249.6	2740.7	2450.9	2967.5	2989.9	2734.1
GLGKGGAKR	3	309.851	2 Acetyl (K)	51.949	0	0	0	0	0	0
GLGKGGAKR	3	309.851	2 Acetyl (K)	76.221	0	0	0	0	0	0
GLGKGGAKR	2	464.272	2 Acetyl (K)	69.375	0	0	0	0	0	0
GLGKGGAKR	2	464.272	2 Acetyl (K)	70.056	0	0	0	0	0	0
GLGKGGAKR	2	464.272	2 Acetyl (K)	53.751	0	0	0	0	0	0
GLGKGGAKR	2	464.272	2 Acetyl (K)	52.549	0	0	0	0	0	0
GLGKGGAKR	2	464.272	2 Acetyl (K)	52.126	0	0	0	0	0	0
GLGKGGAKR	2	464.272	2 Acetyl (K)	45.022	0	0	0	0	0	0
GLGKGGAKR	2	464.272	2 Acetyl (K)	70.929	0	0	0	0	0	0
GLGKGGAKR	2	464.272	2 Acetyl (K)	46.819	0	0	0	0	0	0
GLGKGGAKR	2	464.272	2 Acetyl (K)	60.717	2368.7	2335.8	1939.9	2538.8	2499.8	2572.7
GLGKGGAKR	3	309.851	2 Acetyl (K)	67.897	307.75	333.65	233.49	385.86	484.73	374.7
GLGKGGAKR	2	464.272	2 Acetyl (K)	74.173	184.3	1151.2	432.68	4721.7	1214	2358.7
GLGKGGAKR	3	295.847	Acetyl (K)	42.864	2671.4	2397.1	2304	2828.6	3265.7	2730.6
GLGKYICQK	2	554.795	Acetyl (K)	126.07	9088.3	8828.9	8302.5	7481	7626.3	7105.1
GLGLKPENLEK	3	413.903	Acetyl (K)	82.489	2068	2413	1810.8	3223.2	2271.5	2212.1
GLIKSAIR	2	450.287	Acetyl (K)	62.558	0	0	0	0	0	0
GLKQEHR	3	303.835	Acetyl (K)	48.787	0	0	0	0	0	0
GLKSADPR	2	443.243	Acetyl (K)	53.775	1218.7	1088.9	1150.9	978.33	1003.2	1059.3
GLKSGENFK	2	511.269	Acetyl (K)	94.767	8740.1	8475.8	7459.5	5461.5	5303.4	5724.8
GLKSGENFK	3	341.182	Acetyl (K)	160.36	2828.8	2670.1	2616.3	1890.3	1670.6	1846.7
GLKTALVER	2	514.809	Acetyl (K)	87.713	5723	5477.8	5490.8	5362.1	4684.1	4821.3
GLKTLLK	2	407.773	Acetyl (K)	87.476	2091	2125.2	2016.1	2259.1	2124.7	2414.4
GLLKALK	2	392.768	Acetyl (K)	91.626	4726.6	4450.2	4670	4445.5	4946.6	4730.3
GLLKTLQK	2	471.803	Acetyl (K)	111.61	5606.6	5482.3	5251.1	4411.1	4465.7	4215.2
GLLKTLQK	3	314.871	Acetyl (K)	56.721	0	0	0	0	0	0
GLLLQKVR	2	484.816	Acetyl (K)	53.754	0	0	0	0	0	0
GLNDKVK	2	408.235	Acetyl (K)	79.474	0	0	0	0	0	0
GLNDKVK	2	408.235	Acetyl (K)	87.476	3786.1	3581.2	3892.4	3646.4	3665.7	3946.4
GLNDKVK	3	272.492	Acetyl (K)	77.741	4066.1	3711.4	3684	4176.3	4352.4	4632.2
GLNDKVKK	2	493.287	2 Acetyl (K)	94.692	6295.1	5262.6	5511.5	5357.5	5631.4	5224.8
GLNSKLLDIR	2	585.846	Acetyl (K)	54.343	1807.7	1872.2	1793.5	2528.8	1906.2	2052.5
GLNVKHYK	3	334.191	Acetyl (K)	75.213	1996.5	1708.4	1789.9	1216.1	1402.7	1219.4
GLQPKGVR	3	299.515	Acetyl (K)	66.429	4594.1	5018.7	5022.1	4277.7	4112.9	4238.9
GLVGEIIKR	2	513.819	Acetyl (K)	52.49	4036.3	3665.2	4426.1	4877.1	4245.9	4175.3
GMKGLVYETSVLDPDEGIR	3	713.021	Acetyl (K),Oxidation (M)	46.494	139.46	358.19	186.44	228.89	170.04	288.6
GMKGLVYETSVLDPDEGIR	3	713.021	Acetyl (K),Oxidation (M)	90.164	814.61	1177.9	1160.5	1257.6	1109.8	1184.7
GMKGLVYETSVLDPDEGIR	3	713.021	Acetyl (K),Oxidation (M)	126.4	993.48	871.67	1221.5	927.71	863.48	948.27
GMKGLVYETSVLDPDEGIR	3	707.689	Acetyl (K)	75.533	1259.3	1282.7	1578.3	3254	1139.1	785.68
GMLEKSCK	2	497.738	Acetyl (K)	86.882	7091.8	6693	6758.9	5224.9	4391.9	5226.4
GMPGFSTSKK	3	361.183	Acetyl (K)	71.451	1348.3	918.2	1362.4	1224.2	1227.9	1315.7
GMPGFSTSKK	3	361.183	Acetyl (K)	111.61	4385.3	4311.4	3907.1	3453.9	3236.4	3402.9
GMPGFSTSKK	2	541.271	Acetyl (K)	131.83	13046	13423	12132	9424.7	8354.2	9790.3
GMPGFSTSKK	3	366.515	Acetyl (K),Oxidation (M)	66.056	1734.8	1620.1	1734.5	1413.1	1296.3	1255.6
GMPGFSTSKK	2	549.268	Acetyl (K),Oxidation (M)	60.255	5639.2	5489.1	4773.7	4447.8	3829.2	4271.7
GMPHKCYHGK	4	318.896	Acetyl (K),Oxidation (M)	50.108	1581.3	1470.6	1601.9	1614.6	1816.1	1824.7
GNAHKIMEK	3	357.187	Acetyl (K)	58.699	1807.5	1931.9	1779.5	1630	2190.6	1980.6
GNDIIAAAKR	2	535.801	Acetyl (K)	81.92	2627.7	2196	2828.7	1661.8	1710.2	1640.5
GNDIIAAAKR	3	357.537	Acetyl (K)	46.844	790.41	839.22	974.34	446.97	801.63	613.31
GNDIIAAAKR	2	535.801	Acetyl (K)	89.356	2242.2	2318.8	2365.3	1617.1	1825.6	1888.8
GNDIIAAAKR	3	357.537	Acetyl (K)	63.624	260.96	371.91	382.13	202.03	262.98	244.63
GNEFEDYCLKR	3	491.554	Acetyl (K)	41.242	0	0	0	0	0	0
GNEPAPEKK	2	506.259	Acetyl (K)	83.182	5961.5	5437.8	5537.8	4778.2	4735	4585.1
GNFLEIKNK	3	368.873	Acetyl (K)	60.102	834.01	989.35	961.64	934.35	1132.1	811.14
GNKVNVGVK	2	478.78	Acetyl (K)	85.807	5651.7	6086.6	5412.1	5173.3	4208.7	4577
GNQSGKNVMVEPHR	3	537.595	Acetyl (K),Oxidation (M)	79.337	547.26	631.79	545.66	781.65	699.24	661.14
GNQSGKNVMVEPHR	3	532.263	Acetyl (K)	91.076	436.63	474.18	494.27	593.27	713.36	646.62
GPDEAKIK	3	300.499	Acetyl (K)	50.04	773.38	707.41	809.72	735.27	756.12	709.3
GPELPLVPVKR	2	623.88	Acetyl (K)	50.354	0	0	0	0	0	0
GPGGSPSGLQKR	2	591.815	Acetyl (K)	136.93	5485.4	4768.8	4394.2	2997.8	2947.3	3453.6
GPGISKYAQK	2	545.798	Acetyl (K)	91.313	4920.9	4038.7	4020.9	3377.2	3528.7	3509.3
GPIGSKTR	2	429.246	Acetyl (K)	88.181	3233.7	3415.1	3545.7	2909.1	2759	3430.7
GPKGLEELVK	2	556.322	Acetyl (K)	70.089	6590.5	5611	6718.9	6926.5	6826	6087.9
GPKNEVEK	2	471.748	Acetyl (K)	76.228	0	0	0	0	0	0
GPKVVQLEGSK	3	395.228	Acetyl (K)	42.031	0	0	0	0	0	0
GPLESKGHK	3	332.182	Acetyl (K)	78.098	2546.5	2555	2580.2	3263.9	3501.6	3266.5
GPLKNTSDVISAAK	3	481.6	Acetyl (K)	81.632	6348.4	5510.6	5731.4	5627.2	5012.8	5847.5
GPNGLLVYQGKGK	3	458.586	Acetyl (K),Deamidation (NQ)	61.11	0	0	0	0	0	0
GPNKHTLTQIK	3	426.91	Acetyl (K)	101.39	4435.7	4289.5	4115.2	4391.1	3903.9	3791.5
GPQGYGFNLHSDKSR	3	568.941	Acetyl (K)	77.324	3189.8	2582.8	2844.5	2642.3	2237.8	2575.2
GPSSVEDIKAK	3	391.543	Acetyl (K)	44.847	0	0	0	0	0	0
GPTEADELMKR	2	652.811	Acetyl (K),Oxidation (M)	54.65	2392.7	2709.1	2517	2711.7	2646.3	2635.3
GPTKEELCK	3	368.518	Acetyl (K)	67.704	1422.5	1666.7	1544.7	1693.2	1469.7	1254.3
GPTKEELCK	2	552.274	Acetyl (K)	116.55	5774.5	5714.1	5604	5177.9	4454.7	4323.9
GPTKEELCKSIQR	3	529.943	Acetyl (K)	40.477	4571.9	4250.1	4820	3531.7	4019.7	4231.5
GPVQKSSHR	3	346.521	Acetyl (K)	61.78	0	0	0	0	0	0
GQESFKK	2	433.224	Acetyl (K)	83.948	3478.9	3091.3	3318.9	4074.5	4181.3	4155.4
GQESFKK	3	289.152	Acetyl (K)	86.095	3742	3144.9	3348.6	4833.2	4679.4	4998.7
GQIGAPMPGKVIDIK	3	527.96	Acetyl (K),Oxidation (M)	49.595	0	0	0	0	0	0
GQIKIAK	2	400.255	Acetyl (K)	75.109	2516.2	2466.4	3023	2534.9	2358.8	2281.8
GQISEPLKTR	2	585.827	Acetyl (K)	57.175	1469.5	1474.9	1575.9	1423	1497.2	1596.1
GQKDLVIAK	2	507.303	Acetyl (K)	85.813	3806.9	4665.1	4114.1	5838.6	5003.7	5515.6
GQKVLDSGAPIK	3	418.907	Acetyl (K)	46.063	0	0	0	0	0	0
GQKVTGGIK	3	324.522	Acetyl (K),Acetyl (Protein N-term)	47.706	2393.5	1788.8	1996.9	3306.8	3114.4	2659.4
GQLETYKR	2	518.775	Acetyl (K)	72.275	7196.1	6660.7	6306.7	7853.7	6675	7116.1
GQLGDLQDYHKYR	3	545.602	Acetyl (K)	82.069	303.32	377.35	346.43	339.57	194.95	328.16
GQPDEELKPK	3	394.872	Acetyl (K)	54.259	1456.5	1735.9	1117	1939.3	1216.9	1590.4
GQPDEELKPK	2	591.804	Acetyl (K)	75.819	0	0	0	0	0	0
GQPFYAVEKK	3	403.549	Acetyl (K)	90.05	1160.3	1021.3	1002	1154.3	1099.4	1062.7
GQPFYAVEKK	2	604.819	Acetyl (K)	110.08	4955.8	4753.2	4285.4	5121.3	5369.9	4894.9
GQQQVFKGLNDK	3	468.581	Acetyl (K)	130.36	3946.4	4230.5	3897.2	4485.8	4562.7	3920
GQQQVFKGLNDK	2	702.368	Acetyl (K)	176.25	6838.9	5854.8	5748	5947.5	6321.6	6871.8
GQQQVFKGLNDK	3	468.909	Acetyl (K),Deamidation (NQ)	50.897	1660.9	1778.5	1843.6	1877	1927.3	1675.8
GQVATVIKK	2	493.306	Acetyl (K)	107.06	4009.9	3723.9	3862.3	5188.7	5206.8	5005.8
GQVELTGKR	2	515.288	Acetyl (K)	59.198	2531	2143.4	2437.6	1993.8	1800.5	1987.2
GQVKNEALR	2	528.793	Acetyl (K)	55.314	5183	4446.3	4376.8	5138.8	4483.9	4817.4
GRDPVKR	3	290.503	Acetyl (K)	48.561	470.78	526.46	386.77	569.51	456.63	509.77
GRPDEKPR	3	332.846	Acetyl (K)	117.89	787.65	677.99	736.73	664.29	737.45	787.67
GRPSGKGIVEFSGK	3	487.6	Acetyl (K)	61.444	1991.7	2321.1	1975.1	2527.8	2384.9	2300.4
GSFEELCKNQCVK	3	547.585	Acetyl (K)	50.46	2683.4	2799.8	2687.6	2930.1	2475.5	2936.2
GSGGGQGSTNYGKSQR	3	528.245	Acetyl (K)	105.39	153.38	218.85	230.62	0	214.51	228.97
GSGTAEVELKK	3	387.543	Acetyl (K)	44.847	1065.8	1368.3	1299.7	1807.5	1246.9	1479.6
GSIDEVDKR	2	530.767	Acetyl (K)	58.889	5365	4806.2	4708.7	10518	6820.3	6991
GSKEGLHR	3	309.167	Acetyl (K)	41.876	602.27	367.7	449.97	593.35	537.8	410.9
GSKKAVTKAQK	2	636.37	3 Acetyl (K)	119.87	3240.4	2967.5	2919.4	3999.6	4268.3	4039.6
GSLSAGDKDHACSVKNR	3	615.295	Acetyl (K)	124.91	4471	4933.5	3977.3	1841.1	1648.6	1845
GSPKSHIDR	3	346.849	Acetyl (K)	93.096	646.24	733.74	583.04	338.88	310.66	575.41
GSPKSHIDR	2	519.77	Acetyl (K)	72.928	0	0	0	0	0	0
GSPVDAGSPEVPMDYHEDDKR	3	787.01	Acetyl (K),Oxidation (M)	105.79	345.03	423.09	621.15	498.59	446.65	443.97
GSSAADKVVAEIR	2	672.86	Acetyl (K)	139.58	3395.2	3155.5	2872.8	1432.8	1233.7	1249.3
GSSDGGLQSGKPSAPK	3	505.586	Acetyl (K)	44.998	0	0	0	0	0	0
GSTLTSPCQDFGKR	2	798.378	Acetyl (K)	99.927	1405.7	1201.1	1122.7	2005.6	1454.4	1919.2
GSVLPNSDKK	2	544.285	Acetyl (K),Deamidation (NQ)	103.91	3246.5	3151.4	3295.1	1870.8	1554.9	1645.1
GSVLPNSDKK	2	543.793	Acetyl (K)	137.4	16142	15366	14746	8658.9	6929.6	6158.2
GSVLPNSDKK	3	362.865	Acetyl (K)	81.017	1123.4	1169.9	969.21	698.27	226.42	407.67
GSYNIKSR	2	483.754	Acetyl (K)	75.197	7439.5	6577.2	8345	4952.7	5899.3	5943.8
GSYNIKSR	2	483.754	Acetyl (K)	94.804	6928.4	6364.1	6453.8	5147.6	5511.7	5442.4
GSYNIKSR	3	322.838	Acetyl (K)	74.173	415.96	531.59	511.33	477.57	510.24	433.1
GSYNIKSR	2	484.246	Acetyl (K),Deamidation (NQ)	45.598	0	0	0	0	0	0
GTAKVLQPSAAR	2	620.854	Acetyl (K)	40.676	3273.8	3355.7	3570.2	3283.6	3106	3610.1
GTEVQVDDIKR	2	651.338	Acetyl (K)	72.891	1989.9	2270.9	2680	4732.2	2388.4	2506.3
GTFADKEK	2	469.235	Acetyl (K)	92.538	4098.2	3915.9	3834.7	5803.4	5111	5158.6
GTFDNAETKK	2	576.78	Acetyl (K)	120.57	6616.6	6907.5	7028.4	8740.9	6156	5474.3
GTKNRPGNALEK	3	442.909	Acetyl (K)	61.167	7748.8	7247.3	6856.9	5607.6	5656.2	5772.9
GTKPPSPYATITVGETSHK	3	671.681	Acetyl (K)	65.416	1761.6	2056.1	1706.2	2196	1671	1633.5
GTKSLMDEVVK	3	422.22	Acetyl (K),Oxidation (M)	42.426	0	0	0	0	0	0
GTKSLMDEVVK	3	422.22	Acetyl (K),Oxidation (M)	67.997	2061.8	2183.5	2113.9	1996.9	1950.9	2160.7
GTKSLMDEVVK	2	632.826	Acetyl (K),Oxidation (M)	59.116	3331.8	3236.6	3420.4	3003.3	3233.7	3221.8
GTLEKER	2	437.735	Acetyl (K)	84.615	3108.7	3047.3	2930.2	2304.2	2250.7	2134.2
GTQGKIVEAVK	3	391.228	Acetyl (K)	48.568	0	0	0	0	0	0
GTQGKIVEAVK	2	586.338	Acetyl (K)	59.248	3978.9	3956.4	4283.5	3666.3	3449.3	3639.8
GTSSFGKR	2	441.227	Acetyl (K)	55.064	1221.5	1130.5	1064.5	1705	1846.9	1579
GTTVTPDKR	2	508.772	Acetyl (K)	61.691	1875	2019.7	1871.5	2235	2202.7	2118.2
GTVCAANDFNPDADAKALR	3	683.322	Acetyl (K)	139.9	2621.5	4282	3252.7	2473.3	1893.5	2708.6
GTVIKVPLK	3	332.887	Acetyl (K)	51.445	0	0	0	0	0	0
GTVNTEEKR	2	538.273	Acetyl (K)	77.744	1593	1268	1684	1298.7	1387	1462.6
GTVWHKDCFTCSNCK	3	647.94	Acetyl (K)	154.69	9779.8	10666	10027	6887.8	5885.5	6585.6
GTYTDCAIKK	2	599.792	Acetyl (K)	96.229	2576.2	2601.2	2695.4	2222.8	1813.6	1955.9
GVAEKYR	2	432.732	Acetyl (K)	73.248	2215.1	2331.6	2429.3	2446.8	2512.6	2337.2
GVFDVDKK	3	317.171	Acetyl (K)	85.212	6053.5	5517.6	5542.9	7367.1	5151.3	5248.9
GVFDVDKK	2	475.253	Acetyl (K)	93.649	3216.1	3614.1	2843.9	4053.3	2554.8	2739.9
GVFDVDKK	2	475.253	Acetyl (K)	79.148	2995.3	2783.9	3874	14506	4035.5	3627.5
GVFIVAAKR	2	501.808	Acetyl (K)	116.37	1581.4	1487	1790.2	1101.6	1036.8	1170.8
GVFIVAAKR	3	334.875	Acetyl (K)	122.18	531.93	440.74	510.26	231.64	237.96	300.51
GVFTKELPSGK	3	402.224	Acetyl (K)	99.752	2413.7	2216.8	2343.3	1667.2	1728.1	1782.2
GVFTKELPSGK	2	602.832	Acetyl (K)	130.15	15779	15390	14064	10215	10403	11031
GVGESFKK	2	447.24	Acetyl (K)	103.55	3676.4	3685.7	3025.5	5369.8	5125	4681.8
GVGESFKK	3	298.496	Acetyl (K)	77.282	1274.2	1348.2	1216.3	2119.7	1570.5	1776.2
GVIEKSSQGPR	2	600.323	Acetyl (K)	46.352	1651.8	1589	1631.9	1455.6	1425.6	1249.8
GVIEKSSQGPR	2	600.323	Acetyl (K)	62.088	2177.3	2150.8	2174.3	2108.6	1941.8	2034
GVKSSCTIIPLMK	3	497.935	Acetyl (K),Oxidation (M)	75.102	752.73	973.77	906.99	1294.6	1469.3	1210.6
GVMINKDVTHPR	3	475.582	Acetyl (K),Oxidation (M)	53.034	1846.9	1794.5	1693.2	2227.8	1566.9	1725
GVNQFGNKYIQQTK	3	556.29	Acetyl (K)	160.38	3481.7	3199.8	3049	3727.3	3924.5	4237.7
GVNQFGNKYIQQTK	4	417.469	Acetyl (K)	135.02	1260	1386.3	1138.8	1658.3	1708.7	1419.8
GVNQFGNKYIQQTK	2	833.931	Acetyl (K)	235.38	11107	10412	10928	12687	12224	13483
GVQLQTHPNVDKK	3	502.607	Acetyl (K)	114.7	2059.1	1993.3	2531.8	6849.1	2582.1	1968.5
GVSEIVHEGKK	3	408.891	Acetyl (K)	44.847	2438.6	2322.2	2301.2	1952.2	1658.7	1889.5
GVTEAHVDQKNK	3	456.569	Acetyl (K)	125.54	2160	2119.2	2023.3	1649.3	1178.2	1548.7
GVTEAHVDQKNK	4	342.678	Acetyl (K)	87.184	3451.9	3239.7	3770.5	2654	2419.7	2347.2
GVTEAHVDQKNK	2	684.349	Acetyl (K)	145.6	2172.2	1879.2	2027.5	1371.9	1270	1322.7
GVTEAHVDQKNK	3	456.569	Acetyl (K)	125.72	1174.7	901.49	1301.5	551.16	625.24	635.82
GVTEAHVDQKNK	3	456.897	Acetyl (K),Deamidation (NQ)	98.902	2143.6	2062.5	2307.3	2025.8	1652.3	1576.5
GVTSISADTHKYGYAPK	3	612.976	Acetyl (K)	115.56	4683.8	5159.4	4675.5	6479.2	6188.5	6771.4
GVVFEKK	2	424.747	Acetyl (K)	69.825	4860.5	4404	4620	4191.1	3883.5	3913.2
GYGKINK	3	274.489	Acetyl (K)	62.714	1175.6	764.16	866.76	1114.3	906.39	859.46
GYGKINK	2	411.229	Acetyl (K)	67.032	1016.3	989.89	1176	1465.7	1227.6	1633.1
GYLDKETNR	2	569.28	Acetyl (K)	71.524	0	0	0	0	0	0
GYLDKLEPSK	2	596.316	Acetyl (K)	128.85	13551	13096	12804	11447	11113	11346
GYLKDPEK	3	331.175	Acetyl (K)	69.598	2227.5	1945.3	2306.4	4276.3	2367.7	2284.1
GYLKDPEK	2	496.258	Acetyl (K)	56.432	1891.1	1864.1	2034.9	4134.4	2398.2	2081.1
GYPPPIAAKPAFGR	2	742.406	Acetyl (K)	47.621	2215.4	1879.9	1919	1294.5	1523.3	1301.7
GYSIPECQKMLPK	3	531.599	Acetyl (K)	53.448	1472.2	1451.1	1573.1	1605.2	1576.4	1523.1
[truncated: 3,736 more rows]

## Sheet: Table S5
Table S5: the identified succinylation site identification, reported by peptide sequence, precursor charge and mass/charge, all modifications observed, scores and relevant quantitation data
Sequence	Modifications	Charge	m/z	Score	C1	C2	C3	E1	E2	E3
AAADDGEEPKSEPETK	Succi(K)	3	591.927	40.493	2283.8	2620.4	3208.5	1708.2	2362.4	3134.4
AAAEVNQEYGLDPKIASAIMK	Succi(K)	4	580.544	81.807	0	0	0	0	0	0
AAAEVNQEYGLDPKIASAIMK	Succi(K)	3	773.723	132.14	3245.6	3094.2	3127	1738.2	2090.2	2182.8
AAASTDYYKR	Succi(K)	2	623.291	101.3	7963.3	7893.6	8147.4	5729.2	6309	6969.8
AAASTDYYKR	Succi(K)	3	415.863	71.451	1447.1	1575.1	1781	849.01	1098.3	1094.6
AAAYDKLEK	Succi(K)	2	554.78	61.213	0	0	0	0	0	0
AADHLKPFLDDSTLR	Succi(K)	3	600.304	89.624	0	0	0	0	0	0
AADKDTCFSTEGPNLVTR	Succi(K)	3	694.653	61.276	4780.2	4688.9	5509.3	3434.4	3811.2	4527.6
AADKDTCFSTEGPNLVTR	Succi(K)	3	694.653	106.75	8130.7	7841.8	9406.7	5580.8	6550.7	6737.3
AADKDTCFSTEGPNLVTR	Succi(K)	2	1041.48	202.61	6873.8	5893.9	8444.7	4800.2	6621.2	7561.1
AADKDTCFSTEGPNLVTR	Succi(K)	3	694.653	69.747	2961	3199.4	3831.5	1850.8	2519.2	2836.7
AADKDTCFSTEGPNLVTR	Succi(K)	3	694.653	80.585	4613.4	4445.5	5571.4	2338.8	3102.3	3870
AADKDTCFSTEGPNLVTR	Succi(K)	2	1041.48	245.1	16926	16602	20445	11674	14733	17135
AADKDTCFSTEGPNLVTR	Deamidation (NQ),Succi(K)	3	694.981	121.26	3387.8	3470.5	3463	1985.8	2914.8	2999.4
AADKDTCFSTEGPNLVTR	Deamidation (NQ),Succi(K)	2	1041.97	179.41	3369.4	3049.3	4477.5	1684.5	3272.7	3589.7
AADKDTCFSTEGPNLVTR	Deamidation (NQ),Succi(K)	2	1041.97	67.644	6675.6	7659.6	8197.2	4329.7	6530.9	7219.6
AADKDTCFSTEGPNLVTR	Deamidation (NQ),Succi(K)	3	694.981	43.794	662.74	741.38	1243.6	503.36	603.46	791.24
AADLSKPIDKR	Succi(K)	3	438.574	42.862	0	0	0	0	0	0
[truncated: 8,146 more rows]

## Sheet: Table S6
Table S6: top 20 identified differentially proteins, acetylation site and succinylation sites
[truncated: 121 more rows]
